# Supplementary material for: Proteomic Profiling and Rhizosphere-Associated Microbial Communities Reveal Adaptive Mechanisms of Dioclea apurensis Kunth in Eastern Amazon’s Rehabilitating Minelands
Source: Plants (Basel). 2022 Mar 7;11(5):712. doi: 10.3390/plants11050712 (PMC8912737; doi:10.3390/plants11050712)
Supplement: Supplementary file 1 [file plants-11-00712-s001.zip]

Archive with 3 entries (3 files):
- Dataset S1. Protein report.xls
- Dataset S2. PPI enrichment of RM plants proteins in STRING.xls
- plants-1585344-supplementary.pdf
