# Supplementary material for: Proteomic Profiling and Rhizosphere-Associated Microbial Communities Reveal Adaptive Mechanisms of Dioclea apurensis Kunth in Eastern Amazon’s Rehabilitating Minelands
Source: Plants (Basel). 2022 Mar 7;11(5):712. doi: 10.3390/plants11050712 (PMC8912737; doi:10.3390/plants11050712)
Supplement: Supplementary file 1 [file plants-11-00712-s001.zip › Dataset S1. Protein report.xls]

## Sheet: Protein_report_Total
Proteomic profiling and rhizosphere-associated microbial communities reveal adaptive mechanisms of Dioclea apurensis Kunth in eastern Amazon's rehabilitating minelands
Sidney Vasconcelos do Nascimento, Paulo Henrique de Oliveira Costa, Héctor Herrera, Cecílio Frois Caldeira Júnior, Markus Gastauer, Silvio Junio Ramos, Guilherme Oliveira, Rafael Borges da Silva Valadares
Supplementary Dataset 1. Protein report of 1401 quantified proteins in canga and RM plants.
Accession	Peptide count	Unique peptides	Confidence score	Anova (p)	q Value	Max fold change	Power	Highest mean condition	Mass	Description	canga_1	canga_2	canga_3	canga_4	canga_5	RM_1	RM_2	RM_3	RM_4	RM_5
Q6DBM8	1	1	5.0315	4.34e-10	2.59e-07	Infinity	1	canga	42739.4	Metal tolerance protein B OS=Arabidopsis thaliana OX=3702 GN=MTPB PE=2 SV=1	1204.74	2220.43	4532.85	3705.4	1846.53	0	0	0	0	0
Q0DXS3	1	1	5.0012	4.78e-06	0.0014252	Infinity	1	canga	84882.9	Probable RNA-dependent RNA polymerase 1 OS=Oryza sativa subsp. japonica OX=39947 GN=RDR1 PE=2 SV=2	645.213	529.409	1295.06	35555.9	5681.84	0	0	0	0	0
A8Y9F1	1	1	5.3939	0.000165426	0.00640341	Infinity	0.999911	canga	61850.7	Maturase K OS=Lolium perenne OX=4522 GN=matK PE=3 SV=1	4171.26	50028.2	2177.51	3257.33	22.1869	0	0	0	0	0
Q9SIV2	1	1	4.822	0.00421444	0.0186579	Infinity	0.931665	canga	98829	26S proteasome non-ATPase regulatory subunit 2 homolog A OS=Arabidopsis thaliana OX=3702 GN=RPN1A PE=1 SV=2	2031.52	1811.85	678.725	0	654.08	0	0	0	0	0
Q7XTB2	1	1	4.8346	0.00895855	0.0285683	Infinity	0.850516	canga	43125.2	Probable glucuronosyltransferase Os04g0103100 OS=Oryza sativa subsp. japonica OX=39947 GN=GT43H PE=2 SV=2	20.3936	606.384	2107.34	0	1289.14	0	0	0	0	0
Q94LW4	1	1	4.8396	0.00963459	0.0296156	Infinity	0.840447	canga	35277.4	Homeobox protein knotted-1-like 11 OS=Oryza sativa subsp. japonica OX=39947 GN=HOS59 PE=2 SV=2	78.3294	29.4498	478.583	0	12.3655	0	0	0	0	0
P47917	2	1	9.6609	0.0404928	0.0643925	Infinity	0.573146	canga	39811.6	O-methyltransferase ZRP4 OS=Zea mays OX=4577 GN=ZRP4 PE=2 SV=1	1972.76	2865.41	5963.4	0	0	0	0	0	0	0
O60829	1	1	5.7415	0.0411457	0.0645699	Infinity	0.569652	canga	11210.1	G antigen family C 1 protein (Prostate-associated	914.544	1940.67	457.021	0	0	0	0	0	0	0
A2Y5L9;Q0DHF6	4	1	22.1692	0.0423224	0.0647783	Infinity	0.56348	canga	66113.9	Pyruvate decarboxylase 1 OS=Oryza sativa subsp. indica OX=39946 GN=PDC1 PE=2 SV=1	0	1525.66	973.775	0	232.514	0	0	0	0	0
Q8W4S5	2	1	14.226	0.0485504	0.0695966	Infinity	0.533235	canga	69061.4	Probable LRR receptor-like serine/threonine-protein kinase At5g63710 OS=Arabidopsis thaliana OX=3702 GN=At5g63710 PE=1 SV=1	288.997	47.534	1151.61	0	0	0	0	0	0	0
Q9C5J9	1	1	4.4425	0.0573457	0.0751197	Infinity	0.496279	canga	37912.5	Small GTPase LIP1 OS=Arabidopsis thaliana OX=3702 GN=LIP1 PE=1 SV=1	544.737	20.031	1522.72	0	0	0	0	0	0	0
Q84WN0	1	1	3.0445	0.0650899	0.0815669	Infinity	0.46811	canga	48960.6	Uncharacterized protein At4g37920 OS=Arabidopsis thaliana OX=3702 GN=At4g37920 PE=2 SV=2	26.3002	0	1557.04	15638.4	0	0	0	0	0	0
Q9FFV5	1	1	4.5712	0.141137	0.127522	Infinity	0.301827	canga	34402.3	F-box/kelch-repeat protein At5g38670 OS=Arabidopsis thaliana OX=3702 GN=At5g38670 PE=2 SV=1	322.926	0	363.794	0	0	0	0	0	0	0
Q9LVG1	1	1	4.7008	0.148691	0.131557	Infinity	0.29134	canga	37580.4	B3 domain-containing protein At5g60130 OS=Arabidopsis thaliana OX=3702 GN=At5g60130 PE=2 SV=1	0	393.531	5262.14	0	0	0	0	0	0	0
P33630	7	1	53.6199	0.149762	0.132216	Infinity	0.289907	canga	50034.2	Tubulin beta-1 chain OS=Anemia phyllitidis OX=12940 GN=TUBB1 PE=2 SV=1	116.297	0	1155.34	0	0	0	0	0	0	0
Q85FG9	1	1	5.0358	0.163292	0.138712	Infinity	0.272827	canga	45726.1	NAD(P)H-quinone oxidoreductase subunit H_ chloroplastic OS=Adiantum capillus-veneris OX=13818 GN=ndhH PE=2 SV=2	0	28.4351	668.527	0	0	0	0	0	0	0
P54851	1	1	5.3629	0.166945	0.141013	Infinity	0.268518	canga	19597.9	Epithelial membrane protein-2 (EMP-2) (XMP protein	0	1672.45	38.075	0	0	0	0	0	0	0
Q9FLL0	1	1	5.1115	0.168763	0.142145	Infinity	0.266418	canga	38185.8	Agamous-like MADS-box protein AGL75 OS=Arabidopsis thaliana OX=3702 GN=AGL75 PE=1 SV=1	0	12.6191	0	0	245.537	0	0	0	0	0
P31367	1	1	4.429	0.170022	0.142401	Infinity	0.264981	canga	63409.5	POU domain protein C (POU[C]) (ZFPOU[C]).	0	0	0	41.5312	2767.82	0	0	0	0	0
Q9FGQ7	1	1	4.8573	0.0257476	0.0501769	Infinity	0.668919	RM	42807.8	Cyclin-D3-2 OS=Arabidopsis thaliana OX=3702 GN=CYCD3-2 PE=1 SV=1	0	0	0	0	0	20861.4	1010.01	14.3731	0	18.645
P33623	10	1	71.1325	0.0938539	0.100844	Infinity	0.387579	RM	50302.4	Tubulin alpha-1 chain.	0	0	0	0	0	2.28437	1052.71	0.467541	1.70862	2.00544
B3VTV7	1	1	4.5909	0.10391	0.107893	3386.96	0.365662	RM	36516.6	Transcription factor MYB60 OS=Vitis vinifera OX=29760 GN=MYB60 PE=2 SV=1	0	0	7.4316	0	0	20835.9	4307.33	27.2978	0	0
Q41595	11	1	113.959	0.0934117	0.100727	1289.29	0.388602	canga	36901	Glyceraldehyde 3-phosphate dehydrogenase_ cytosoli	19.66	53.68	7572.07	53932.7	0	0	20.3127	0	27.4487	0
Q6Z7H3	1	1	4.8827	0.0154328	0.0385066	638.621	0.765946	canga	71890.6	Cyclin-T1-2 OS=Oryza sativa subsp. japonica OX=39947 GN=CYCT1_2 PE=2 SV=2	27045.4	11487.2	27683.1	10330.8	0	119.862	0	0	0	0
P50299	1	1	5.1906	0.124547	0.12021	561.978	0.327464	canga	43298	S-adenosylmethionine synthase 1 OS=Hordeum vulgare OX=4513 GN=SAM1 PE=2 SV=1	64.3637	3291.51	0	18.6078	0	0	6.00465	0	0	0
Q8GW38	2	1	9.92	0.0795322	0.0913572	427.973	0.423757	canga	41392.1	RING-H2 finger protein ATL47 OS=Arabidopsis thaliana OX=3702 GN=ATL47 PE=2 SV=1	0	641.443	2565.3	0	284.962	0	0	8.15869	0	0
P08705	1	1	9.3608	0.0986981	0.104542	311.916	0.376707	canga	20496.6	Ribulose bisphosphate carboxylase small chain_ chloroplastic OS=Helianthus annuus OX=4232 GN=RBCS PE=2 SV=1	3458.18	216.403	2931.54	0	0	0	21.1792	0	0	0
E3VXF2	1	1	4.759	0.00420454	0.0186579	297.274	0.931854	RM	54065	Shugoshin-1 OS=Oryza sativa subsp. japonica OX=39947 GN=SGO1 PE=2 SV=1	54.779	0	5.65319	0	50.2165	15215.3	16626.6	186.9	271.577	592.566
Q6Z7B0	10	1	74.741	3.86e-05	0.00388198	286.838	1	canga	73618.3	Heat shock 70 kDa protein BIP1 OS=Oryza sativa subsp. japonica OX=39947 GN=BIP1 PE=1 SV=1	327.598	1318.36	1701.41	791.641	1812.86	0	15.8404	4.9095	0	0
Q08937	1	1	4.2695	4.48e-05	0.00388198	250.547	0.999999	canga	31171.3	29 kDa ribonucleoprotein B_ chloroplastic OS=Nicotiana sylvestris OX=4096 PE=2 SV=1	1829.48	1959.2	771.948	994.569	1147.92	0	0	17.3788	9.37514	0
Q5BPZ5	2	2	15.6862	0.0027062	0.0146709	245.665	0.961049	canga	46107.1	Protein LAZ1 homolog 2 OS=Arabidopsis thaliana OX=3702 GN=At1g23070 PE=2 SV=1	81498.6	39588.2	79999.2	216717	1448.99	162.429	22.32	0	75.9258	1445.92
B5KVH4	1	1	4.8039	0.132443	0.123353	233.824	0.31478	RM	58415.6	11S globulin seed storage protein 1 OS=Carya illinoinensis OX=32201 PE=1 SV=1	0	0	9.88714	0	0	0	486.095	0	10.4227	1815.33
O24661	4	2	22.7289	0.0838617	0.0934715	184.242	0.412115	canga	66204.9	Asparagine synthetase [glutamine-hydrolyzing] OS=Triphysaria versicolor OX=64093 GN=AS PE=2 SV=3	6.61668	25.9379	61.237	23722.3	2803.71	1.66997	109.918	28.5116	0	4.38293
P34915	15	3	116.625	0.0691716	0.0854022	177.829	0.454606	canga	53218.2	Ribulose bisphosphate carboxylase large chain OS=Physcomitrella patens subsp. patens OX=3218 GN=rbcL PE=1 SV=2	5522.22	11548.4	25341.8	70172.7	0.953392	18.622	27.5789	0	41.6263	545.285
Q4PR44	1	1	4.0899	0.0133715	0.0356518	168.456	0.790266	canga	30675.8	Expansin-A22 OS=Oryza sativa subsp. japonica OX=39947 GN=EXPA22 PE=2 SV=2	990.188	360.634	2199.99	72399.7	15116.1	0	0	109.674	238.929	191.991
O64519	2	1	11.0998	0.0220742	0.0458661	162.391	0.699606	RM	40641.7	Metacaspase-6 OS=Arabidopsis thaliana OX=3702 GN=AMC6 PE=1 SV=1	12.8765	0	0	0	4.22347	1153.49	212.144	309.701	1101.54	0
P28405	14	1	127.35	0.0970448	0.103711	159.849	0.380349	canga	52133.1	Ribulose bisphosphate carboxylase large chain (Fragment) OS=Drosera capensis OX=4366 GN=rbcL PE=3 SV=2	33351.5	10548.4	22.4263	33.6646	0	0	0	0	0	274.984
Q8VWZ7	1	1	8.6056	0.0428676	0.0647783	154.21	0.560673	canga	55942.8	Geraniol 8-hydroxylase OS=Catharanthus roseus OX=4058 GN=CYP76B6 PE=1 SV=1	37.2983	722.609	411.353	81728.9	526.03	65.4051	460.004	15.5816	0	0
Q9LYL3	1	1	10.2022	0.0263222	0.0504721	132.145	0.664427	RM	55749.8	Cysteine--tRNA ligase 1_ cytoplasmic OS=Arabidopsis thaliana OX=3702 GN=At3g56300 PE=3 SV=1	150.665	141.442	194.301	418.017	97.259	89901.3	40358	434.872	611.397	1062.04
Q96557;Q9ZTR0	1	1	5.8502	0.00844475	0.0275914	121.886	0.8584	canga	35360	Spermidine synthase 2 (EC 2.5.1.16) (Putrescine am	336.019	10488.4	24369.8	1879.02	414.725	147.721	0	34.0526	125.792	0
P16064	1	1	4.6719	0.0241329	0.0479708	98.1716	0.68197	canga	10384.5	Subtilisin inhibitor 1 OS=Phaseolus angularis OX=3914 PE=1 SV=1	777.989	543.198	4806.64	1018.56	0	0	72.7948	0	0	0
O96008	1	1	5.5614	0.022475	0.0462158	93.3531	0.696079	canga	38235.3	Probable mitochondrial import receptor subunit TOM	710.912	43054.9	99305.6	10262.5	392.265	661.962	23.8369	41.1604	454.149	465.61
Q09761	4	2	19.029	0.00238904	0.0141056	92.9171	0.967255	canga	76592.6	Hypothetical 75.9 kDa protein C24H6.06 in chromoso	14283.6	1370.47	2525.75	125.521	893.009	120.423	12.2853	57.1183	6.36965	10.4215
Q9KBE6	2	2	11.6775	0.000138464	0.0063516	92.748	0.999951	canga	56835.1	Histidine ammonia-lyase (EC 4.3.1.3) (Histidase).	285770	339714	191772	26853.8	54367.9	3785.35	809.22	451.615	3858.68	782.438
P04671	3	1	14.9172	0.000218317	0.00650949	89.3559	0.999791	canga	24761.4	Nodulin-C51 OS=Glycine max OX=3847 PE=2 SV=1	8313.38	20955.7	19036.3	1099.36	5656.55	28.9811	222.093	89.5984	242.354	33.1745
Q9C7P1	4	1	22.3946	0.365478	0.232105	83.9441	0.135663	RM	46206.4	Putative zinc finger CCCH domain-containing protein 10 OS=Arabidopsis thaliana OX=3702 GN=At1g29600/At1g29610 PE=4 SV=2	539.614	0	0.00012626	0.150828	0	0	1.11529	1297.38	0.0243123	44011.6
Q9FKB5	1	1	4.6223	0.000430465	0.00894402	80.3951	0.998704	canga	25210.2	Cyclin-dependent kinase inhibitor 3 OS=Arabidopsis thaliana OX=3702 GN=KRP3 PE=1 SV=1	920.978	1932.56	492.121	5790.46	872.14	0	124.488	0	0	0
P20024	2	2	9.6905	0.00139404	0.0124458	75.5696	0.985803	canga	36809.8	Myb-related protein Zm1 OS=Zea mays OX=4577 PE=2 SV=1	234.828	1386.35	3049.95	472.963	150.169	10.4276	55.1904	4.44009	0	0
O80891	2	2	10.752	0.00616523	0.0228356	72.2357	0.895967	canga	86183.9	Cellulose synthase-like protein B4 OS=Arabidopsis thaliana OX=3702 GN=CSLB4 PE=3 SV=1	1679.48	1815.91	10766.8	34202	191.791	0	0	0	42.0425	631.531
Q3ZJ12	1	1	10.1278	0.50609	0.282318	71.6254	0.0945097	canga	22043	ATP-dependent Clp protease proteolytic subunit OS=Tupiella akineta OX=160070 GN=clpP PE=3 SV=1	14.3134	12.3885	38.1446	70359	0	584.976	398.248	0	0	0
P01723;P01724;P01726;P01727	1	1	5.4846	0.495848	0.278953	69.8433	0.0967986	canga	12278.7	Ig lambda-1 chain V region precursor.	0	3284.16	110.046	0	0	0	0	6.02359	42.5739	0
Q9CAF5	2	2	9.2136	0.0330166	0.0577387	66.8731	0.617167	RM	36988.6	ABC transporter I family member 6_ chloroplastic OS=Arabidopsis thaliana OX=3702 GN=ABCI6 PE=1 SV=1	5722.66	1675.25	882.456	18.4739	274.181	11766.9	351768	61898.6	147449	421.821
Q8LAD2	1	1	4.559	0.0393445	0.0633171	65.7134	0.579415	canga	35773.1	Succinate--CoA ligase [ADP-forming] subunit alpha-2_ mitochondrial OS=Arabidopsis thaliana OX=3702 GN=At5g23250 PE=1 SV=2	19329.2	79746.4	2612.32	2799.52	27.6742	1230.59	17.4682	0	0	342.409
P58577	2	2	12.6578	0.00323629	0.0156903	64.0232	0.950633	canga	18118.9	Photosystem I reaction center subunit XI (PSI-L) (	1.60929e+06	786103	267833	50960.2	34549.7	8561.09	3285.81	1623.07	17003.5	12460.1
Q9SX90	1	1	4.8533	0.0453973	0.0666796	63.8707	0.548064	canga	43878.9	Putative purine permease 20 OS=Arabidopsis thaliana OX=3702 GN=PUP20 PE=5 SV=1	8893.21	10412.1	67414.9	416816	550044	4584.44	3147.11	0	1527.67	7236.3
Q9XGT7;A2X2G3;Q0E2S4	2	1	14.5763	0.0178928	0.0418141	60.8309	0.739455	canga	35772.1	Serine/threonine protein phosphatase PP2A-3 cataly	21997.7	137625	139326	173472	674.915	770.833	0	0	198.23	6808.16
Q94FY2;P19976;O65100;P25699;Q41709	9	6	79.0674	0.00185279	0.0134767	58.5225	0.977526	canga	28223.8	Ferritin_ chloroplastic OS=Malus baccata var. xiaojinensis OX=141206 PE=3 SV=1	12115.8	43323.6	71699.2	215939	557554	1801.93	3620.44	1470.53	8078.42	418.167
P04688	1	1	5.295	0.182228	0.14685	58.3029	0.251716	RM	51836.8	Tubulin alpha-1 chain.	0	0	85.0788	0	0	2258.03	2677.01	25.302	0	0
P19177;P25470;P40280;P40281;O65759;P02261;P02262;P02263;P02264;P02265;P02267;P02268;P02269;P02270;P02271;P02272;P02273;P02274;P02275;P02276;P02277;P04735;P04736;P04908;P06897;P06898;P07793;P08985;P08991;P08992;P09589;P09590;P10812;P13630;P13912;P16104;P16865;P16866;P16886;P17317;P19178;P20670;P20671;P21896;P22752;P25469;P27325;P27661;P28001;P35061;P35062;P35064;P35065;P40282;P48003;P50567;P55897;…	2	1	21.9063	0.00459439	0.0192942	54.487	0.924464	canga	15832.7	Histone H2A.	155.375	17415.8	1906.47	1522.78	4795.62	18.2463	357.475	17.4755	74.2639	5.97422
Q9FHI7	1	1	5.0594	0.00397876	0.0181119	52.6072	0.936184	canga	40653.7	Probable disease resistance protein At5g45490 OS=Arabidopsis thaliana OX=3702 GN=At5g45490 PE=2 SV=1	15614.6	16635.7	24154.6	154913	13825.1	23.7144	3873.05	11.943	370.998	0
Q67TP9	2	1	10.8875	0.00752111	0.0259253	47.4542	0.873097	canga	33141.2	Heat stress transcription factor B-1 OS=Oryza sativa subsp. japonica OX=39947 GN=HSFB1 PE=2 SV=1	62023.8	48444.3	84673.2	67250.5	829.849	0	5292.12	176.537	73.5194	4.68289
P09588;P35063	2	1	13.0332	0.00723994	0.0253815	46.4358	0.87771	canga	13273.4	Histone H2A.	34.8055	4051.89	258.475	341.117	1074.26	4.08733	81.0564	3.91468	16.6358	18.3598
P25834	7	1	69.8878	0.00168013	0.0133823	46.2698	0.98072	canga	53565.8	Ribulose bisphosphate carboxylase large chain OS=Rivina humilis OX=3533 GN=rbcL PE=3 SV=1	1044.2	1281.86	4828.92	88.0429	2932.55	0	0	219.918	0	0
Q9SAI1	1	1	9.4874	0.223894	0.169651	43.6487	0.213957	canga	74750	Factor of DNA methylation 5 OS=Arabidopsis thaliana OX=3702 GN=FDM5 PE=2 SV=1	36032.9	14617	24538.9	0	37.6571	95.8786	22.0302	5.09919	1600.44	0
Q9SAF5	2	2	7.4525	0.000415357	0.00894402	41.3965	0.998812	canga	137553	Probable phospholipid-transporting ATPase 11 OS=Arabidopsis thaliana OX=3702 GN=ALA11 PE=2 SV=1	2.07352e+06	624226	508405	83549.3	1.01276e+06	14100.6	13196.8	17868.6	48975.7	9791.01
O23657	1	1	4.3757	0.0505179	0.0708531	40.0667	0.524437	canga	23872.9	Ras-related protein RABC1 OS=Arabidopsis thaliana OX=3702 GN=RABC1 PE=1 SV=1	30.4252	61.9042	205.952	5916.11	189.54	25.7744	89.1769	0	0	44.8806
P30222	1	1	4.9357	0.0935763	0.100727	37.7763	0.388221	RM	27024.6	Small heat shock protein_ chloroplastic OS=Petunia hybrida OX=4102 GN=HSP22 PE=2 SV=1	895.398	261.101	241.632	548.538	356.554	2378.61	583.44	770.71	985.465	82289.1
P49467	2	2	16.3739	0.207355	0.160172	37.6322	0.227729	canga	99206.1	DNA-directed RNA polymerase beta' chain (EC 2.7.7.	840.646	163.915	86258.2	353.492	11830.8	133.54	220.625	1158.5	617.051	512.889
Q05646	1	1	10.6322	0.391541	0.241208	37.3369	0.126156	RM	40787.5	Chaperone protein dnaJ.	0	111.28	609.978	91.527	290.064	29872.4	1157.61	180.504	9966.53	0
Q10B98	1	1	4.9619	0.013589	0.0356806	37.3125	0.787599	canga	36429.7	Zinc finger CCCH domain-containing protein 25 OS=Oryza sativa subsp. japonica OX=39947 GN=Os03g0826400 PE=2 SV=1	764.769	279.972	2723.35	11934.6	1327.02	0	0	43.6823	264.399	148.325
Q93XX4	2	2	16.0047	0.804031	0.374294	37.3101	0.0559402	RM	85129.7	C2 domain-containing protein At1g53590 OS=Arabidopsis thaliana OX=3702 GN=NTMC2T6.1 PE=1 SV=2	11187.4	10922.5	9261.32	17366.9	40355.7	4835.41	10291.4	4224.12	3.2987e+06	6056.06
G0Y288	1	1	13.231	0.0361181	0.0604251	36.0093	0.597944	RM	44783.4	Botryococcene synthase OS=Botryococcus braunii OX=38881 GN=SSL-3 PE=2 SV=1	1552.19	2303.59	2156.09	1395.1	2063.22	66629.5	260936	5885.04	2918.99	4645.58
Q32397	10	1	90.355	0.0789153	0.0911711	34.8925	0.425471	canga	50731.6	Ribulose bisphosphate carboxylase large chain (Fragment) OS=Hydnophytum formicarum OX=29797 GN=rbcL PE=3 SV=1	219.071	346.936	610.387	33304.6	921.57	94.1812	515.794	97.2513	100.99	206.4
P25079	13	1	117.548	0.000204022	0.00640341	32.6134	0.999829	canga	53400.7	Ribulose bisphosphate carboxylase large chain OS=Solanum tuberosum OX=4113 GN=rbcL PE=1 SV=2	2328.18	8689.13	18628.9	12381	4568.76	63.9563	816.999	164.937	113.863	268.982
Q9KQZ9	5	4	27.5217	0.00600913	0.0225374	32.201	0.898703	RM	52375.8	Cysteinyl-tRNA synthetase (EC 6.1.1.16) (Cysteine-	4294.19	6568.82	3103.13	6728.33	9893.04	114348	425686	97578.8	341025	6312.6
Q40471	4	1	22.0756	0.295744	0.200184	31.332	0.167306	canga	47110.8	Eukaryotic initiation factor 4A-9 (eIF-4A-9) (eIF4	306.254	264.737	2919.19	0	0	0	58.6954	0	0	52.6982
O53271	1	1	6.4343	0.0179277	0.0418141	31.2634	0.739096	canga	38462.4	Probable tRNA (5-methylaminomethyl-2-thiouridylate	11618.8	6365.46	129367	3265.56	858.002	21.4155	106.156	511.148	4151.09	55.3008
O82730	2	1	10.2408	0.0120482	0.034051	30.7635	0.807057	canga	53125.9	Monogalactosyldiacylglycerol synthase 2_ chloroplastic OS=Arabidopsis thaliana OX=3702 GN=MGD2 PE=1 SV=1	3801.73	8986.88	16864.4	4931.86	25128.6	151.536	1081.51	260.616	447.38	0
O49997;Q6ZKC0	4	1	33.2534	0.00428832	0.0188034	30.6088	0.930256	RM	30684.5	14-3-3-like protein E.	800.983	797.832	1153.66	661.27	89.2725	33433.3	59180.9	6747.66	2018.63	5842.41
Q8S0G4	2	2	10.6663	0.0762033	0.0901637	30.3375	0.433181	canga	51196.9	Probable glycerol-3-phosphate dehydrogenase [NAD(+)] 1_ cytosolic OS=Oryza sativa subsp. japonica OX=39947 GN=Os01g0939600 PE=2 SV=1	3255.52	2023.39	16331	83648.5	514.541	556.004	412.71	0	520.087	1997.74
O82279	1	1	4.3044	0.477982	0.273946	29.6043	0.101013	RM	38610.4	Protein CONSERVED ONLY IN THE GREEN LINEAGE 160_ chloroplastic OS=Arabidopsis thaliana OX=3702 GN=CGL160 PE=1 SV=1	22.8068	11.2122	0	70.2624	292.581	0	663.361	80.7834	15.2136	10989.5
P55229	3	2	15.4536	0.00333974	0.0159328	29.4715	0.948605	canga	58073.1	Glucose-1-phosphate adenylyltransferase large subunit 1_ chloroplastic OS=Arabidopsis thaliana OX=3702 GN=ADG2 PE=1 SV=3	316.026	1763.71	946.734	340.182	1185.86	0	69.1633	0	85.3083	0
Q90477	1	1	5.5834	0.1422	0.128094	28.5731	0.300311	RM	31493.6	Myoblast determination protein 1 homolog (Myogenic	1449.07	612.438	1140.78	21.3367	455.515	651.206	68380.3	481.574	34961.8	649.512
P05167	1	1	12.2366	0.00608542	0.0226808	27.2132	0.897363	canga	39635.3	Thiol protease aleurain precursor (EC 3.4.22.16).	322674	83947.9	43871.1	35137.5	7797.54	12498.7	138.735	1174.75	3434.14	885.589
Q9SU50	2	2	10.2502	0.482023	0.275331	27.0648	0.100034	canga	71525.8	Trehalase OS=Arabidopsis thaliana OX=3702 GN=TRE1 PE=2 SV=1	1270.71	369.497	15082.5	0	421.894	5.783	37.3192	199.13	209.968	181.266
B1VKD3	1	1	4.9927	0.501849	0.281004	26.0713	0.0954466	canga	15976.9	50S ribosomal protein L16_ chloroplastic OS=Cryptomeria japonica OX=3369 GN=rpl16 PE=3 SV=1	78032.3	3989.52	437.707	211.585	0	124.275	252.699	0	65.8698	2728.12
P35861;P35862	2	1	11.7224	0.0270953	0.0510166	25.0719	0.658504	canga	58141.9	60 kDa chaperonin 2 (Protein Cpn60 2) (groEL prote	924.074	943.633	1463.12	38426.8	1315.56	334.338	247.443	674.813	164.684	296.708
Q6NKQ9	2	1	9.5977	0.0777691	0.0908727	24.8517	0.428695	canga	31269.5	Plasmodesmata-located protein 8 OS=Arabidopsis thaliana OX=3702 GN=PDLP8 PE=1 SV=1	72.66	842.536	539.14	0	125.574	0	0	45.1416	0	18.432
Q40975	2	2	4.7877	0.152064	0.133224	24.1903	0.286867	canga	16846.9	Self-incompatibility protein S1 OS=Papaver rhoeas OX=33128 GN=S1 PE=1 SV=1	6.12171	1028.54	4737.12	0	397.532	11.2575	0	0	243.776	0
O24362	2	2	9.576	0.00418452	0.0186579	23.8426	0.932237	canga	27570.4	Proteasome subunit alpha type-3 OS=Spinacia oleracea OX=3562 GN=PAG1 PE=2 SV=1	429.742	816.551	775.345	266.712	1557.04	29.7267	41.4369	56.416	33.7027	0
P19975	6	3	54.2332	0.00183529	0.0134767	23.7496	0.977853	canga	28790.5	Ferritin-1_ chloroplastic OS=Pisum sativum OX=3888 PE=1 SV=2	14021.9	7697.65	22649.5	29114.7	12422.1	381.112	2055.78	448.579	715.145	16.5247
P30693	2	1	18.9832	0.411609	0.248437	23.5982	0.119515	RM	17619.1	17.6 kDa class I heat shock protein OS=Helianthus annuus OX=4232 GN=HSP17.6 PE=2 SV=1	50.0686	67.458	79.9566	152.255	178.942	73.8386	147.018	94.2583	52.2496	12108.5
Q9SCZ4	2	1	14.9493	0.31927	0.211311	23.2271	0.155458	canga	98891.3	Receptor-like protein kinase FERONIA OS=Arabidopsis thaliana OX=3702 GN=FER PE=1 SV=1	66.2585	1264.63	35.5557	0	0	0	49.9396	8.89001	0	0
P77795	1	1	4.5033	0.0137018	0.0356806	23.1585	0.786224	canga	37154.7	Hypothetical ABC transporter ATP-binding protein y	373.004	313.174	196.636	3414.44	5844.96	102.246	0	0	0	335.702
A0A161IUT7	1	1	5.1015	6.64e-05	0.00398349	22.7606	0.999997	canga	62607.8	Diacylglycerol O-acyltransferase 1 OS=Corylus americana OX=78632 GN=DGAT1 PE=1 SV=1	20633.9	12809.2	31750.4	14675.4	26829.1	244.821	2873.85	395.479	788.098	385.594
P24923	1	1	11.5376	0.00179797	0.0134767	22.4832	0.978548	canga	33708.8	Cell division control protein 2 homolog 1 (Fragment) OS=Medicago sativa OX=3879 GN=CDC2A PE=2 SV=1	7657.08	18119.4	42486.6	86635.5	138855	3643.73	5085.65	1241.44	2321.84	772.793
P93209	9	1	80.612	0.0363668	0.0604251	22.4114	0.596465	canga	29419	14-3-3-like protein 3 (PBLT3).	51040.7	831133	248158	6115.1	59781.4	9967.66	5070.51	7792	10582.5	19963.1
Q8H1G0	1	1	4.7026	0.00877819	0.0282958	22.2789	0.85326	canga	33358	GATA transcription factor 28 OS=Arabidopsis thaliana OX=3702 GN=GATA28 PE=1 SV=1	5969.78	10760.2	16479.4	5745.65	25662	381.16	688.196	254.662	1574.12	2.23002
Q9S736	2	1	9.3549	0.375599	0.23577	21.6808	0.131844	RM	65243	Protein OBERON 1 OS=Arabidopsis thaliana OX=3702 GN=OBE1 PE=1 SV=1	19.2752	0	84.8788	0	13.5733	38.9674	2473.54	0	12.8862	27.0305
P52275	1	1	12.3356	0.0214598	0.0452144	20.3346	0.705104	canga	50800.9	Tubulin beta chain.	4817.39	144014	235020	18518.8	8220.72	2319.7	402.724	1329.41	16027.2	112.731
P24636;P29517;Q56YW9;Q9ASR0	6	1	45.4988	0.00990533	0.0299494	20.111	0.836507	canga	50478.6	Tubulin beta-4 chain.	486.923	2045.28	463.138	139.904	39.5085	37.6205	26.4029	21.5732	59.1364	13.1286
Q8L7K9	4	4	21.7199	0.272993	0.190849	19.596	0.180166	RM	67154.1	NAD-dependent malic enzyme 2_ mitochondrial OS=Arabidopsis thaliana OX=3702 GN=NAD-ME2 PE=1 SV=1	3639.61	4814.04	3828.65	4991.43	4626.61	7923.99	3267.5	4815.27	5668.19	407485
P19144	1	1	5.9447	0.391366	0.241208	18.7602	0.126216	RM	51148.3	Secreted protease C precursor (EC 3.4.24.-) (PROC)	135.123	0	1.61147	43.5781	0	1351.73	1961.49	69.4916	0	0
Q9Y5I0	1	1	6.0315	0.0650256	0.0815669	18.2439	0.468329	canga	103168	Protocadherin alpha 13 precursor (PCDH-alpha13).	40074.7	18864.3	3036.44	11240.4	149.107	295.955	614.997	15.2103	2578.35	516.831
Q2R2W2	2	1	9.3832	0.00666165	0.0242229	18.1386	0.88741	canga	29375.8	14-3-3-like protein GF14-D OS=Oryza sativa subsp. japonica OX=39947 GN=GF14D PE=1 SV=1	3638.26	9087.61	2899.16	338.374	8974.82	49.2286	410.3	346.948	492.417	75.9758
P31683	2	1	18.2903	0.000511456	0.00894402	17.4599	0.998053	canga	40508.9	Enolase (Fragment) OS=Chlamydomonas reinhardtii OX=3055 GN=ENO PE=2 SV=1	2437.01	7248.24	9930.82	2636.98	9947.56	284.009	400.518	362.111	739.11	58.5127
P27880;P27879;O82011;O82012;P02519;P04793;P04794;P04795;P05478;P19243;P27396;P27397;P30221;Q9ZW31	5	4	26.5565	0.100117	0.105669	17.4393	0.373637	RM	18165.6	18.2 kDa class I heat shock protein OS=Medicago sativa OX=3879 GN=HSP18.2 PE=2 SV=1	4051.66	3243.06	2837.47	5197.81	5772.72	8672.68	6158.92	9288.35	8109.32	335787
Q9SAB3	3	2	26.6651	0.00872148	0.0282658	17.2796	0.854128	canga	44343.1	Polyadenylate-binding protein RBP45B OS=Arabidopsis thaliana OX=3702 GN=RBP45B PE=1 SV=1	2326.54	4255.18	21149.3	1160.02	14154.7	69.2298	668.992	764.478	943.139	45.2928
P83959	2	2	24.4855	0.0728468	0.0878025	17.2783	0.443137	canga	3278.59	Thaumatin-like protein (Fragment) OS=Phaseolus vulgaris OX=3885 PE=1 SV=1	1820.59	2909.81	51683.3	69168.5	4661.77	3457.36	1786.1	0	83.9033	2210.66
Q9M276	1	1	4.1048	0.00168307	0.0133823	17.1217	0.980666	RM	27827.7	Homeobox-leucine zipper protein ATHB-12 OS=Arabidopsis thaliana OX=3702 GN=ATHB-12 PE=1 SV=1	124.307	119.076	116.058	135.487	55.0854	239.2	1493.97	1113.04	1105.16	5465.78
Q84TF5	1	1	5.2751	0.364602	0.231795	17.0937	0.136001	RM	20173.2	Probable E3 ubiquitin-protein ligase RHA4A OS=Arabidopsis thaliana OX=3702 GN=RHA4A PE=2 SV=1	10.5401	9.98052	25.8939	65.421	58.7448	140.115	153.484	2029.66	0	592.58
Q9ZS97	1	1	4.6285	0.0725206	0.0878025	16.5544	0.44413	RM	62438.1	UPF0051 protein ABCI8_ chloroplastic OS=Arabidopsis thaliana OX=3702 GN=ABCI8 PE=2 SV=1	0	0	0	39.7294	0	0	573.254	27.3847	22.3222	34.733
Q49808	1	1	6.0211	0.0728825	0.0878025	16.5283	0.443028	canga	32751	Porphobilinogen deaminase (EC 4.3.1.8) (PBG) (Hydr	905.873	17688.5	21455.2	1794.02	274.382	786.372	555.386	233.593	764.667	208.216
P11043	1	1	9.3988	0.638944	0.326021	16.2534	0.0716271	RM	56050.4	3-phosphoshikimate 1-carboxyvinyltransferase_ chloroplastic OS=Petunia hybrida OX=4102 PE=1 SV=1	218.374	257.152	296.515	151.26	188.978	277.67	12.6119	523.405	254.525	17010.1
B9DGD6	4	3	21.4206	0.00565516	0.0218984	16.0864	0.904985	canga	82801.6	Acetyl-coenzyme A synthetase_ chloroplastic/glyoxysomal OS=Arabidopsis thaliana OX=3702 GN=ACS PE=1 SV=1	31616.1	27167.9	53511.6	1753.95	40511.5	1874.45	2898.17	1578.51	2101.41	1155.61
P45726	1	1	5.6543	0.013352	0.0356518	15.9723	0.790506	RM	78379.3	Phenylalanine ammonia-lyase OS=Camellia sinensis OX=4442 GN=PAL PE=2 SV=1	2006.56	2489.49	1284.08	4494.56	2895.16	83705.9	81175.8	6654.3	3192.41	35624.2
Q9C5A9	6	2	52.4372	0.000605033	0.00894402	15.97	0.997161	canga	60030.3	ATP synthase subunit beta-3_ mitochondrial OS=Arabidopsis thaliana OX=3702 GN=At5g08680 PE=1 SV=1	2404.49	2347.37	2494.99	5532.14	3284.92	28.9626	746.052	94.1273	20.7855	115.955
O22349;P28752;P33627;Q02245;Q43473;P33624	6	1	40.1063	0.033832	0.0584786	15.3741	0.611968	RM	50240.4	Tubulin alpha-3 chain (Alpha-3 tubulin).	232.832	959.547	852.476	515.138	723.662	16220.9	14309.2	4303.21	236.111	15413.9
Q8RWG8	3	2	26.8297	0.000942823	0.0106082	14.7652	0.992968	canga	24617.2	Ran-binding protein 1 homolog b OS=Arabidopsis thaliana OX=3702 GN=RANBP1B PE=1 SV=2	10795.7	23104	11632.6	13671.2	2715.34	401.706	1374.62	1672.42	166.938	577.881
F4HRT5	3	2	13.1027	0.583066	0.308144	14.5688	0.0798718	RM	129550	Protein CROWDED NUCLEI 1 OS=Arabidopsis thaliana OX=3702 GN=CRWN1 PE=1 SV=1	10721.6	7172.39	5176.84	6772.94	10246	6821.64	4646.38	4262.71	5487.47	562842
F5B8X1	1	1	4.5637	0.0123602	0.0346046	14.4611	0.803009	RM	11133.7	Conglutin delta 4 OS=Lupinus angustifolius OX=3871 GN=TanjilG_11789 PE=2 SV=1	80.4044	77.7428	43.1897	62.2127	73.9252	3091.6	1005.17	452.504	248.788	82.1851
D7T737	1	1	4.4348	0.173851	0.144191	14.3126	0.260692	RM	22765.6	1_2-dihydroxy-3-keto-5-methylthiopentene dioxygenase 1 OS=Vitis vinifera OX=29760 GN=VIT_05s0020g04070 PE=3 SV=1	60.2492	138.323	69.4774	1017.93	268.446	264.684	500.698	301.903	292.605	20887.9
B8AL97;Q852L2	2	1	12.8282	0.147095	0.130727	13.842	0.2935	canga	52402.5	Cupincin OS=Oryza sativa subsp. indica OX=39946 GN=OsI_13867 PE=1 SV=1	481.364	188.365	295	26296.1	0	0	0	0	7.81335	1961.62
O49884;Q8VZ19;Q9M5M6	1	1	10.9026	0.0108528	0.0321984	13.5714	0.823119	RM	12560.6	60S ribosomal protein L30 OS=Lupinus luteus OX=3873 GN=RPL30 PE=3 SV=1	260.486	260.016	455.812	63.2905	156.028	3521.57	2422.71	4780.12	5324.48	177.508
Q42707	1	1	5.1146	0.101114	0.106027	13.2939	0.371507	RM	63934.7	Furostanol glycoside 26-O-beta-glucosidase OS=Cheilocostus speciosus OX=49577 GN=F26G PE=1 SV=1	43.6337	277.901	758.177	68.7843	0	13262	553.838	401.041	108.334	942.854
O65252	2	2	9.3393	0.0840277	0.0934715	13.0982	0.411682	canga	22925.6	Probable germin-like protein subfamily 2 member 5 OS=Arabidopsis thaliana OX=3702 GN=At5g26700 PE=2 SV=2	4973.81	2419.94	10385.1	48463.1	612.458	1467.94	520.213	0	151.09	2964.86
Q9BBQ9	1	1	5.0579	0.0230762	0.0468065	13.0331	0.690875	canga	22083.5	ATP-dependent Clp protease proteolytic subunit OS=Lotus japonicus OX=34305 GN=clpP PE=3 SV=1	3459.35	1766.02	5712.13	957.891	34999.7	175.083	1795.59	785.873	544.051	297.562
P00913	2	1	16.5148	0.586041	0.308724	12.4239	0.079387	canga	53172.8	Tryptophanase (EC 4.1.99.1) (L-tryptophan indole-l	2089.28	61.3567	6.44	0	0	0	0	0	42.7054	130.918
F4JUF8	1	1	4.8136	0.366694	0.23263	12.0384	0.135195	RM	20930.1	Dirigent protein 15 OS=Arabidopsis thaliana OX=3702 GN=DIR15 PE=3 SV=1	417.002	151.809	382.713	1099.62	436.082	493.873	1127.81	146.662	466.927	27707.1
Q6H612	1	1	4.9653	0.0740522	0.0886742	11.7872	0.439507	canga	19520.2	Protein PLASTID REDOX INSENSITIVE 2_ chloroplastic OS=Oryza sativa subsp. japonica OX=39947 GN=PRIN2 PE=2 SV=1	517.874	626.442	938.64	4.72288	332.898	0	105.099	46.6698	53.5877	0
Q43792	2	1	10.4917	0.00286976	0.0147743	11.6421	0.957835	canga	36472	1-aminocyclopropane-1-carboxylate oxidase OS=Nicotiana tabacum OX=4097 GN=ACO PE=2 SV=1	9748.51	9000.64	27599.5	28977.4	32016.6	1194.57	3457.72	2341.81	2093.11	133.025
P28389	17	1	150.945	0.0985856	0.104542	11.6045	0.376953	canga	52031.9	Ribulose bisphosphate carboxylase large chain (EC	453.746	62.4817	3614.97	1787.27	134.488	210.973	0	175.047	73.6961	61.8906
Q9AST8	3	3	13.4767	0.106716	0.109722	11.3933	0.359974	canga	17513.6	MD-2-related lipid-recognition protein ROSY1 OS=Arabidopsis thaliana OX=3702 GN=ROSY1 PE=1 SV=1	553.221	1326.76	4309.39	17083	212.662	0	243.38	82.5251	596.093	1139.29
Q43247	16	2	144.952	0.283649	0.195323	11.3462	0.173956	canga	36619.8	Glyceraldehyde 3-phosphate dehydrogenase_ cytosoli	7933.27	16539.1	308170	7634.85	2484.46	9310.37	5728.4	5810.26	4315.79	5044.54
Q94JN3	2	1	13.4789	0.0629768	0.0800749	11.2009	0.475446	canga	14270.2	Profilin OS=Musa acuminata OX=4641 PE=1 SV=1	417.397	284.774	564.869	10649.7	815.084	88.4591	648.305	126.045	8.0396	265.836
Q8H7Y6	2	1	9.5653	0.000131445	0.0063516	11.0872	0.999959	canga	41191.8	Heat stress transcription factor A-2d OS=Oryza sativa subsp. japonica OX=39947 GN=HSFA2D PE=2 SV=2	1929.18	4266.59	2980.16	5330.98	3212.92	120.707	201.241	840.545	286.115	149.616
Q06427;Q06428	1	1	5.7966	0.931581	0.407465	10.9942	0.0507067	RM	42294.4	RNA polymerase alpha subunit (EC 2.7.7.48) (Nucleo	53.843	41.2833	0	132.468	89.9838	3003.42	370.31	117.799	0	0
Q9SR73	6	6	34.6717	0.000174544	0.00640341	10.9917	0.999895	RM	7370.57	40S ribosomal protein S28-1 OS=Arabidopsis thaliana OX=3702 GN=RPS28A PE=3 SV=1	1362.83	1266.04	939.971	2026.08	1135.95	5642.29	9172.03	11131.3	10862.9	37175.2
Q84MB3	2	1	13.094	0.072043	0.0874982	10.8953	0.445593	canga	40636.4	1-aminocyclopropane-1-carboxylate oxidase homolog 1 OS=Arabidopsis thaliana OX=3702 GN=At1g06620 PE=2 SV=1	1062.2	1571.43	250.884	17.7617	815.452	93.0107	39.283	90.3769	70.0184	48.5332
Q43058	2	2	15.6882	4.1e-05	0.00388198	10.8718	1	canga	46719.5	Delta-aminolevulinic acid dehydratase_ chloroplastic OS=Physcomitrella patens subsp. patens OX=3218 GN=HEMB PE=2 SV=2	9676.9	10172.6	11000.8	9675.52	28601.9	1652.99	2104.23	673.463	942.802	984.961
Q32RG6	1	1	4.7521	0.0489951	0.0698981	10.8122	0.531217	canga	21314.7	Photosystem I assembly protein Ycf4 OS=Zygnema circumcarinatum OX=35869 GN=ycf4 PE=3 SV=1	13930.7	23395.8	15355.5	6519.76	21409.4	650.088	1432.12	0	2601.01	2772.33
Q9STT2	1	1	11.6038	0.217937	0.166619	10.7508	0.218755	canga	21196.4	Vacuolar protein sorting-associated protein 29 OS=Arabidopsis thaliana OX=3702 GN=VPS29 PE=2 SV=1	38818.3	11161.9	127929	442120	778.988	4049.52	3584.8	0	18278.7	31832.4
Q9SVY1	1	1	9.9276	0.123546	0.12021	10.7376	0.32914	canga	44021.5	Zinc finger protein WIP2 OS=Arabidopsis thaliana OX=3702 GN=WIP2 PE=1 SV=1	6023.9	3092.31	14451	1167.35	67.1404	598.103	117.278	5.74764	962.313	626.369
Q08276	4	1	19.3157	0.00121767	0.0116891	10.634	0.988757	canga	73362.5	Heat shock 70 kDa protein_ mitochondrial OS=Solanum tuberosum OX=4113 GN=HSP68 PE=2 SV=1	2679.37	1151.41	883.751	959.026	257.5	40.8897	158.695	115.19	76.5297	166.442
Q8LFR2	1	1	10.495	0.0789216	0.0911711	10.4888	0.425454	canga	38228.8	Dehydration-responsive element-binding protein 2C OS=Arabidopsis thaliana OX=3702 GN=DREB2C PE=2 SV=2	9068.21	28783.1	27829.4	171.636	2841.29	27.1074	700.332	337.557	5186.55	297.662
Q9CAA0	5	3	29.5153	0.010478	0.0313989	10.2292	0.828342	canga	104882	Coatomer subunit beta'-1 OS=Arabidopsis thaliana OX=3702 GN=At1g79990 PE=2 SV=2	4416.08	9871.15	6060.07	74466.5	9565.23	860.006	1435.96	2561.82	3290.72	2055.49
Q68Y48	1	1	11.2578	0.00166297	0.0133823	10.2096	0.981032	canga	42199.5	Tubby-like F-box protein 9 OS=Oryza sativa subsp. japonica OX=39947 GN=TULP9 PE=2 SV=1	2090.78	1243.98	2595.91	603.92	1679.19	455.534	191.62	20.6848	51.8405	84.8386
O65768;P93258	3	1	50.5148	0.00227396	0.0140634	9.94098	0.96949	RM	15326.9	Superoxide dismutase [Cu-Zn] OS=Carica papaya OX=3649 GN=SODCC PE=2 SV=1	65.8562	299.374	646.558	174.365	449.273	1749	2204.93	1488.56	1755.72	9059.52
Q5Z8Q9	3	3	19.5355	0.63075	0.324323	9.91411	0.0727278	RM	74753.5	Poly [ADP-ribose] polymerase 2-A OS=Oryza sativa subsp. japonica OX=39947 GN=PARP2-A PE=3 SV=2	2177.18	2671.89	3520.7	3505.08	2714.97	919.572	2233.85	1621.28	3981.09	135889
Q9T014	1	1	9.0374	0.0759812	0.0901637	9.90962	0.433825	canga	116603	Protein SPA1-RELATED 2 OS=Arabidopsis thaliana OX=3702 GN=SPA2 PE=1 SV=2	25043.5	77382.6	226349	804116	1242.15	166.719	158.396	0	10638	103485
Q9LJN2	4	2	17.5085	0.000100935	0.0054719	9.883	0.999984	canga	53686.3	Magnesium transporter MRS2-3 OS=Arabidopsis thaliana OX=3702 GN=MRS2-3 PE=2 SV=1	28697.4	51290	33302	31521.1	117601	5968.42	5445.51	4681.44	7587.02	2869.42
Q9AXJ4	4	2	21.9215	0.00122699	0.0116891	9.80271	0.988605	canga	17844	Eukaryotic translation initiation factor 5A OS=Manihot esculenta OX=3983 PE=2 SV=2	15332.7	21225.1	12308	10082.1	14872.3	1458.07	1066.71	686.672	4175.18	143.956
Q9FKD7	1	1	5.3826	0.155614	0.134684	9.79678	0.282292	canga	33078.7	E3 ubiquitin-protein ligase SINA-like 7 OS=Arabidopsis thaliana OX=3702 GN=At5g37890 PE=2 SV=1	53939.3	926.368	1063.84	2646.72	2523.15	2703.58	2218.16	527.947	719.266	67.7192
P25172	1	1	5.5632	0.0580102	0.0754775	9.75044	0.493716	RM	147257	Suppressor 2 of zeste protein (Protein posterior s	288.599	116.632	75.898	0	0	1172.79	449.931	151.174	71.5952	2845.74
Q0V842	2	1	9.8929	0.0423342	0.0647783	9.68385	0.563419	canga	54776.3	Protein NEN2 OS=Arabidopsis thaliana OX=3702 GN=NEN2 PE=2 SV=1	53102.6	79844.2	93109.1	64177.9	85850.8	565.209	4157.82	5481.84	28631.4	0
Q2QZL4	5	2	21.5824	5.3e-05	0.00394917	9.67213	0.999999	canga	61530.7	Splicing factor U2af large subunit B OS=Oryza sativa subsp. japonica OX=39947 GN=U2AF65B PE=3 SV=2	4419.24	5566.06	3981.77	8772.64	9316.57	315.547	989.293	351.587	881.601	776.265
Q9T0A7	1	1	4.2737	0.00085288	0.010172	9.64181	0.99421	RM	38667.6	UDP-glucose 4-epimerase 2 OS=Arabidopsis thaliana OX=3702 GN=UGE2 PE=1 SV=1	658.256	142.955	73.9851	60.791	69.4384	2799.6	1682.19	1559.07	2929.75	723.506
P23147	1	1	5.1287	0.00289371	0.0147743	9.63169	0.957364	canga	37571.3	Alkanal monooxygenase beta chain (EC 1.14.14.3) (B	13464.6	12231.3	11151.9	3083.74	4967.85	0	0	0	4661.64	0
P00636	1	1	11.4636	0.0179808	0.0418141	9.49175	0.738553	canga	36990.5	Fructose-1_6-bisphosphatase (EC 3.1.3.11) (D-fruct	12720	3357.99	34048	9318.1	1543.54	2881.46	217.397	1358.43	1446.86	521.176
P93805	3	1	24.3199	0.000660911	0.00938388	9.30374	0.996565	canga	63269.5	Phosphoglucomutase_ cytoplasmic 2 (EC 5.4.2.2) (Gl	1203.79	3126.12	995.46	5003.09	1551.36	540.478	309.859	144.349	134.563	147.636
P04049	2	1	13.48	0.746572	0.35821	9.21235	0.060126	canga	73850.1	RAF proto-oncogene serine/threonine-protein kinase	1745.73	1980.05	5506.07	0	20.2807	41.5274	335.786	13.169	529.278	84.5592
Q9M339;Q9FJA6;Q9SIP7	4	4	20.3985	0.00119642	0.0116891	9.20962	0.989101	RM	27520.1	40S ribosomal protein S3-2 OS=Arabidopsis thaliana OX=3702 GN=RPS3B PE=1 SV=1	5010.44	4009.3	3606.78	730.174	6435.6	18969.8	78097.4	39728	25449.5	20034.8
Q84MB2	2	1	9.6318	0.036478	0.0604251	9.19046	0.595807	canga	38789.9	Protein TIFY 8 OS=Arabidopsis thaliana OX=3702 GN=TIFY8 PE=1 SV=1	2796.61	3527.43	5581.84	4417.87	7464.13	436.786	1403.53	163.55	584.464	0
P54413	1	1	5.8859	0.252411	0.181516	9.05077	0.193204	canga	21821.3	ATP-dependent Clp protease proteolytic subunit (EC	198.74	15567.1	1081.89	234.665	820.285	582.7	371.843	311.096	58.6832	653.703
Q6I587	2	1	8.2138	0.894506	0.399321	8.9653	0.0516877	RM	61601.8	Calcium-dependent protein kinase 15 OS=Oryza sativa subsp. japonica OX=39947 GN=CPK15 PE=2 SV=1	293.887	53.7122	182.536	96.0762	81.7204	108.284	0	121.592	203.376	5913.57
P00463;P06117;P06118;P15335;Q9AKT8	3	3	36.2985	0.590366	0.31018	8.9255	0.0786921	canga	31922.4	Nitrogenase iron protein (EC 1.18.6.1) (Nitrogenas	10550.8	7154.62	6605.52	484485	8508.27	13702	11142.4	11659.7	9935.67	11518.3
P23321;P14226;Q9S841	2	1	23.388	0.663764	0.334594	8.92043	0.0685022	RM	35370.5	Oxygen-evolving enhancer protein 1-1_ chloroplastic OS=Arabidopsis thaliana OX=3702 GN=PSBO1 PE=1 SV=2	30483.4	16524	11082.3	9480.02	16610.1	7627.94	11203.3	7617.82	14107.6	710363
Q9LW12	2	2	9.2025	0.0201941	0.0452144	8.84109	0.716799	canga	24186.2	Late embryogenesis abundant protein 29 OS=Arabidopsis thaliana OX=3702 GN=LEA29 PE=2 SV=1	135272	44771.1	107142	12351.8	12173.1	1070.18	9119.43	2253.61	22545.5	268.234
Q9XFH3	1	1	4.4645	0.0487973	0.0697829	8.84064	0.532112	canga	23676	Mitotic spindle checkpoint protein MAD2 OS=Zea mays OX=4577 GN=MAD2 PE=2 SV=1	1653.08	4289.13	5140.41	12793.8	13475	0	1309.4	1525.52	1362.95	27.0975
P29766	4	1	26.047	0.0417526	0.0647783	8.82283	0.566449	canga	28555.9	60S ribosomal protein L8 OS=Solanum lycopersicum OX=4081 GN=RPL8 PE=2 SV=1	290.089	218.463	862.67	26.4708	46.8795	18.0163	31.316	74.6755	24.9246	14.7989
Q39836	1	1	6.5501	0.0159008	0.0388613	8.73589	0.760706	canga	36007.5	Guanine nucleotide-binding protein beta subunit-li	3954.64	84102.5	22337.2	26009.1	48311.6	5614.63	6331.98	3179.67	5306.52	711.605
Q9FX54;P08735;P85954;P00357;P20445;P28844;P29497;P56649	28	8	191.048	0.000685534	0.00947721	8.72632	0.996289	canga	37027.4	Glyceraldehyde-3-phosphate dehydrogenase GAPC2_ cytosolic OS=Arabidopsis thaliana OX=3702 GN=GAPC2 PE=1 SV=1	274760	57531.1	56710.5	134241	56767.3	7675.09	9876.93	8971.61	18346.5	21596.7
Q6EU94;P25794;Q7XSQ9;Q9AQU5;Q9XF59;Q41870	4	3	32.8976	0.00705361	0.0251874	8.57927	0.880804	canga	30987.8	Aquaporin PIP1-1 OS=Oryza sativa subsp. japonica OX=39947 GN=PIP1-1 PE=2 SV=1	3763.25	10033.4	8778.65	8469.48	4898.58	661.31	771.531	27.3186	2202.85	526.546
Q0WNP7	1	1	5.0357	0.0168416	0.0406607	8.57496	0.750465	canga	52491.5	Rop guanine nucleotide exchange factor 4 OS=Arabidopsis thaliana OX=3702 GN=ROPGEF4 PE=1 SV=1	8454.34	7708.6	3637.51	25142.1	2996.05	405.451	4415.21	16.6184	11.9704	741.28
Q10MN8	1	1	4.368	0.158827	0.136475	8.5619	0.278261	RM	49461.7	Putative zinc finger CCCH domain-containing protein 21 OS=Oryza sativa subsp. japonica OX=39947 GN=Os03g0301500 PE=4 SV=1	699.343	704.59	428.126	1870.54	895.064	973.843	1714.24	4192.77	540.626	31943.3
P51644;P18085;P36403	2	2	9.9931	0.508816	0.282781	8.46224	0.0939153	canga	20568.7	ADP-ribosylation factor 4.	5898.55	645611	9936.39	10162.3	19665.7	11687.4	40658.4	6508.69	16622.7	6212.18
P0CZ23	3	2	11.0563	0.948115	0.410597	8.36863	0.0504058	canga	76303.8	Acyl-coenzyme A oxidase 3_ peroxisomal OS=Arabidopsis thaliana OX=3702 GN=ACX3 PE=1 SV=1	172.795	231.739	265.513	29830.4	129.486	198.796	595.149	775.456	374.599	1716.08
Q94AW8	2	2	9.9754	0.279119	0.193319	8.3532	0.176554	canga	47071.7	Chaperone protein dnaJ 3 OS=Arabidopsis thaliana OX=3702 GN=ATJ3 PE=1 SV=2	5244.38	196.653	539.048	150.459	0	529.923	7.49332	196.5	0	0
Q05811	2	2	11.4093	0.0442217	0.0659271	8.3518	0.553841	RM	39140.8	Outer membrane protein IIIA precursor (OMPIIIA).	541.553	1110.66	638.252	959.445	1034.08	4240.82	18042.4	11468.2	653.071	1374.54
P93342	6	1	44.1645	0.0944242	0.101274	8.34888	0.386267	canga	28831.3	14-3-3-like protein A.	3283.68	525.222	1602.86	43.1641	529.899	17.1283	160.689	319.549	219.476	0
O64810	2	1	8.9591	0.00489107	0.0201152	8.34675	0.91892	canga	50354.9	Serine carboxypeptidase-like 10 OS=Arabidopsis thaliana OX=3702 GN=SCPL10 PE=2 SV=1	40505.5	46294.5	55332.9	59918.6	71471.7	10426.3	11009.3	3982.71	7052.85	298.887
Q5SBP7	2	2	16.249	0.0179933	0.0418141	8.30567	0.738425	canga	63524.7	Selinene synthase OS=Ocimum basilicum OX=39350 GN=SES PE=1 SV=1	3479.45	16899.4	22795.5	3514.34	52840.8	1901.41	3634.01	1444	2910.22	2093.67
Q8RZB5	1	1	4.818	0.0143476	0.0370979	8.09857	0.778487	RM	19605.9	Probable calcium-binding protein CML10 OS=Oryza sativa subsp. japonica OX=39947 GN=CML10 PE=2 SV=1	9636.78	6262.97	1720.15	14827	11872.9	169733	104767	39486.4	34214.6	10726.7
Q46480	1	1	5.4052	0.118316	0.117754	7.95353	0.338168	RM	8096.28	Bifunctional purine biosynthesis protein purH [Inc	4928.22	11990.7	18324.3	11373	24474.6	303867	205500	11447.7	9727.14	34880.9
P46258	12	1	93.5686	0.0458929	0.0671694	7.88863	0.545671	canga	41862.9	Actin 3.	71211	148727	54978.2	44720.6	288.265	765.119	49.0539	0	89.5586	39651.5
Q96453;P42654;Q96299	3	3	29.2016	0.0253423	0.0495491	7.86258	0.672134	canga	29632.2	14-3-3-like protein D (SGF14D).	3971.48	24590.6	34192.8	5535.88	3901.68	798	1789.3	63.634	885.552	5645.28
Q32RN3	1	1	5.522	0.000614933	0.00894402	7.75434	0.997059	RM	20868.3	50S ribosomal protein L5_ chloroplastic OS=Zygnema circumcarinatum OX=35869 GN=rpl5 PE=3 SV=1	1266.03	1025.08	699.203	951.114	756.482	5041.36	16092.9	8844.02	3970.65	2480.28
P50246	15	1	117.798	0.00220204	0.0140634	7.64255	0.970881	canga	53778.6	Adenosylhomocysteinase (EC 3.3.1.1) (S-adenosyl-L-	14632.4	52150.2	48672.5	42749.5	96202.6	20282.7	5558.73	2866.8	2504.74	2075.34
P18122	4	3	26.5298	0.0262674	0.0504721	7.5866	0.664853	canga	57390.8	Catalase isozyme 1 OS=Zea mays OX=4577 GN=CAT1 PE=2 SV=1	983.05	1332.47	2825.36	18616.3	3502.66	215.256	1830.96	357.132	671.951	517.864
P34727	1	1	5.5042	0.0227891	0.046382	7.51847	0.693347	canga	20837.9	ADP-ribosylation factor.	3399.66	3107.8	171.247	2238.15	3004.71	551.022	253.257	536.331	130.069	114.96
P12886	13	3	91.0001	0.00210287	0.0138381	7.44468	0.972787	canga	41896.8	Alcohol dehydrogenase 1 (EC 1.1.1.1).	45661.3	267585	67073.1	68495.8	57000	7800.96	13342.6	22348	19922.7	4528.94
Q5Z8Z7	1	1	4.9311	0.105981	0.109339	7.30073	0.361448	canga	65550.2	Serine/threonine protein phosphatase 2A 55 kDa regulatory subunit B alpha isoform OS=Oryza sativa subsp. japonica OX=39947 GN=Os06g0563300 PE=2 SV=2	6779.84	67331.2	28614.9	1164.85	10012.2	2876.32	3010.23	3408.78	2323.61	3982.67
O04893	2	2	19.4096	0.000878885	0.0102766	7.05501	0.993859	canga	101166	Alpha-glucosidase OS=Spinacia oleracea OX=3562 PE=1 SV=1	23428.1	24664.4	30079.3	7069.94	12302.1	3649.15	4628.5	2886.26	1598.35	1063.92
Q94A09	2	2	14.2855	0.000482119	0.00894402	6.92004	0.998303	canga	45244.9	tRNA (carboxymethyluridine(34)-5-O)-methyltransferase OS=Arabidopsis thaliana OX=3702 GN=TRM9 PE=1 SV=1	3396.47	3567.18	6219.14	1768.28	2665.44	338.305	456.217	815.261	765.484	170.456
A2YQ76;Q0D3D2	4	2	20.7254	0.0916139	0.0995126	6.87485	0.39282	canga	63664.9	Pyruvate decarboxylase 3 OS=Oryza sativa subsp. indica OX=39946 GN=PDC3 PE=3 SV=2	29901.3	20257.8	175389	4183.48	8415.27	2358.77	22493.4	2736.68	6940	111.493
Q9Z934	2	2	8.4095	0.0612377	0.0781971	6.86663	0.481673	canga	74651.1	DNA ligase (EC 6.5.1.2) (Polydeoxyribonucleotide s	1415.23	2250.04	2100.49	18358.5	22312.7	700.121	1322.84	1604.42	1624.39	1510.94
P27999	1	1	4.8654	0.0780216	0.0908727	6.86195	0.42798	canga	14744.4	DNA-directed RNA polymerase II 14.2 kDa polypeptid	2833.03	2623.73	7512.29	801.902	29604.2	603.015	352.539	2042.63	1573.49	1749.45
Q66GQ2	2	1	14.1029	0.184021	0.147695	6.83299	0.249864	RM	71229.7	Uncharacterized protein At5g41620 OS=Arabidopsis thaliana OX=3702 GN=At5g41620 PE=2 SV=2	8145.58	9893.32	6509.77	15857.6	11625.4	18328	10316	12993.6	14080.1	299815
Q1JPL4	1	1	4.5055	0.00792248	0.0266917	6.8314	0.866625	RM	63827.5	External alternative NAD(P)H-ubiquinone oxidoreductase B1_ mitochondrial OS=Arabidopsis thaliana OX=3702 GN=NDB1 PE=1 SV=1	19.9426	640.841	341.382	95.3957	275.614	2680.77	2069.27	2843.37	896.914	890.379
P18095	1	1	9.7038	0.524371	0.289001	6.77258	0.0906389	canga	59105.4	GAG polyprotein [Contains: Core protein P16; Core	207058	13086.3	0	15826.5	0	0	15215.6	19626.4	0	0
Q9LUG7	1	1	11.7112	0.0205237	0.0452144	6.71671	0.713704	canga	17821	Plant UBX domain-containing protein 12 OS=Arabidopsis thaliana OX=3702 GN=PUX12 PE=2 SV=1	234402	211949	141984	36589.9	316431	27604.6	38698.3	1203.64	60783.3	11861.5
Q9SG80	7	3	39.3053	0.00502748	0.0205346	6.70286	0.916396	canga	75500.9	Alpha-L-arabinofuranosidase 1 OS=Arabidopsis thaliana OX=3702 GN=ASD1 PE=1 SV=1	2138.95	3052.89	5575.96	1677.08	4570.18	232.181	569.638	346.558	1343.17	46.932
P18026	6	2	43.702	0.0118868	0.034051	6.68983	0.809176	canga	50567.7	Tubulin beta-2 chain (Beta-2 tubulin).	156.683	809.595	1439.32	407.563	305.655	12.4607	71.2141	109.592	47.5082	225.429
Q9HV43	2	1	20.6631	0.122132	0.119985	6.65407	0.331537	RM	68517.4	Chaperone protein dnaK (Heat shock protein 70) (He	330.633	507.048	73.1175	84.7693	1144.91	3657.52	465.418	374.456	342.134	9403.35
Q42961	5	1	27.7693	0.000982767	0.0106259	6.63032	0.992392	canga	50348.3	Phosphoglycerate kinase_ chloroplastic OS=Nicotiana tabacum OX=4097 PE=2 SV=1	294.184	483.898	453.461	1763.89	1144.85	136.748	136.483	125.339	118.189	107.689
B9N1F9	1	1	4.4927	0.00355538	0.0166944	6.60273	0.944391	canga	57205.1	Probable bifunctional methylthioribulose-1-phosphate dehydratase/enolase-phosphatase E1 OS=Populus trichocarpa OX=3694 GN=POPTR_0001s40980g PE=3 SV=2	2595.44	4432.25	7800.23	2811.04	17571.4	666.261	2453.13	744.087	767.835	701.382
Q05944	4	1	39.4553	0.15612	0.134771	6.57697	0.28165	RM	71810.1	Heat shock 70 kDa protein.	516.016	1918.19	775.432	138.585	555.923	9867.59	5934.42	619.173	9053.96	202.301
O48540	2	2	9.1595	0.116496	0.116561	6.57567	0.341421	RM	45089	Mannan endo-1_4-beta-mannosidase 1 OS=Solanum lycopersicum OX=4081 GN=MAN1 PE=1 SV=2	109.178	108.253	118.967	35.0796	73.4335	134.671	285.32	115.179	91.6653	2298.75
P27933	2	2	9.5571	0.00535571	0.0212919	6.55937	0.910386	RM	48513.6	Alpha-amylase isozyme 3D OS=Oryza sativa subsp. japonica OX=39947 GN=AMY1.3 PE=2 SV=2	1809.06	1822.45	1643.76	5306.54	2805.04	35182.9	31347.6	8874.38	6689.62	5714.81
F4IMQ0	1	1	5.5695	0.1657	0.14016	6.50853	0.269973	canga	32086.2	Protein FLC EXPRESSOR OS=Arabidopsis thaliana OX=3702 GN=FLX PE=1 SV=1	2900.67	1511.42	2566.49	21.1755	108.801	34.1466	96.0855	0	849.692	112.267
P93436	2	1	12.7427	0.0535369	0.0720672	6.49936	0.511556	canga	41684.3	Alcohol dehydrogenase class III (EC 1.1.1.1) (Glut	10391.6	13148.1	3001.26	1409.78	629.276	1032.49	758.506	1256.9	635.552	713.912
Q9FI40	3	3	19.4262	0.0207128	0.0452144	6.43946	0.711944	canga	49033.9	BAHD acyltransferase At5g47980 OS=Arabidopsis thaliana OX=3702 GN=BAHD1 PE=2 SV=1	172621	210746	244305	15925.7	90921.5	13610.4	67580.1	15946.1	13272.1	3656.59
A8IR43	1	1	4.385	0.110504	0.112645	6.36519	0.352563	RM	47373.9	Ribosome biogenesis protein WDR12 homolog OS=Chlamydomonas reinhardtii OX=3055 GN=CHLREDRAFT_128420 PE=3 SV=2	143.638	35.4271	107.032	395.051	0	315.198	574.575	339.075	72.7941	3033.99
P48696;Q9MVE5	15	1	127.982	0.0207486	0.0452144	6.35979	0.711613	RM	53277.3	Ribulose bisphosphate carboxylase large chain OS=Cryptomeria japonica OX=3369 GN=rbcL PE=3 SV=2	208.766	236.956	277.741	479.077	343.553	3027.64	2000.72	615.113	280.468	3908.89
Q9FYL6	3	1	19.6191	0.0860782	0.094864	6.29198	0.406405	canga	35240.1	Very-long-chain 3-oxoacyl-CoA reductase-like protein At1g24470 OS=Arabidopsis thaliana OX=3702 GN=KCR2 PE=2 SV=1	2486.81	3514.32	52819	3659.11	3039.57	1496.6	1240.35	6335.9	833.6	506.618
Q9LIF8	4	4	17.3262	0.0172408	0.0411249	6.28764	0.746232	canga	49724.2	Jacalin-related lectin 36 OS=Arabidopsis thaliana OX=3702 GN=JAL36 PE=2 SV=1	1269.42	1376.05	829.529	10000.1	3654.46	603.818	260.97	639.336	851.834	368.36
Q8VZH2	3	2	13.2976	0.0423522	0.0647783	6.18085	0.563326	canga	98806.4	Aminopeptidase M1 OS=Arabidopsis thaliana OX=3702 GN=APM1 PE=1 SV=1	2436.64	2899	1430.4	3492.9	996.571	0	630.15	1015.91	63.1148	111.851
Q07281	21	1	158.965	2.54e-05	0.00388198	6.17236	1	canga	52345.4	Ribulose bisphosphate carboxylase large chain (EC	1995.99	1828.09	1977.76	3017.52	3731.88	399.322	379.03	660.424	351.038	243.645
P83958;P81370	3	3	26.1475	0.152032	0.133224	6.15108	0.286909	canga	25236.9	Thaumatin-like protein OS=Actinidia chinensis var. chinensis OX=1590841 GN=TLP PE=1 SV=2	23366.9	431277	622582	25281.8	107426	72631.7	33512.8	17159.2	43591.2	29807.7
P04784;P27497;P06671	2	1	12.6842	0.775159	0.36745	6.11441	0.0578897	RM	28435.5	Chlorophyll A-B binding protein_ chloroplast precu	852.585	930.077	940.948	302.272	3617.85	95.0085	269.929	346.99	446.032	39464.5
K4DF01	2	1	15.0365	0.853934	0.387156	6.08619	0.0532594	canga	93209.8	Auxin response factor 2B OS=Solanum lycopersicum OX=4081 GN=ARF2B PE=2 SV=1	457.011	1950.98	1453.13	0	0	61.4132	25.2313	0	118.19	429.571
P52877	4	1	26.49	0.028349	0.0525014	6.07982	0.649177	canga	47633.4	Phosphoserine aminotransferase_ chloroplastic OS=Spinacia oleracea OX=3562 PE=2 SV=1	5056.74	4856.93	5915.89	367.676	2494.78	113.262	323.628	966.238	1559.43	111.882
P49741	1	1	5.4807	0.333456	0.217131	6.06508	0.148931	RM	50015	Tubulin alpha-1A chain.	135.437	1087.53	867.082	889.665	73.1644	9479.6	3952.19	96.7035	4842.47	144.97
Q9FND4	2	2	14.2686	0.0026567	0.0146692	6.05947	0.962021	canga	60091.3	WD repeat-containing protein WDS homolog OS=Arabidopsis thaliana OX=3702 GN=WDS PE=1 SV=1	9740.11	15551	10803.7	2778.07	8119.92	3515.49	1865.31	921.29	939.511	513.65
Q9LK48	2	1	8.1287	0.048352	0.0694792	6.02505	0.534141	RM	41042.3	Transcription factor bHLH77 OS=Arabidopsis thaliana OX=3702 GN=BHLH77 PE=1 SV=1	12916.2	8083.3	12456.1	6781.39	7134.59	75817.3	148770	31949.2	23118	5762.23
P51850;P51851;O82647;P51846;Q05326;Q05327;P51845	7	4	37.2944	0.000335089	0.00868804	5.96114	0.99931	canga	64879.3	Pyruvate decarboxylase 1 OS=Pisum sativum OX=3888 GN=PDC1 PE=2 SV=1	13991.8	17078.5	24278.3	39339	44191.6	3502.41	7676.03	4755.3	4913.3	2450.38
Q8LL04	5	4	21.4762	0.00312416	0.0155548	5.81216	0.952834	canga	136822	RNA polymerase II C-terminal domain phosphatase-like 3 OS=Arabidopsis thaliana OX=3702 GN=CPL3 PE=1 SV=2	10029.6	6612.57	6484.42	21377	2639.98	1571.61	1496.14	893.79	1401.27	2748.38
Q9SAJ4;P12783	5	2	44.9443	0.00286231	0.0147743	5.7627	0.957982	canga	42188.9	Phosphoglycerate kinase 3_ cytosolic OS=Arabidopsis thaliana OX=3702 GN=PGK3 PE=1 SV=1	52837	84475.1	111157	28214.4	35694.6	5884.31	19038.1	9896.88	16531.2	2856.47
P49608	6	6	42.9626	0.0885276	0.0963356	5.74556	0.400279	canga	98632.1	Aconitate hydratase_ cytoplasmic (EC 4.2.1.3) (Cit	2728.69	4809.92	41197	2880.67	2526.65	1954.89	2465.52	2049.87	1489.53	1463.63
Q9CAN0	1	1	4.4595	0.0295702	0.0537044	5.70893	0.640407	canga	72053.2	Pentatricopeptide repeat-containing protein At1g63130_ mitochondrial OS=Arabidopsis thaliana OX=3702 GN=At1g63130 PE=2 SV=1	1480.55	377.899	270.078	373.27	252.061	0	51.0569	36.424	394.897	0
Q6L590	3	2	11.7177	0.870466	0.392951	5.68252	0.0525549	canga	72389.4	Heat shock 70 kDa protein BIP3 OS=Oryza sativa subsp. japonica OX=39947 GN=BIP3 PE=2 SV=1	20.9476	14.4025	24.1224	2280.51	50.7806	39.3908	54.1486	49.4224	104.268	173.492
Q9M2N5	2	1	16.3041	0.4532	0.26444	5.67283	0.107361	canga	79612.8	Zinc finger BED domain-containing protein DAYSLEEPER OS=Arabidopsis thaliana OX=3702 GN=HAT PE=1 SV=1	8907.93	7429.33	12359.9	35.7373	243.641	187.74	1737.32	2554.84	550.022	78.0382
Q9LUQ9	1	1	4.703	0.00185314	0.0134767	5.64286	0.97752	RM	46061.2	F-box/kelch-repeat protein At3g16740 OS=Arabidopsis thaliana OX=3702 GN=At3g16740 PE=1 SV=1	194.414	711.028	351.086	717.854	659.594	2080.18	4211.61	1777.92	1314.51	5478.94
Q9M203	1	1	5.2405	0.00925701	0.029054	5.62861	0.846029	canga	29486.9	Expansin-B5 OS=Arabidopsis thaliana OX=3702 GN=EXPB5 PE=2 SV=2	9565.19	9228.58	13979.4	49307.7	28510.3	1491.89	5005.44	834.619	8582.98	3733.12
Q9SDW9	2	2	15.2205	0.03429	0.0589077	5.59167	0.609095	RM	53117.3	Squalene synthase BSS OS=Botryococcus braunii OX=38881 GN=BSS PE=1 SV=1	2193.9	2327.78	2191.56	6432.91	2981.85	21061.7	52283.2	4582.21	4173.75	8081.72
Q9LNW0	1	1	4.3134	0.0237162	0.0474589	5.58709	0.685446	RM	17828.2	17.8 kDa class I heat shock protein OS=Arabidopsis thaliana OX=3702 GN=HSP17.8 PE=1 SV=1	758.417	1034.41	834.53	2618.54	1130.48	1266.84	10853.6	4138.2	2683.8	16683
A6YG64;A0A320;A0ZZ20;A1E9I8;A1E9S1;A1EA05;A1XFU0;A1XGM3;A2T317;A4GGB2;A4GYP3;A4QJA0;A4QJI4;A4QJR8;A4QK03;A4QK90;A4QKH7;A4QKR6;A4QL04;A4QL91;A4QLH9;A4QLR8;A6BM08;A6H5F1;A6MM21;A6MMA7;A6MMJ2;A6MMS9;A7M8Y9;A7M951;A7Y3A4;A8SE59;A8W3A9;A8W3H5;A8Y9G7;A9L981;A9LYH0;B0YPM5;B0Z4N2;B0Z4W6;B0Z550;B0Z5D4;B1A920;B1NWD5;B2Y1W2;O99015;P06450;P08215;P0C2Z4;P0C2Z5;P0C2Z6;P12112;P26526;P41602;P56294;P56757;Q06FX6;…	3	2	19.9491	0.000387735	0.00894402	5.57921	0.998998	RM	54660.4	ATP synthase subunit alpha_ chloroplastic OS=Pleurastrum terricola OX=34116 GN=atpA PE=3 SV=1	5320.09	5411.32	4548.26	5896.41	4830.26	66742	21291.4	15805.6	16206.6	25049.4
Q9LUC2	1	1	4.4259	0.176844	0.144661	5.45677	0.257422	canga	73794.8	Pentatricopeptide repeat-containing protein At3g14730 OS=Arabidopsis thaliana OX=3702 GN=PCMP-E31 PE=2 SV=1	15671.7	15395	54527.3	478.428	10680.5	2636.6	3713.12	2185.85	9064.5	130.749
Q09054	11	1	98.7305	0.337792	0.218953	5.43857	0.14702	canga	36655.9	Glyceraldehyde 3-phosphate dehydrogenase_ cytosoli	807.259	27.4069	246.186	5.62861	0.366366	18.7289	0	4.41526	176.566	0.130743
P45899	2	2	16.1595	0.057442	0.0751197	5.42894	0.495905	RM	20930.8	Hypothetical 20.6 kDa protein in SPOIIIC-CWLA inte	662.346	2593.5	1197.66	980.121	1652.92	2513.89	7620.59	2069.92	24631.3	1636.67
Q9FXA7	1	1	5.3282	0.351655	0.22573	5.41865	0.141158	canga	44080.8	UDP-D-xylose:L-fucose alpha-1_3-D-xylosyltransferase 3 OS=Arabidopsis thaliana OX=3702 GN=RGXT3 PE=1 SV=1	4084.03	70.9411	349.392	342.332	82.431	264.453	229.355	273.552	14.5614	127.738
Q9ZU52	2	1	17.9612	0.017158	0.041092	5.39031	0.747104	canga	42555.2	Fructose-bisphosphate aldolase 3_ chloroplastic OS=Arabidopsis thaliana OX=3702 GN=FBA3 PE=1 SV=1	1670.13	2455.54	2278.47	694.835	1748.05	269.32	232.491	356.149	769.312	14.0097
Q9LRC8	4	4	25.0796	0.228207	0.171395	5.37025	0.210591	canga	59399.3	Baicalin-beta-D-glucuronidase OS=Scutellaria baicalensis OX=65409 GN=SGUS PE=1 SV=1	57964.2	36238.4	133142	459736	2110.07	10939.9	6869.52	125.994	35000.2	75399.2
P00333;P14219;P10848	2	1	9.1362	0.149879	0.132216	5.31467	0.289751	RM	41722.7	Alcohol dehydrogenase 1 OS=Zea mays OX=4577 GN=ADH1 PE=2 SV=1	57320.1	31401.2	17108.5	46518.6	16860.1	477966	173566	84346.8	155698	7710.64
O93866	2	1	12.0831	0.0208088	0.0452144	5.28647	0.711055	canga	70904.8	Heat shock 70 kDa protein.	41525	89188	122291	10836.8	41812.1	9310.99	11870.9	18918.9	15148.3	2568.98
O64483	1	1	4.4226	0.40288	0.244903	5.2842	0.122336	canga	99282.1	Senescence-induced receptor-like serine/threonine-protein kinase OS=Arabidopsis thaliana OX=3702 GN=SIRK PE=1 SV=1	1752.87	15033.3	5909.28	21955.2	0	1773.9	0	0	3086.14	3589.8
P24749	1	1	5.9981	0.0324363	0.0573972	5.26817	0.620934	RM	31543.8	Glyceraldehyde 3-phosphate dehydrogenase (EC 1.2.1	15868.8	3406.43	2065.88	2585.15	1775.15	13470.2	84275.6	23590.8	6958.69	7104.23
O81086	4	4	19.6248	0.00919693	0.0290182	5.2653	0.846927	canga	94604.9	Alpha-bisabolene synthase OS=Abies grandis OX=46611 GN=ag1 PE=1 SV=1	121956	204444	213621	40418	289277	28528.3	29117.6	8539.3	85537.9	13455.5
Q9SA02	2	2	14.0264	0.132921	0.123466	5.18576	0.314041	RM	41827.2	F-box protein At1g31080 OS=Arabidopsis thaliana OX=3702 GN=At1g31080 PE=2 SV=1	3049.84	3335.6	3519.26	5035.62	5028.45	5598.92	4859.61	6197.62	6231.85	80665.2
Q25540	2	2	14.8938	0.0233201	0.0469816	5.16608	0.688793	canga	13681.9	Antigen NC14.1 (Fragment).	3942.72	13456.9	16174.8	6982.54	49526.1	2909.49	3571.45	2793.77	6889.92	1272.79
Q9S7P5	2	1	6.7656	0.00930787	0.0290607	5.11691	0.845271	canga	105397	Squamosa promoter-binding-like protein 12 OS=Arabidopsis thaliana OX=3702 GN=SPL12 PE=1 SV=1	345149	232136	241590	51317.3	495472	48075	41779.8	39800.5	108553	28683.6
Q93YU5	1	1	6.9758	0.0753542	0.089693	5.10123	0.435655	canga	117176	Exocyst complex component SEC8 OS=Arabidopsis thaliana OX=3702 GN=SEC8 PE=1 SV=1	17643.4	66743.4	83278.6	7456.15	162001	9595.35	13724.7	12909.2	19905.2	9952.16
P42895;P84541;P84752	20	7	188.115	0.00137768	0.0124458	5.09927	0.986083	canga	48447.9	Enolase 2 OS=Zea mays OX=4577 GN=ENO2 PE=2 SV=1	154184	144816	226683	40382.9	92188.7	20042.5	25578.1	23054.6	37809.4	22603.5
Q9SVM4	3	1	12.4895	0.872007	0.393348	5.06868	0.0524938	canga	52831.7	Serine hydroxymethyltransferase 5 OS=Arabidopsis thaliana OX=3702 GN=SHM5 PE=3 SV=1	194.407	168.844	74.9476	5513.17	94.773	163.853	284.144	322.219	225.878	196.751
Q2RAP0	4	4	26.4776	0.0262254	0.0504721	5.06849	0.665179	canga	66042.3	L-galactono-1_4-lactone dehydrogenase 1_ mitochondrial OS=Oryza sativa subsp. japonica OX=39947 GN=GLDH1 PE=2 SV=1	17836.5	21455.2	168006	125590	61054	13176.9	23986.7	15819.9	16341.3	8398.78
P0C041	1	1	5.5469	0.392726	0.241663	5.06201	0.125748	canga	35110.9	Putative RING-H2 finger protein ATL53 OS=Arabidopsis thaliana OX=3702 GN=ATL53 PE=3 SV=2	4857.51	3229.96	3622.12	103596	5831.53	5165.17	4705.95	5814.76	6683.26	1561.53
P15094;P27165	3	2	21.4792	0.00940075	0.0291978	5.0441	0.843892	canga	16565.4	Calmodulin (CaM).	3663.92	5800.07	4230.07	6831.45	24234.8	801.134	705.127	1023.68	5456.81	887.046
P33077	1	1	10.62	0.209465	0.161175	5.00728	0.225892	canga	21146.1	Auxin-responsive protein IAA4 OS=Arabidopsis thaliana OX=3702 GN=IAA4 PE=1 SV=2	14477.4	56807.9	84683.7	2830.81	220515	6751.31	15974.2	12146.1	39542.3	1338.61
Q651J5	2	1	9.5771	0.00245435	0.0141987	4.94806	0.965982	RM	95058.3	Phosphate transporter PHO1-3 OS=Oryza sativa subsp. japonica OX=39947 GN=PHO1-3 PE=2 SV=1	843.487	664.2	542.593	5012.39	1176.02	10293.3	8761.92	6241.46	11511.5	3957.46
Q9LW29	2	2	9.6086	0.0027029	0.0146709	4.92652	0.961114	canga	65859.7	Protein AUXIN SIGNALING F-BOX 2 OS=Arabidopsis thaliana OX=3702 GN=AFB2 PE=1 SV=1	1355.76	4734.47	4176.63	4146.88	2996.81	399.419	2008.61	269.12	548.435	308.462
Q9S9P8	3	3	10.501	0.00241411	0.0141138	4.90164	0.966767	canga	43131.7	Ferredoxin--NADP reductase_ root isozyme 2_ chloroplastic OS=Arabidopsis thaliana OX=3702 GN=RFNR2 PE=1 SV=1	3793.45	4659.61	3905.26	10968.3	14623.8	964.163	1277.27	1529.74	2970.08	1001.15
P06120;P06121;O07642;P00464;P00465;P00466;P06662;P06769;P07328;P19066;P25313;P52337;P77874;Q00239;Q44045;Q55029	2	1	13.6897	0.37037	0.233718	4.88513	0.133796	canga	56541.3	Nitrogenase molybdenum-iron protein alpha chain (E	6568.94	6429.95	6859.68	158904	9685.19	10614.8	10206.3	7567.17	4842.14	5345.37
Q39043	12	1	106.087	0.246326	0.178919	4.87376	0.197351	canga	73846.5	Luminal binding protein 2 precursor (BiP2) (AtBP2)	608.21	2554.24	117933	257680	0	31.4992	0	0	72.3705	77613.4
O80871	4	4	19.8743	0.113526	0.114357	4.84991	0.346858	canga	42990.3	Probable protein phosphatase 2C 25 OS=Arabidopsis thaliana OX=3702 GN=At2g30020 PE=1 SV=1	34763.7	3619.37	3129.08	3109.71	3610.77	1225.12	2151.97	36.7689	1799.06	4732.15
Q8W493	1	1	10.388	0.000503847	0.00894402	4.75	0.998119	canga	41510.4	Ferredoxin--NADP reductase_ leaf isozyme 2_ chloroplastic OS=Arabidopsis thaliana OX=3702 GN=LFNR2 PE=1 SV=1	12524.2	40552.8	16550	25690.4	30498.1	6088.56	3824.96	3523.25	8953.57	4097.13
Q01390	9	1	69.6868	0.0151717	0.0380142	4.7435	0.768912	canga	92491.6	Sucrose synthase (EC 2.4.1.13) (Sucrose-UDP glucos	410.258	1207.19	1710.94	627.397	181.944	101.952	327.034	130.659	176.533	136.117
Q9SCY0	4	4	18.8916	0.0286718	0.0529348	4.74336	0.64683	canga	68103.1	Phosphoglucomutase_ chloroplastic OS=Arabidopsis thaliana OX=3702 GN=PGMP PE=1 SV=2	60346.1	362533	117523	27931.1	136659	41351.2	17691.3	12203.3	36779.2	40602.4
F4I037	2	1	10.7195	0.869936	0.392951	4.72712	0.0525762	canga	51130.1	Protein trichome berefringence-like 7 OS=Arabidopsis thaliana OX=3702 GN=TBL7 PE=3 SV=1	4419.22	3591.74	3201.31	197648	5058.82	17763.2	8811.21	6857.31	2475.41	9346.47
P43295	1	1	4.5793	0.0538576	0.0723357	4.72358	0.510229	RM	40503.5	Probable cysteine protease RD19B OS=Arabidopsis thaliana OX=3702 GN=RD19B PE=2 SV=2	20411.3	13090.9	12760.6	18124.9	19743.2	57856.1	23435.4	23134.8	29729.2	263244
Q9C5P0	1	1	4.999	0.701993	0.345968	4.7219	0.0642644	canga	85896.6	Histone-lysine N-methyltransferase_ H3 lysine-9 specific SUVH8 OS=Arabidopsis thaliana OX=3702 GN=SUVH8 PE=3 SV=1	0	846.743	492.992	0	0	0	21.0982	0	262.63	0
Q1KVS9;Q20EU5	1	1	11.0008	0.717097	0.350228	4.71321	0.0627696	canga	45821.5	Elongation factor Tu_ chloroplastic OS=Tetradesmus obliquus OX=3088 GN=tufA PE=3 SV=1	131902	5001.92	2267.99	414.528	532.067	6947.58	11467.3	5147.08	4865.77	1301.22
A3BUD2	2	2	9.4018	0.00422385	0.0186579	4.66981	0.931485	RM	69591.7	Putative zinc finger CCCH domain-containing protein 57 OS=Oryza sativa subsp. japonica OX=39947 GN=Os08g0491700 PE=4 SV=1	163.403	421.867	217.542	191.159	353.035	648.386	1316.92	751.441	578.377	2995.13
P08211	4	1	34.5024	0.0403015	0.0642596	4.668	0.574179	canga	53138.1	Ribulose bisphosphate carboxylase large chain OS=Chlamydomonas moewusii OX=3054 GN=rbcL PE=3 SV=1	5942.07	11193.8	32709.4	17645.4	30055.8	6239.96	10122.5	553.599	3893.69	87.1454
Q08451;P61837;P61838;Q06611;Q39196;Q8LAA6;Q9AR14;Q9SXF8	4	4	35.2097	0.0044931	0.0191385	4.65939	0.926373	canga	30981	Water-stress induced tonoplast intrinsic protein (	3224.29	12474.3	8300.07	17173	9064.94	3867.15	876.993	1092.58	2769.41	2175.66
Q652V8	1	1	4.5868	0.00226593	0.0140634	4.62895	0.969646	RM	16023.3	16.0 kDa heat shock protein_ peroxisomal OS=Oryza sativa subsp. japonica OX=39947 GN=HSP16.0 PE=2 SV=1	4796.41	4144.54	2172.05	13286	4451.86	48882.9	17612.2	13945.5	31750.1	21358.6
Q96450	5	2	39.6817	0.0775169	0.0908727	4.59948	0.429411	RM	29162.8	14-3-3-like protein A (SGF14A).	2948.19	2173.59	1895.6	3523.98	2433.09	6483.83	6743.87	2894.96	2966.33	40586.8
Q38909	3	3	13.629	0.00174383	0.0134767	4.58298	0.979551	RM	38480.5	Probable xyloglucan endotransglucosylase/hydrolase protein 28 OS=Arabidopsis thaliana OX=3702 GN=XTH28 PE=2 SV=1	1230.96	1578.86	1021.81	4940.93	1761.4	12191.3	6858.85	9606.36	15185.6	4434.85
Q9LQT8	4	3	19.9454	0.0266224	0.0508841	4.46731	0.662111	canga	59325.9	DELLA protein GAI OS=Arabidopsis thaliana OX=3702 GN=GAI PE=1 SV=1	1479.75	2809.17	3731.72	4649.23	16458	668.389	1166.21	620.705	2438.73	1626.18
P18570	1	1	5.4472	0.630879	0.324323	4.4498	0.0727101	canga	28801.2	Glycoprotein VP7 precursor (Outer shell glycoprote	0	3565.74	19.4517	33.1223	6245.92	1095.97	400.053	28.7104	586.822	105.219
P51412	1	1	5.2356	0.00105171	0.011003	4.44241	0.991367	canga	24209.6	50S ribosomal protein L21_ chloroplastic OS=Arabidopsis thaliana OX=3702 GN=RPL21 PE=2 SV=1	25805.1	32613.9	52267.9	12730.8	17891.7	5536.61	9678.66	7413.86	4725.66	4454.37
P26950	2	2	11.1686	0.746655	0.35821	4.42663	0.0601191	canga	36452.8	F1 operon positive regulatory protein.	121.872	2012.07	31192.8	1458.38	3258.52	857.602	2095.6	3074.94	788.88	1777.25
Q43072	2	2	12.1611	0.0878315	0.0959357	4.4231	0.402001	canga	30765.7	Imidazoleglycerol-phosphate dehydratase_ chloroplastic OS=Pisum sativum OX=3888 GN=HIS3 PE=2 SV=1	2345.3	16985.3	19624.9	6130.89	768.246	6139.75	3425.57	516.188	191.205	94.3589
Q9SR59	3	2	12.4892	0.0345643	0.0589077	4.4206	0.607389	canga	48419.9	Monodehydroascorbate reductase 3 OS=Arabidopsis thaliana OX=3702 GN=MDAR3 PE=2 SV=1	4546.42	15752.3	9999.24	1497.08	2829.8	130.441	1232.59	499.37	5430.53	539.669
Q33383	13	1	116.153	0.00232515	0.0140634	4.41987	0.968497	RM	52385.3	Ribulose bisphosphate carboxylase large chain (Fragment) OS=Catesbaea spinosa OX=43452 GN=rbcL PE=3 SV=1	1014.62	1077.43	1107.89	1407.89	1573.42	6495.69	9151.64	6967.69	2702.08	2003.25
Q94KK7	3	3	14.5691	6.68e-05	0.00398349	4.4076	0.999997	canga	26222.3	Syntaxin-52 OS=Arabidopsis thaliana OX=3702 GN=SYP52 PE=1 SV=1	8699.39	5084.75	6043.93	11603.7	10049.1	1895.81	1372.08	1704.56	2784.63	1654.13
P27476	1	1	4.876	0.25416	0.181731	4.40594	0.192039	canga	44592.2	Nuclear localization sequence binding protein (P67	4551.99	4685	6694.8	146.718	469.187	272.28	475.058	206.25	1675.1	1127.08
Q9SY75	2	1	8.3721	0.128325	0.121367	4.39936	0.321279	RM	52172	Putative pentatricopeptide repeat-containing protein At1g10330 OS=Arabidopsis thaliana OX=3702 GN=PCMP-E71 PE=3 SV=1	84.6131	142.63	132.91	680.061	1064.06	945.983	2668.09	604.424	134.948	4904.03
Q9FUW6	1	1	5.7211	0.0280875	0.052265	4.39003	0.651095	canga	34190.3	Phenylcoumaran benzylic ether reductase Betv6 OS=Betula pendula OX=3505 GN=BETV6 PE=1 SV=1	1511.14	2930.68	3165.15	4320.75	5399.09	1453.78	1131.23	706.283	621.065	34.488
Q93VP3	3	2	21.5935	0.0418046	0.0647783	4.38932	0.566177	canga	17368.4	Eukaryotic translation initiation factor 5A-2 OS=Arabidopsis thaliana OX=3702 GN=ELF5A-2 PE=1 SV=1	8540.56	1310.43	1015.55	892.063	1512.81	555.716	1419.99	210.423	276.316	561.128
P21619;P48680	3	2	13.3431	0.00643564	0.0235447	4.38048	0.891279	RM	67143.9	Lamin B2.	16202.2	18716.1	15866.7	28440.3	26577.3	75523.9	62802.7	55706	236347	33087
Q948P5	2	1	10.7953	0.0292938	0.0535854	4.36666	0.642366	canga	27559.2	Ferritin-4_ chloroplastic OS=Glycine max OX=3847 PE=1 SV=2	516.414	4577.79	2084.73	2855.38	3840.49	61.9008	204.177	644.512	1892.88	373.973
P31336	2	2	15.8284	0.0423867	0.0647783	4.36073	0.563147	RM	11179.9	Photosystem II 5 kDa protein_ chloroplastic OS=Gossypium hirsutum OX=3635 GN=PSBT PE=4 SV=1	4927.22	4379.99	3464.13	8059.82	6160.3	19159.2	4850.82	12537.9	11512.9	69641.7
Q9LYN7	3	3	18.1979	0.00278901	0.0147743	4.35717	0.959422	canga	100233	Protein MEI2-like 4 OS=Arabidopsis thaliana OX=3702 GN=ML4 PE=2 SV=1	22170.1	24096.7	21455.9	48784.4	31739.9	11640.6	11961.1	1825.92	4835.44	3760.64
P94014;Q6I544;Q94EG3;Q9FZ27;Q9M263;Q9S8P4;Q9SPV5	1	1	6.8371	0.00532839	0.0212919	4.31396	0.910883	RM	22982.4	Germin-like protein subfamily 2 member 1 OS=Arabidopsis thaliana OX=3702 GN=GLP4 PE=2 SV=2	2098.91	2216.26	2328.22	3172.93	1324.19	20736.1	12304.7	5242.16	3658.19	6118.49
Q0WLB5	3	3	11.4517	0.00670641	0.0242379	4.30569	0.886648	canga	194526	Clathrin heavy chain 2 OS=Arabidopsis thaliana OX=3702 GN=CHC2 PE=1 SV=1	61891.4	39457	99521.6	42021	72637.7	5959.89	14084.7	25049.9	25551.6	2635.72
Q9SRV5	13	5	100.558	0.000528615	0.00894402	4.29328	0.9979	canga	84926.1	5-methyltetrahydropteroyltriglutamate--homocysteine methyltransferase 2 OS=Arabidopsis thaliana OX=3702 GN=MS2 PE=1 SV=1	69652.8	71631.2	26328.1	25472.2	40306.8	13761.6	9192.01	12301.6	11371.1	7735.62
Q84VW9;Q9FV65;Q9MAH0;P29196;Q01647;Q9FV66	7	3	37.9373	0.00469308	0.0194844	4.20035	0.922612	canga	110730	Phosphoenolpyruvate carboxylase 3 OS=Arabidopsis thaliana OX=3702 GN=PPC3 PE=1 SV=2	7498.22	16989.5	14204.6	6435.51	34790.9	5171.95	4088.02	4291.27	2626.34	2849.11
P93254;A4ULF8;P49613	3	1	21.1239	0.0113732	0.0329233	4.19906	0.816018	canga	43341.8	S-adenosylmethionine synthetase (EC 2.5.1.6) (Meth	32082.3	68591.5	57867.3	66436	172412	10859	24181.8	10082.4	45315.1	4199.52
Q9LMI0	2	2	9.6274	0.0245382	0.0483156	4.15797	0.678632	canga	97715.2	Probable alpha_alpha-trehalose-phosphate synthase [UDP-forming] 7 OS=Arabidopsis thaliana OX=3702 GN=TPS7 PE=1 SV=1	5584.38	5714.44	4449.83	807.526	1535.65	2056.8	507.139	969.342	399.069	418.769
Q8GYU3	2	1	7.5566	0.250614	0.18115	4.1436	0.194415	RM	164022	Transcriptional elongation regulator MINIYO OS=Arabidopsis thaliana OX=3702 GN=IYO PE=1 SV=1	18634.7	10644	8969.52	5519.83	15469.7	5204.39	12536.8	20865.2	29576.8	177275
Q9SCS3	2	2	14.3642	0.00470502	0.0194844	4.12382	0.922388	canga	26093.1	Phosphoglycerate mutase-like protein 4 OS=Arabidopsis thaliana OX=3702 GN=At3g50520 PE=2 SV=1	22063.5	7615.98	8432.23	3577.12	5304.86	2740.99	2012.14	1635.51	2672.53	2334.47
P26517	12	1	107.608	0.0289278	0.0531312	4.07621	0.644983	canga	36627.8	Glyceraldehyde 3-phosphate dehydrogenase_ cytosoli	4029.73	2897.39	3054.22	15556.6	2349.03	343.03	1178.63	3990.26	232.119	1097.36
Q8L548	9	4	57.277	0.00227716	0.0140634	4.07531	0.969428	canga	68137	Protein tesmin/TSO1-like CXC 3 OS=Arabidopsis thaliana OX=3702 GN=TCX3 PE=1 SV=1	12369.7	20880.1	25142.9	5317	13196.8	6051.74	3319.35	3007.94	3266.25	3226.05
P27480	6	2	44.6234	0.0430166	0.0647783	4.07505	0.559912	canga	97554.1	Linoleate 9S-lipoxygenase 1 OS=Phaseolus vulgaris OX=3885 GN=LOXA PE=3 SV=1	11897.9	99038.1	94749.6	16156.1	51046	13838.2	9474.08	12247.4	20918.1	10487.7
O48837	4	4	21.4136	0.0281337	0.052265	4.06201	0.650755	canga	96770.1	Receptor like protein kinase S.2 OS=Arabidopsis thaliana OX=3702 GN=LECRKS2 PE=2 SV=2	480091	368639	385894	182981	719357	84236	173402	194673	67904.7	5869.06
Q42671	17	6	151.777	0.0615164	0.0783851	4.02748	0.480663	canga	36591	Glyceraldehyde 3-phosphate dehydrogenase_ cytosoli	2242.45	11222	8039.15	19015.7	1719.59	1791.84	1848.94	2457.03	3137.67	1252.21
P13708	14	1	113.643	0.000612813	0.00894402	4.02002	0.997081	canga	92756.9	Sucrose synthase (EC 2.4.1.13) (Sucrose-UDP glucos	10986.2	29005.2	13753.1	31534.7	14752.7	4457.01	4413.2	7533.96	4900.46	3578.79
P13603	10	4	91.8568	0.0043488	0.0189294	4.0164	0.929106	canga	41913.8	Alcohol dehydrogenase 1 (EC 1.1.1.1).	41868.9	196078	70504.6	55089.2	64332.4	21427.6	18891.5	20132.2	36099.7	9980.74
P42794;P42795;P42796;P46287;Q10157	2	2	18.3171	0.00717218	0.0253815	3.97655	0.878832	RM	21046.3	60S ribosomal protein L11 (L16).	6421.83	9257.24	5122.25	4426.79	8635.08	27605.5	17988.9	8795.33	59734.2	20534.9
Q6EUP4;Q7XTE8	7	1	56.9706	0.205603	0.159853	3.95684	0.229275	RM	29863.6	14-3-3-like protein GF14-E OS=Oryza sativa subsp. japonica OX=39947 GN=GF14E PE=2 SV=1	154.754	145.725	132.774	163.832	220.402	185.457	291.957	169.134	171.391	2416.73
Q9XI62	3	3	15.3186	0.00151075	0.0130085	3.94205	0.983766	canga	53825	Probable apyrase 3 OS=Arabidopsis thaliana OX=3702 GN=APY3 PE=2 SV=1	3222.5	3108.62	6735.19	2956.99	4924.4	1673.01	887.758	1233.28	1149.7	370.166
Q6ENG6;P0C510;P0C511;P0C512;P11383;P05698	24	2	180.426	0.00139833	0.0124458	3.93735	0.985729	RM	53451.5	Ribulose bisphosphate carboxylase large chain OS=Oryza nivara OX=4536 GN=rbcL PE=3 SV=1	3256.3	2352.05	1547.8	2316.64	2278.43	8654.72	8699.76	12994.7	3351.18	12568.3
Q5NAT8	2	1	7.1167	0.431211	0.256285	3.92351	0.113534	canga	68189.7	Endoglucanase 1 OS=Oryza sativa subsp. japonica OX=39947 GN=GLU7 PE=2 SV=1	1587.13	1277.47	2389.43	39496.9	5134.32	4702.41	1450.22	1521.3	2079.74	2960.77
F4I8B9	5	4	24.6757	0.0593667	0.0764628	3.91174	0.488575	canga	153215	Putative WEB family protein At1g65010_ chloroplastic OS=Arabidopsis thaliana OX=3702 GN=At1g65010 PE=1 SV=1	41239.3	72862	72862	5585.95	55453.6	10359.8	17821.4	8453.1	18495.6	8269.67
Q42971	17	5	170.356	0.000825076	0.0100412	3.90404	0.994577	canga	48314.8	Enolase OS=Oryza sativa subsp. japonica OX=39947 GN=ENO1 PE=1 SV=2	84677.4	152002	163712	265572	84464.7	30001.6	31989.3	29749.1	51245.9	49232.3
Q43097	3	3	11.5362	0.0274175	0.0512538	3.90339	0.656075	RM	65018.8	Isocitrate lyase OS=Pinus taeda OX=3352 GN=ICL 8 PE=2 SV=1	3312.85	6526.52	6011.75	638.057	3693.93	10043.1	23060	29927.8	10762.7	4988.95
P48388	1	1	5.0086	0.0714206	0.0869193	3.88838	0.447514	canga	43271	Chalcone synthase 3 (EC 2.3.1.74) (Naringenin-chal	1168.4	3212.78	2664.74	3557.29	5161.38	910.924	0	218.747	2826.22	98.3992
A2YQT7;Q0J8A4	14	4	139.426	0.082959	0.0934715	3.87907	0.414488	canga	36583.8	Glyceraldehyde-3-phosphate dehydrogenase_ cytosolic OS=Oryza sativa subsp. indica OX=39946 GN=GAPC PE=2 SV=1	18999.4	17476.9	36961.1	192823	26985.5	25306.2	15619.7	15718.1	12098.6	6854.62
P27491;A2XJ35;P04778;P04779;P04781;P04782;P04783;P07369;P07370;P07371;P08221;P08222;P08963;P09755;P09756;P0CJ48;P10049;P10707;P12062;P12328;P12329;P12330;P12331;P12333;P12470;P12471;P13851;P14274;P14275;P14276;P14277;P14278;P14279;P14584;P15192;P15193;P15194;P15195;P20866;P24006;P27489;P27490;P27492;P27493;P27494;P27495;P27496;P27518;P27520;P27523;P92919;Q00827;Q10HD0;Q8VZ87;Q9S7J7;Q9S7M0;Q9SHR7;…	3	1	24.0648	0.622185	0.322074	3.8525	0.0739165	RM	28506.4	Chlorophyll A-B binding protein 7_ chloroplast pre	4959.76	5101.69	1569.21	804.913	4169.07	631.49	468.327	710.71	823.836	61335.1
Q42064	4	1	28.6048	0.021286	0.0452144	3.80739	0.70668	RM	28176.5	60S ribosomal protein L8-3 OS=Arabidopsis thaliana OX=3702 GN=RPL8C PE=2 SV=2	2356.78	1020.39	852.418	2080.87	1336.63	2358.01	2256.16	3569.97	14567.6	6363.7
P46257	6	1	47.636	0.232561	0.173355	3.79656	0.20728	RM	38661.9	Fructose-bisphosphate aldolase_ cytoplasmic isozym	283.316	284.218	188.972	121.45	195.654	184.413	260.495	2949.33	508.369	173.421
O50008	11	3	80.2562	0.00110387	0.0113495	3.77942	0.990567	canga	84698.9	5-methyltetrahydropteroyltriglutamate--homocysteine methyltransferase 1 OS=Arabidopsis thaliana OX=3702 GN=MS1 PE=1 SV=1	85963.2	93057.8	93704.7	38890.7	33740.2	24516.9	18301.7	20353.9	15754.4	12451.2
Q40002	16	5	94.4996	0.00289871	0.0147743	3.77374	0.957266	canga	64440.4	V-type proton ATPase catalytic subunit A (Fragment) OS=Hordeum vulgare OX=4513 PE=2 SV=1	12124.5	13565.7	17175	20080	37426.2	7098.4	9450.83	2653.84	4774.47	2619.82
Q43470;O65352;P42656	12	5	103.453	0.202276	0.157678	3.7676	0.232258	canga	29805.6	14-3-3-like protein B (14-3-3B).	2560.72	12807.5	31810.9	1997.03	2673.32	3367.15	2942.88	1719.7	4706.11	1026.08
Q00624	2	2	15.0616	0.0213931	0.0452144	3.76685	0.705707	canga	62586.8	L-ascorbate oxidase homolog OS=Brassica napus OX=3708 GN=Bp10 PE=2 SV=1	95584.7	65841.5	52047.7	21437.7	82025.6	12752.3	25653.8	2177.67	34310.9	9243.84
O48780	2	2	9.6936	0.490491	0.277016	3.74257	0.0980321	RM	58442	3-ketoacyl-CoA synthase 11 OS=Arabidopsis thaliana OX=3702 GN=KCS11 PE=1 SV=1	307.29	576.528	944.928	410.543	29.0357	20.7743	922.073	1707.68	640.765	5198.08
Q9ZPX9	2	2	11.0036	0.00043499	0.00894402	3.73907	0.998671	canga	15339.5	Calcium-binding protein KIC OS=Arabidopsis thaliana OX=3702 GN=KIC PE=1 SV=2	11683.6	19463.3	9965.52	19529.8	27515.2	3531.04	4309.63	4596.55	3868.94	7271.16
P46286;Q4PSL7	8	5	39.6848	0.0324187	0.0573972	3.69243	0.621049	canga	28030.3	60S ribosomal protein L2.	75242.2	71843	104688	31027	11534.7	12769.4	13169.4	27628.3	10448.2	15697.6
P46870	2	1	7.7548	0.00203336	0.0138115	3.66501	0.974116	canga	83134.2	Kinesin-like protein KLP1 OS=Chlamydomonas reinhardtii OX=3055 GN=KLP1 PE=2 SV=1	5996.45	8032.75	5385.41	11636.4	17107.1	1328.84	2574.03	3654.53	2122.79	3459.78
P86387;P55939;P93400;Q38882;Q41142	17	8	114.342	0.000699269	0.00947721	3.64272	0.996131	canga	92493.6	Phospholipase D alpha 1 OS=Carica papaya OX=3649 GN=PLD1 PE=1 SV=1	18153.1	11117.5	5678.48	9803.08	8142.08	2202.9	2073.5	3313.4	4383.4	2547.36
Q9ZWB8	1	1	4.6676	0.00159772	0.0133823	3.63115	0.982214	RM	19525.5	CRIB domain-containing protein RIC8 OS=Arabidopsis thaliana OX=3702 GN=RIC8 PE=2 SV=1	2972.3	2053.9	1753.07	4063.96	5245.58	19733.2	8668.52	7021.51	8862.87	14134.9
A0A324;A1XGM7;A6MM25;A6MMB1;A8SE74;A9LYH4;B1A924;B2LMI3;P06355;P08242;Q06GS1;Q06H08;Q09FX2;Q09G57;Q0ZJ31;Q1KXW9;Q2MIB1;Q2MIJ8;Q2VEI7;Q33C49;Q3C1H0;Q3V545;Q49L09;Q56P10;Q6EW59;Q7FNT2	1	1	5.3233	0.000593413	0.00894402	3.56608	0.99728	canga	27311.6	30S ribosomal protein S2_ chloroplastic OS=Coffea arabica OX=13443 GN=rps2 PE=3 SV=1	17966.7	40657.2	18816.6	15489.6	14317.1	5673.21	3702.81	7078.23	6449.82	7170.2
Q84R10	4	2	30.3018	0.00113657	0.0114877	3.56551	0.990056	canga	58162.7	Probable pectinesterase/pectinesterase inhibitor 36 OS=Arabidopsis thaliana OX=3702 GN=PME36 PE=2 SV=2	13775.9	5897.99	10886	8318.95	10063.4	3851.86	3749.31	2607.52	2416.87	1100.98
Q9LHK4	4	2	12.3788	0.0332358	0.0577832	3.54724	0.615759	canga	137797	Putative ABC transporter B family member 8 OS=Arabidopsis thaliana OX=3702 GN=ABCB8 PE=5 SV=1	8600.29	7912.07	4899.32	11162.2	3730.91	1161.22	1807.61	4551.63	2595.56	118.624
Q9LXG8	2	2	9.0381	0.121163	0.119347	3.52128	0.333196	RM	59463.4	Probable WRKY transcription factor 72 OS=Arabidopsis thaliana OX=3702 GN=WRKY72 PE=2 SV=1	399.481	803.217	1612.98	116.814	787.055	6530.74	1471.03	2289.67	2510.91	295.228
P93431	2	2	7.8073	0.00232775	0.0140634	3.50483	0.968447	RM	51796.6	Ribulose bisphosphate carboxylase/oxygenase activase_ chloroplastic OS=Oryza sativa subsp. japonica OX=39947 GN=RCA PE=1 SV=2	4084.42	3701.63	3851.83	8038.53	5264.35	29981.1	11639.1	9340.86	11855.9	24596.1
Q9FT52	2	2	9.0877	0.0471173	0.0683639	3.50478	0.53986	canga	19586.1	ATP synthase subunit d_ mitochondrial OS=Arabidopsis thaliana OX=3702 GN=At3g52300 PE=1 SV=3	37227	5454.91	6105.31	8046.77	6848.56	3168.72	5821.83	3582.54	4524.29	1072.81
P53991	3	3	17.7274	0.0518594	0.0714215	3.49262	0.518623	canga	39790.3	Ferredoxin--NADP reductase_ chloroplastic OS=Chlamydomonas reinhardtii OX=3055 GN=PETH PE=1 SV=1	48824.5	139756	74455.5	13803.4	107052	17216.1	41735.4	6361.51	30804.1	13797.7
A2XZR3;Q5W7C3	1	1	5.2221	0.00350575	0.016592	3.4844	0.945359	RM	30190.8	Putative WUSCHEL-related homeobox 2 OS=Oryza sativa subsp. indica OX=39946 GN=WOX2 PE=3 SV=1	18754.2	18081.2	13868.6	20292	13195.1	61676.2	20295.8	63948.8	46536.9	100898
Q9FKW9	7	6	44.6274	0.0107527	0.0320608	3.48172	0.824505	RM	118579	Probable alpha-mannosidase At5g66150 OS=Arabidopsis thaliana OX=3702 GN=At5g66150 PE=3 SV=1	12416.6	12987.6	14404.1	30983.6	19180.5	140862	59984	40184.1	23033.7	49194.5
Q9FHF9	4	3	19.8829	0.000285282	0.00773286	3.47493	0.999552	canga	80189.1	Pentatricopeptide repeat-containing protein At5g46460_ mitochondrial OS=Arabidopsis thaliana OX=3702 GN=PCMP-H49 PE=2 SV=1	22320.2	15359.6	19164.5	12864.8	27251.5	3729.59	6481.83	5202.35	8618.31	3870.82
Q9S7T1	3	2	19.7034	0.0736769	0.0884023	3.47222	0.44063	canga	50869.2	Transcription factor GTE3_ chloroplastic OS=Arabidopsis thaliana OX=3702 GN=GTE3 PE=1 SV=1	3425.78	4574.94	25071.6	2793.01	5198.82	2696.69	2825.08	2628.6	2993.87	682.262
F1CKJ1	4	2	22.4417	0.378325	0.236983	3.43964	0.130844	RM	72479.5	(+)-sabinene synthase_ chloroplastic OS=Picea sitchensis OX=3332 GN=TPS-sab PE=1 SV=1	4677.4	3936.29	4682.47	3789.22	5032.46	3142.14	6689.61	3431.09	4852.71	57961.8
P27639	1	1	6.0191	0.175634	0.144265	3.43369	0.258735	RM	45750	Eukaryotic initiation factor 4A (eIF-4A) (eIF4A).	9487.16	3776.28	3455.79	3605.03	1947.11	45505.6	13580.5	8295.95	1759.38	7331.42
Q16890	1	1	5.6801	0.0428374	0.0647783	3.43073	0.560828	RM	22506.2	Tumor protein D53 (hD53) (D52-like 1).	789.081	951.145	1388.03	1270.92	369.329	3918.75	6627.41	3732.06	1112.26	968.993
Q8H7T4	1	1	5.2041	0.782175	0.370092	3.40731	0.057388	canga	29507.4	Expansin-B10 OS=Oryza sativa subsp. japonica OX=39947 GN=EXPB10 PE=2 SV=1	9079.03	1834.76	2034.36	0	0	0	1041.23	2543.14	215.732	0
A8QW53	2	1	15.644	0.162832	0.13867	3.39924	0.273378	canga	41283.6	5-pentadecatrienyl resorcinol O-methyltransferase OS=Sorghum bicolor OX=4558 GN=OMT3 PE=1 SV=1	10285.2	14611.1	6845	7754.6	3244.8	1889.98	2059.22	5197.64	3426.73	0
Q01292	7	5	39.3808	0.115958	0.116217	3.38397	0.342394	canga	64153.8	Ketol-acid reductoisomerase_ chloroplastic OS=Spinacia oleracea OX=3562 GN=AHRI PE=1 SV=1	6486.93	15633.1	19554.3	2831.77	44555.5	4063.96	4111.15	4522.32	4581.06	9040.14
P11140	2	1	20.3466	0.531037	0.291598	3.38357	0.0892926	canga	59814	Abrin-a OS=Abrus precatorius OX=3816 PE=1 SV=2	8375.22	59831.2	75171.1	1295.78	131952	7860.4	24840.8	10986.5	33972.2	4095.64
Q10Q08	6	1	22.8742	0.0499061	0.0705229	3.37708	0.527137	canga	70174	Replication protein A 70 kDa DNA-binding subunit B OS=Oryza sativa subsp. japonica OX=39947 GN=RPA1B PE=1 SV=1	1718	2765.31	1809.41	5856.44	6996.08	101.9	1434.96	2016.08	1108.14	1008.09
P77875;Q55030	1	1	10.9498	0.715968	0.349964	3.3366	0.0628779	canga	39564.7	Nitrogenase molybdenum-iron protein beta chain (EC	1264.73	1561.79	1331.48	35822.1	2779.7	3753.05	1969.66	2363.27	1221.7	3507.71
Q94K05	3	2	17.769	0.00318948	0.0156903	3.32358	0.951552	canga	59509.8	T-complex protein 1 subunit theta OS=Arabidopsis thaliana OX=3702 GN=CCT8 PE=1 SV=1	4941.88	4439.88	4903.27	9684.87	7030.73	2978.4	2561.63	1488.42	1671.96	627.075
P26265	2	2	12.4158	0.274235	0.19113	3.32089	0.179424	canga	70631.1	2'_3'-cyclic-nucleotide 2'-phosphodiesterase precu	950.08	0	0	29.7989	5.88495	89.339	46.2698	9.97314	80.5493	70.7057
Q657C0	1	1	5.329	0.0227577	0.046382	3.30958	0.693619	canga	44311.3	Heat stress transcription factor A-6a OS=Oryza sativa subsp. japonica OX=39947 GN=HSFA6B PE=2 SV=1	5724.57	17753.8	11594.7	2755.88	10431.9	3136.15	1441.82	2280.58	5998.87	1724.75
Q0IGK1	3	3	16.0141	0.0210651	0.0452144	3.29148	0.708696	canga	51762.7	Methyl-CpG-binding domain protein 4-like protein OS=Arabidopsis thaliana OX=3702 GN=MBD4L PE=1 SV=1	900.007	3843.96	955.89	991.027	1501.85	189.584	332.027	1380.87	429.077	157.512
O65314	10	3	87.4022	0.0611909	0.0781971	3.28262	0.481843	canga	42141	Actin OS=Scherffelia dubia OX=3190 PE=2 SV=1	9497.8	1679.83	3234.55	1976.5	712.46	282.346	3656.79	301.319	677.755	291.393
Q08307	2	2	17.1708	0.0432171	0.0649163	3.27805	0.558891	canga	66864.2	Polyphenol oxidase E_ chloroplastic OS=Solanum lycopersicum OX=4081 PE=3 SV=1	824058	612258	742305	122077	1.35193e+06	105332	52916.1	81321.2	859426	15274.5
P35863	1	1	13.9588	0.474493	0.272335	3.26063	0.10187	canga	11296.2	10 kDa chaperonin 2 (Protein Cpn10 2) (groES prote	3343.2	3638.57	3483.13	59208.9	4604.65	6443.33	6847.29	4457.47	2159.11	2873.18
A2XHJ3;P59169;P69244;P69245;Q0JCT1;Q3C2E5;Q6RUR1;Q711T2;Q71H73;Q71U98;Q71V89;Q76N23;Q9LR02;P08437;P50564;Q2Z2F4;Q402E2;Q6LCW8;P06353;Q42681;A2Y533;P08903;P11105;P59226;P68427;P68428;P68429;P68430;P69246;P69248;Q2RAD9;Q402E1;Q5DWI3;Q5MYA4;Q6LBE3;Q6LCK1;Q71T45;Q76MV0;Q9FKQ3;Q9FX60;Q9FXI7	5	5	36.0693	0.112568	0.113628	3.24294	0.348648	canga	15463.1	Histone H3.3 OS=Oryza sativa subsp. indica OX=39946 GN=OsI_011536 PE=3 SV=1	3109.11	8777.27	33397.8	17782.3	40593.8	4733.89	3910.69	9773.84	11246.2	2300.27
Q7XSN6	1	1	8.4276	0.0209583	0.0452144	3.2211	0.709677	canga	25829.5	Germin-like protein 4-1 OS=Oryza sativa subsp. japonica OX=39947 GN=Os04g0617900 PE=2 SV=2	58677.1	245024	114164	198637	94245.9	55837	36741.6	55446.1	62262.1	10367.2
O24030	5	3	49.1389	0.0322068	0.0573972	3.21147	0.622439	RM	28594.5	Proteasome subunit alpha type 7 (EC 3.4.25.1) (20S	20968.8	14723.7	37999.1	6989.34	8672.91	66660.7	129593	25620.3	41975	23108.1
P46280	2	2	9.9917	0.00287042	0.0147743	3.18895	0.957822	canga	52623.4	Elongation factor Tu_ chloroplastic OS=Glycine max OX=3847 GN=TUFB1 PE=3 SV=1	2298.08	3889.45	2963.5	4855.41	8881.78	1550.72	1033.55	1466.06	1872.22	1254.79
Q9PQF2	2	1	21.7054	0.230074	0.172146	3.16504	0.20916	RM	66013.1	Chaperone protein dnaK (Heat shock protein 70) (He	815.282	945.846	258.139	1450.62	225.507	915.21	616.045	741.88	943.559	8479.37
Q9SF32	1	1	11.8434	0.000796472	0.0100412	3.16483	0.994947	canga	50654	Protein IQ-DOMAIN 1 OS=Arabidopsis thaliana OX=3702 GN=IQD1 PE=1 SV=1	3156.3	4716.84	5545.6	6783.33	4364.57	1592.28	1411.43	2682.42	832.968	1243.29
P05492;P22201;P68541;P68542;P92549;P15998;P23413;P80082	16	2	120.982	0.00764543	0.0260482	3.16398	0.871078	canga	55882	ATP synthase subunit alpha_ mitochondrial OS=Oenothera biennis OX=3942 GN=ATPA PE=3 SV=1	1833.6	4287.35	4011.94	1617.61	5345.06	479.334	1016.72	1638.5	1232.81	1035.82
Q9C9M4	2	1	14.0796	0.0331728	0.0577832	3.16126	0.616163	canga	39460.8	Paraxanthine methyltransferase 3 OS=Arabidopsis thaliana OX=3702 GN=At1g66720 PE=3 SV=1	963.174	541.712	573.71	763.568	792.867	9.65214	287.255	149.648	676.544	26.7676
Q42699	12	2	85.3602	0.00378241	0.0176217	3.15167	0.939977	canga	85142.5	5-methyltetrahydropteroyltriglutamate--homocysteine methyltransferase OS=Catharanthus roseus OX=4058 GN=METE PE=2 SV=1	1856.93	3016.31	4893.79	5473.85	1770.25	1149.98	699.27	915.553	1350.27	1282.42
Q9SK92	2	1	14.5111	0.000741708	0.00961532	3.13411	0.995628	RM	42739.1	E3 ubiquitin-protein ligase ATL15 OS=Arabidopsis thaliana OX=3702 GN=ATL15 PE=1 SV=1	2421.97	2403.31	1225.99	3780.45	3827.69	12104	7274.54	7730.21	8022.15	7679.22
P28381	14	1	115.879	0.0262897	0.0504721	3.13358	0.664679	canga	53276.5	Ribulose bisphosphate carboxylase large chain prec	14714.4	10946.8	6624.77	8976.21	7212.03	4767.04	2937.01	2444.6	5002.6	318.043
P26519	7	1	57.7881	0.128745	0.121367	3.13032	0.320604	RM	36485.8	Glyceraldehyde 3-phosphate dehydrogenase_ cytosoli	2517.11	370.538	755.812	1444.1	277.233	1453.18	1037.53	1872	1346.89	11083.9
Q07469;Q09117	2	2	7.3703	0.00846714	0.0275914	3.12477	0.858052	canga	34381.8	Bark storage protein A OS=Populus deltoides OX=3696 GN=BSPA PE=2 SV=1	28940.5	21272	22579.1	17393.6	49895.9	4629.15	5357.54	9501.94	21993.6	3346.99
Q02243	1	1	5.541	0.24079	0.176401	3.12357	0.20125	RM	11408.7	Wound-induced protein (Fragment).	2615.45	2526.17	3012.41	3288.03	2051.94	20483.7	12249.4	3819.9	920.767	4675.68
Q9FH82	3	3	14.9123	0.241797	0.176922	3.11498	0.200531	canga	42921.6	Pectin acetylesterase 11 OS=Arabidopsis thaliana OX=3702 GN=PAE11 PE=2 SV=1	418.213	1043.69	4463.57	31.23	871.01	90.693	234.303	0	132.321	1734.58
Q42711	11	8	64.722	0.0853777	0.0942843	3.11463	0.408192	RM	47530.2	Monodehydroascorbate reductase_ seedling isozyme OS=Cucumis sativus OX=3659 PE=2 SV=1	8605.97	8422.47	5046.46	14703.7	15498.1	71232.8	52969.4	10821.4	17780.2	10018.8
P26145	1	1	5.9943	0.0426891	0.0647783	3.11279	0.561588	canga	8673.81	RNA-directed RNA polymerase subunit P2 (EC 2.7.7.4	8767.72	9507.36	7724.73	1595.53	3375.08	4556.85	3089.34	737.806	734.439	830.985
P80366	3	3	17.8641	0.00994409	0.0299494	3.1096	0.835947	canga	52913.7	Fe(3+)-Zn(2+) purple acid phosphatase OS=Phaseolus vulgaris OX=3885 PE=1 SV=3	13374.2	49347.2	39242.7	22103.4	59936.7	12325	8937.16	8460.87	10714.8	18735
O22151	2	2	8.7923	0.567181	0.303785	3.10912	0.0825547	canga	28692.7	Golgi SNAP receptor complex member 1-2 OS=Arabidopsis thaliana OX=3702 GN=GOS12 PE=1 SV=2	8162.68	5891.53	3763.3	85868.7	5474.62	5201.97	6646.16	6393.88	8932.16	7935.75
Q00747	1	1	5.832	0.0925245	0.100028	3.10222	0.390672	canga	9258.37	Protein LE25 OS=Solanum lycopersicum OX=4081 GN=LE25 PE=2 SV=1	14577.9	3483.17	6425.74	407.763	1204.64	30.0817	1282.98	31.305	6930.82	137.892
Q56X52	1	1	4.9254	0.118479	0.117754	3.09865	0.337881	RM	40916.2	Ubiquinol oxidase 4_ chloroplastic/chromoplastic OS=Arabidopsis thaliana OX=3702 GN=AOX4 PE=1 SV=2	2695.45	3072.08	2490.14	0	0	5385.45	2634.96	8743.54	8030.86	792.819
Q8LPW4	1	1	5.274	0.0846476	0.0936514	3.08919	0.410072	canga	42486.4	Patatin-17 OS=Solanum cardiophyllum OX=160510 PE=1 SV=1	18936.5	12171.4	8472.16	982.268	14760.7	767.832	2393.73	1061.61	13335.4	349.937
P85995	1	1	6.4844	0.255195	0.182253	3.08915	0.191354	RM	1559.76	Peroxidase 6 (Fragment) OS=Vitis vinifera OX=29760 PE=1 SV=1	4631.35	6485.49	4800.46	7767.32	3033.42	6585.99	3442.41	10187.9	5772.36	56547.3
P43387	2	2	9.1152	0.0273016	0.0511977	3.08586	0.656946	canga	31263.9	Dichloromethane dehalogenase (EC 4.5.1.3) (DCM deh	2269.68	2370.99	1351.39	405.32	1484.66	675.013	206.729	415.47	724.925	532.111
F4JVA6	2	1	7.6196	0.000276273	0.00773286	3.08245	0.99959	canga	70059.4	Phosphatidylinositol/phosphatidylcholine transfer protein SFH6 OS=Arabidopsis thaliana OX=3702 GN=SFH6 PE=2 SV=1	76185.3	104977	129129	113525	186309	53208.6	39738.4	32298.7	43378.1	29311.3
P29137	1	1	5.5908	0.0327724	0.0576497	3.08074	0.618746	RM	3566.94	Basic endochitinase CH1 (EC 3.2.1.14) (Fragment).	2886.25	727.444	537.72	1389.06	1184.59	6772.35	5215.87	1847.19	1372.78	5509.98
Q9LMT1	1	1	5.3689	0.646107	0.327632	3.06376	0.0706935	canga	38771.1	Probable protein phosphatase 2C 8 OS=Arabidopsis thaliana OX=3702 GN=At1g18030 PE=2 SV=2	4741.46	236.174	32.0584	791.311	180.996	67.0949	625.273	1026.76	64.0763	169.299
P34105	2	1	13.2052	0.111554	0.113135	3.04452	0.35056	RM	65508.4	NADP-dependent malic enzyme OS=Populus trichocarpa OX=3694 PE=2 SV=3	3185.25	2981.45	2030.42	2378.49	2388.53	11077.8	18434.1	2091.35	2266.03	5600.41
P68349	1	1	4.9591	0.127342	0.121367	3.04443	0.322867	canga	30134.8	Dof zinc finger protein DOF1.2 OS=Arabidopsis thaliana OX=3702 GN=DOF1.2 PE=2 SV=1	85741	52657.4	21933.2	84715.2	40330.5	22454.7	10360.7	19815.7	41041.3	65.1002
Q9M654	3	3	12.8215	0.00448404	0.0191385	3.03924	0.926544	canga	67687.7	Ribosome-inactivating protein PMRIPm OS=Polygonatum multiflorum OX=45371 GN=RIPm PE=1 SV=1	3143.62	3906.43	3824.22	3879.5	5585.65	2644.29	1211.5	1537.26	895.726	403.5
Q76BW5	4	3	18.1919	0.0185212	0.0426439	3.02883	0.733079	canga	32324.8	Xyloglucan endotransglycosylase/hydrolase protein 8 OS=Oryza sativa subsp. japonica OX=39947 GN=XTH8 PE=1 SV=1	1517.99	3225.13	1962.32	920.859	5531.03	996.532	864.01	825.949	944.766	712.766
P40664	1	1	5.1542	0.00133008	0.0123932	3.02641	0.986893	RM	6562.57	SRY-related protein DM64 (Fragment).	3404.73	3415.8	2608.14	1255.89	2688.32	10342.7	5901.03	8431.32	10581.4	5215.27
P30364;P50288	1	1	4.8356	0.619566	0.321216	3.02482	0.0742878	RM	34540	Isoaspartyl peptidase/L-asparaginase OS=Lupinus angustifolius OX=3871 PE=2 SV=1	112692	122906	112812	98584	39718.6	16229.5	281514	4231.28	18236.8	1.15201e+06
P31184	21	1	186.605	0.119964	0.118686	3.00826	0.335274	RM	49847.4	Ribulose bisphosphate carboxylase large chain prec	1332.65	313.688	887.112	750.905	769.206	676.082	1270.97	1204.64	1608.71	7433.76
Q9XFA2	3	3	14.2414	0.051359	0.0710604	3.00019	0.520775	RM	69090.1	Phosphoenolpyruvate carboxykinase (ATP) 2 OS=Urochloa panicoides OX=37563 GN=PCK2 PE=2 SV=1	4154.11	4711.78	2625.36	7017.55	4652.37	16707.7	27562.3	13758.9	8324.53	3134.3
Q9SXG8	2	2	10.0718	0.00757903	0.0259749	2.99714	0.872155	canga	37999	Dof zinc finger protein 1 OS=Oryza sativa subsp. japonica OX=39947 GN=DOF1 PE=2 SV=1	5092.07	3711.55	1961.16	1820.55	3676.66	394.166	1416.85	1449.22	1282.78	882.828
O81146	2	1	13.7091	0.0334824	0.0580427	2.98909	0.614184	canga	27408.1	Proteasome subunit alpha type 6-1 (EC 3.4.25.1) (2	1044.23	1314.54	1506.8	5602.01	1759.79	822.458	487.536	439.961	278.92	1727.24
P39708	1	1	4.4289	0.788948	0.370745	2.98307	0.0569209	RM	49969.4	NADP-specific glutamate dehydrogenase 2 (EC 1.4.1.	46.6363	32.7271	0	0	0	0	0	0.321241	236.425	0
Q9SL02	2	2	7.5168	0.00952602	0.0294336	2.98058	0.842041	canga	153727	DNA repair protein RAD50 OS=Arabidopsis thaliana OX=3702 GN=RAD50 PE=1 SV=2	18065	69617.4	30635.4	18405.8	37948.6	10647.9	10337.5	8297.41	20916.9	8403.7
P53496	10	1	79.2787	0.00556555	0.0216923	2.97876	0.906593	RM	41902.8	Actin 11.	4453.04	3905.39	4972.61	6317.73	8469.83	23564.3	26713.1	7186.9	13489.6	12804.7
Q7XB14	2	1	11.9291	0.24394	0.177618	2.96826	0.199016	canga	45719.1	Homogentisate geranylgeranyltransferase OS=Hordeum vulgare OX=4513 GN=HGGT PE=1 SV=1	10625.1	9013.69	7889.97	82697.4	7987.66	10601.3	8569.22	9564.84	8855.47	2235.12
Q57261	1	1	5.3599	0.0148979	0.0378047	2.96753	0.772057	RM	39319.6	Protein ygbO.	3865.62	818.992	309	1720.48	1267.55	2831.2	5707.44	6550.52	4295.34	4301.27
P30169	8	1	70.7169	0.174968	0.144265	2.96006	0.259463	canga	39707.3	Actin-75 OS=Solanum tuberosum OX=4113 GN=AC75 PE=3 SV=1	6630.38	4939.46	11209.1	455.717	5364.39	273.886	2660.5	4592.99	1063.14	1071.11
Q69T31	2	2	11.1181	0.0364636	0.0604251	2.95512	0.595892	RM	64021.2	Cytosolic invertase 1 OS=Oryza sativa subsp. japonica OX=39947 GN=CINV1 PE=1 SV=1	6533.61	10362.5	5114.06	4390.25	4560.6	16513.7	5200.15	9681.5	29622.4	30475.6
Q9SXJ7	10	1	65.7312	0.0143901	0.0370979	2.95239	0.777984	RM	105968	Chaperone protein ClpC2_ chloroplastic OS=Arabidopsis thaliana OX=3702 GN=CLPC2 PE=1 SV=1	11151.9	9039.23	7556.67	11903.5	9194.93	41734.2	54247.1	21180.1	14391.5	12660.3
Q38904	3	1	36.4617	0.00906488	0.0287536	2.94713	0.84891	canga	14589.5	Profilin-3 OS=Arabidopsis thaliana OX=3702 GN=PRO3 PE=2 SV=1	41061.9	66747.2	39634.5	15215	57647.1	15176.8	8834.3	20964.8	13311.9	16464.8
Q9SZX3	5	2	27.2652	0.000523794	0.00894402	2.93406	0.997944	canga	54187.8	Argininosuccinate synthase_ chloroplastic OS=Arabidopsis thaliana OX=3702 GN=At4g24830 PE=1 SV=3	4448.14	6310.69	3750.01	5912.06	6166.21	1516.93	1571.99	1701.73	1104.22	3166.68
A0A314KSQ4	2	2	7.1876	0.00203814	0.0138115	2.92899	0.974024	canga	65522.8	Jasmonoyl--L-amino acid synthetase JAR6 OS=Nicotiana attenuata OX=49451 GN=JAR6 PE=1 SV=2	22762.8	34679.6	17601.5	18256.6	19144.8	6673.69	8003.38	7784.6	12641.7	3286.98
O04608	2	1	14.8117	0.183209	0.147242	2.92444	0.2507	canga	36338	Probable transcription factor At4g01260 OS=Arabidopsis thaliana OX=3702 GN=At4g01260 PE=3 SV=1	2302.66	4094.42	11586.8	670.005	3844.54	128.986	1631.45	2250.49	1651.21	2031.12
Q94A27	3	1	11.2499	0.0450324	0.0664516	2.92016	0.549843	canga	92658.8	Phosphoinositide phosphatase SAC2 OS=Arabidopsis thaliana OX=3702 GN=SAC2 PE=2 SV=1	1215.29	4671	3943.79	9762.95	6396.76	1011.52	2524.59	2652.1	1283.59	1428.33
Q9FI56;P84565;O78410;P51332	15	1	100.63	0.0419229	0.0647783	2.91022	0.565558	canga	103681	Chaperone protein ClpC1_ chloroplastic OS=Arabidopsis thaliana OX=3702 GN=CLPC1 PE=1 SV=1	93257	249973	116301	150665	501002	83802.9	76439.5	39756.7	158063	23764.1
Q43128	7	3	38.2652	0.0076878	0.0260482	2.90733	0.870393	RM	105329	ATPase 10_ plasma membrane-type OS=Arabidopsis thaliana OX=3702 GN=AHA10 PE=2 SV=2	7808.61	5287.81	5204.53	6525.24	7294.56	23010.8	31682.7	10931.9	7664.67	20095.6
A9LYF8	6	4	23.1049	0.0120288	0.034051	2.90217	0.807311	canga	227886	Protein TIC 214 OS=Acorus americanus OX=263995 GN=TIC214 PE=3 SV=1	5196.07	11843.9	15318.8	8756.06	27770.1	4533.34	4311.85	4449.22	5576.76	4864.54
Q9SD34	1	1	3.8919	0.00236529	0.014105	2.88718	0.967717	canga	143860	Zinc finger CCCH domain-containing protein 44 OS=Arabidopsis thaliana OX=3702 GN=At3g51120 PE=2 SV=3	18250.9	36175.5	24013.3	38693.2	51302.5	13200.2	8431.79	7934.09	18276.1	10496.9
P07663;Q03353;Q03354	2	1	11.0217	0.238038	0.174815	2.8857	0.203234	canga	128822	Period circadian protein (Clock-6 protein) (CLK-6)	7215.66	16799.4	19429.7	320.69	2811.53	49.9577	2227.92	2194.35	11274.5	393.86
Q5QA71	1	1	5.4376	0.135736	0.124439	2.86957	0.309755	RM	79446.4	DNA-directed RNA polymerase subunit beta' OS=Acorus gramineus OX=55184 GN=rpoC1 PE=3 SV=2	7283.85	5023	3772.73	7675.9	3418.67	32588.8	20121.1	4592.37	3428.83	17247
A2XAM0;A2XAM1;B7F6L8;P0CE66	1	1	5.7955	0.639007	0.326021	2.86584	0.0716188	RM	14864.9	Uncharacterized protein OsI_009113 OS=Oryza sativa subsp. indica OX=39946 GN=OsI_009113 PE=1 SV=1	2126.95	2715.82	1742.21	2436.1	2832.65	465.903	4189.21	3015.34	2322.11	23978.4
Q9ZJU9	1	1	5.257	0.582969	0.308144	2.86328	0.0798877	canga	43211.5	Tryptophan synthase beta chain (EC 4.2.1.20).	1.7402e+06	242214	167223	83235.6	81794.9	122626	160365	129186	145564	250656
A8J8F6	6	5	35.699	0.0176118	0.0418141	2.86028	0.742355	canga	53010.8	Tektin OS=Chlamydomonas reinhardtii OX=3055 GN=CHLREDRAFT_24358 PE=1 SV=1	19981.4	17149.2	24019.6	7024.01	30226.3	3302.58	4736.95	3698.77	4689.55	17974.5
F4IC29	1	1	4.58	0.417879	0.250966	2.85049	0.11755	canga	18128.3	Heavy metal-associated isoprenylated plant protein 28 OS=Arabidopsis thaliana OX=3702 GN=HIPP28 PE=3 SV=1	382.074	0	5.80919	0	0	0	16.2591	16.9741	17.5205	85.3226
P55866	1	1	4.3452	0.0128988	0.0356109	2.84836	0.796152	RM	32809.1	Apopain precursor (EC 3.4.22.-) (Cysteine protease	777.229	700.812	996.326	1375.48	806.987	2184.41	4831.71	1081.4	1604.02	3562.79
P11055	4	3	19.4954	0.00809851	0.0270658	2.84664	0.863828	canga	225120	Myosin heavy chain_ fast skeletal muscle_ embryoni	6395.56	14040	17514.5	18920.6	23655.2	6194.57	4921.92	5724.93	8677.36	2769.32
P10591	6	1	59.8315	0.122467	0.120117	2.83925	0.330965	canga	69697.2	Heat shock protein SSA1 (Heat shock protein YG100)	6100.59	9165.98	10733	1217.33	2066.34	1404.09	2409	1533.98	2557.45	2409.23
P50249	23	5	182.589	0.00387128	0.0178959	2.83463	0.938258	canga	53768.6	Adenosylhomocysteinase (EC 3.3.1.1) (S-adenosyl-L-	34759.2	20099	19922.5	16453.7	24381.2	8576.52	14406	7704.16	7021.3	3078.88
O04895	2	2	9.6863	0.0244805	0.0483156	2.82428	0.679105	canga	55416	Betaine aldehyde dehydrogenase_ chloroplastic OS=Amaranthus hypochondriacus OX=28502 GN=BADH4 PE=3 SV=1	3673.93	9001.44	9409.98	7624.25	5444.64	437.834	2617.45	4876.4	3160.02	1355.47
P43989	3	3	15.2651	0.0541965	0.0724119	2.8204	0.508835	RM	22664.5	Protein HI0370.	1715.58	1178.39	344.73	1963.9	264.65	2039.54	4984.92	5223.27	2111.04	1061.08
P13533	7	6	29.8748	0.0498864	0.0705229	2.81821	0.527224	RM	224488	Myosin heavy chain_ cardiac muscle alpha isoform (	2799.23	3722.17	2704.67	6379.32	5784.3	29796.3	13039.7	6037.62	5721.92	5685.18
P42757;P28237	2	2	8.1558	0.162031	0.13843	2.81573	0.274342	canga	55898	Betaine aldehyde dehydrogenase_ chloroplastic OS=Atriplex hortensis OX=34272 PE=2 SV=1	2661.27	3700.29	4628.03	29413.5	6417.67	2644.93	7150.01	2142.89	3183.16	1507.33
Q9PB05;Q9L7Z1	6	3	51.4004	0.0158749	0.0388613	2.81549	0.760994	canga	68560.3	Chaperone protein dnaK (Heat shock protein 70) (He	61237.3	63315	74505.3	15306.3	36955	19103.6	17076.1	21919	17747.6	13416.8
P53537	6	4	38.2204	0.0474271	0.0686465	2.80979	0.538411	canga	96323.3	Alpha-glucan phosphorylase_ H isozyme OS=Vicia faba OX=3906 PE=2 SV=1	6770.56	10493.6	8359.51	2699.37	20874.9	2596.14	6095.11	4075.86	1759.44	2982.9
Q9KB79	1	1	5.0517	0.044199	0.0659271	2.80027	0.553954	canga	26395.5	Hypothetical protein BH2049.	4153	24769.4	13442	6575.41	38151.1	0	77.6608	1183.26	29784.2	55.735
P96974	1	1	5.6637	0.0341131	0.0587941	2.79325	0.610201	RM	10625.1	Negative regulator of flagellin synthesis (Anti-si	9365.56	97528.6	9131.13	8457.73	23248.1	130090	111519	79401.3	67295.3	24343.2
O64728	4	2	21.1551	0.0665715	0.0828579	2.78289	0.46311	canga	136729	Protein STICHEL OS=Arabidopsis thaliana OX=3702 GN=STI PE=1 SV=2	6047.89	4931.26	3424.15	15217.5	22758.9	4476.83	3785.14	4540.55	2449.73	3569.8
Q9LJW6	1	1	12.6006	0.798109	0.372752	2.7581	0.0563155	RM	13707.1	60S ribosomal protein L34-3 OS=Arabidopsis thaliana OX=3702 GN=RPL34C PE=2 SV=1	6449.8	34112	3794.08	929.237	1137.3	5900.98	1602.17	889.044	3715.5	115930
Q5SCV9	11	2	83.1666	0.153831	0.133919	2.7368	0.284573	canga	53129.1	Ribulose bisphosphate carboxylase large chain OS=Huperzia lucidula OX=37429 GN=rbcL PE=3 SV=1	2222.24	3968.47	1916.9	1154.3	150.514	671.416	19.5319	0	540.247	2208.01
P30779;P34939;P35469;Q92ZQ4;P25967;P35635;P35471	4	2	15.9383	0.0210017	0.0452144	2.73507	0.709278	canga	57547.2	60 kDa chaperonin (Protein Cpn60) (groEL protein).	3615.91	3500.54	3539.18	14840.4	6292.43	2087.25	2017.73	2210.64	2085.03	3221.91
P75471	4	3	18.7248	0.064315	0.081285	2.7308	0.470771	canga	215793	Cytadherence high molecular weight protein 2 (Cyta	5765.55	7587.97	7078.1	36751.2	9649.98	8382.58	3945.11	5014.66	3340.1	3791.23
Q5JKW1	4	2	19.5975	0.0253316	0.0495491	2.72261	0.67222	canga	108392	Kinesin-like protein KIN-14C OS=Oryza sativa subsp. japonica OX=39947 GN=KIN14C PE=2 SV=1	26582.3	11515.1	8427.8	21769.9	30062.1	4411.74	8997.46	10163.7	10058.1	2495.04
Q9LVR0	1	1	8.4534	0.0170124	0.0409075	2.72122	0.748646	canga	26505.7	Homeobox-leucine zipper protein ATHB-53 OS=Arabidopsis thaliana OX=3702 GN=ATHB-53 PE=2 SV=1	3337.08	2736.12	2863.08	1352.57	5240.24	683.357	2121.7	1748.11	547.605	605.888
Q9CB01	1	1	5.0544	0.0836517	0.0934715	2.71495	0.412665	canga	22002.9	Ras-related protein RABF1 OS=Arabidopsis thaliana OX=3702 GN=RABF1 PE=1 SV=1	1379.8	1156.56	3508.81	1010.58	1419.15	456.468	529.695	266.75	1857.37	11.2742
P14671	2	2	10.1971	0.39575	0.242797	2.71071	0.124717	canga	51211	Tryptophan synthase beta chain 1_ chloroplastic OS=Arabidopsis thaliana OX=3702 GN=TSB1 PE=2 SV=1	2559.56	4455.17	16010.6	1046.96	0	404.007	104.12	8.0966	8364.2	0
Q75RY2	1	1	3.8663	0.344535	0.222721	2.70998	0.144123	RM	53859.1	Protein PAIR1 OS=Oryza sativa subsp. japonica OX=39947 GN=PAIR1 PE=1 SV=1	4262.83	4332.41	3290.81	699.949	3506.28	3572.33	11592.4	24793.3	1767.09	1884.6
P31365	1	1	7.629	4.56e-05	0.00388198	2.709	0.999999	canga	41828.2	Transcription factor POU3A (XLPOU3).	22288.6	21612.1	23000.3	23826.6	39506.8	9240.84	9671.86	8253.94	9735.69	11172.4
Q9SF40	3	2	20.2142	0.0219001	0.0457717	2.70876	0.701152	canga	44816.3	60S ribosomal protein L4-1 OS=Arabidopsis thaliana OX=3702 GN=RPL4A PE=1 SV=1	7509.95	12723.9	2764.55	13480.5	8846.26	3210.2	3420.68	1947.65	4110.12	4044.14
P43279	2	2	15.6946	0.000971695	0.0106259	2.70533	0.992553	canga	70322.2	NADP-dependent malic enzyme_ chloroplastic OS=Oryza sativa subsp. japonica OX=39947 GN=ME6 PE=2 SV=2	5133.81	7986.2	10168.7	5592.16	11412.9	4094.23	3380.36	2467.17	2679.23	2273.24
Q5JKN2	1	1	10.6306	0.0580954	0.0754775	2.69896	0.49339	canga	36293.2	Putative protein ABIL2 OS=Oryza sativa subsp. japonica OX=39947 GN=Os01g0551800 PE=2 SV=1	1.11892e+06	439885	381179	194961	714118	69117.9	152550	61529.2	764511	7907.92
P21241	2	1	9.963	0.00152699	0.0130085	2.69464	0.983478	canga	62815.1	RuBisCO large subunit-binding protein subunit beta_ chloroplastic OS=Brassica napus OX=3708 PE=2 SV=1	1981.54	2554.37	3361.94	4210.21	1585.68	1075.59	1349.79	936.853	988.848	730.772
F4JT82	5	5	18.6591	0.00161871	0.0133823	2.68431	0.981835	canga	199815	Probable disease resistance protein At4g19520 OS=Arabidopsis thaliana OX=3702 GN=At4g19520 PE=3 SV=1	44730.6	30662.7	20185	53769	48084.8	17972.8	10996.4	13617.3	17783.8	13180.1
F4JHH5	5	5	26.5033	0.0951207	0.101838	2.68302	0.384676	canga	88998.4	Exocyst complex component SEC15B OS=Arabidopsis thaliana OX=3702 GN=SEC15B PE=1 SV=1	31949.2	55441.1	60686.2	9994.57	95149.7	10955.1	22960.5	6125.54	40077.4	14260.4
P81394	1	1	5.3125	0.0425477	0.0647783	2.67942	0.562316	canga	31395	Myb-related protein 315 OS=Antirrhinum majus OX=4151 GN=MYB315 PE=2 SV=1	102565	50645.8	40429.1	25718.3	24551.1	25517.6	22308.1	14087.8	24485.5	4631.74
Q5SCX2	3	3	13.4153	0.0481809	0.0694007	2.67572	0.534925	canga	58682.2	Light-independent protochlorophyllide reductase subunit B OS=Huperzia lucidula OX=37429 GN=chlB PE=3 SV=1	5689.29	3687.18	1640.38	3267.45	1429.55	1217.93	2839.98	634.638	986.21	193.985
P12857	2	1	14.1158	0.110737	0.112666	2.66883	0.352118	canga	42503.8	ADP_ATP carrier protein 2_ mitochondrial OS=Zea mays OX=4577 GN=ANT2 PE=2 SV=2	1393.32	2710.51	610.209	5683.83	3368.4	305.199	1345.67	1504.4	1572.61	430.273
Q9FXA9	2	2	8.2807	0.0496349	0.0704737	2.65782	0.528344	canga	69133.5	Putative pentatricopeptide repeat-containing protein At1g56570 OS=Arabidopsis thaliana OX=3702 GN=PCMP-E64 PE=3 SV=1	3912.6	2800.34	1850.99	1779.46	1774.66	80.1979	990.333	1652.1	1652.54	184.224
Q9CAP9	3	3	14.9434	0.110903	0.112666	2.65378	0.351801	canga	88577.7	Filament-like plant protein 1 OS=Arabidopsis thaliana OX=3702 GN=FPP1 PE=2 SV=1	31734.8	42566.8	49724	11531.8	73382.8	13359.3	27787.3	792.882	23798.8	12994.7
P82295	3	2	16.7987	0.00019647	0.00640341	2.6283	0.999848	canga	116874	Prominin-like protein.	15684.5	30251.3	22656.1	22237.9	33520.2	10902.4	8390.37	8363.83	8967.25	10688
Q9C8U0	3	2	15.2301	0.0297191	0.0537044	2.62602	0.639358	canga	51638.2	Flavin-containing monooxygenase FMO GS-OX-like 5 OS=Arabidopsis thaliana OX=3702 GN=At1g63370 PE=2 SV=2	3640.07	6152.7	6369.24	5162.47	11626.9	3005.54	1333.23	3482.61	4184.76	541.893
O04719	5	4	30.0536	0.0205307	0.0452144	2.62475	0.713639	canga	46876.8	Protein phosphatase 2C 77 OS=Arabidopsis thaliana OX=3702 GN=ABI2 PE=1 SV=1	9651.41	5099.05	15458.6	7868.8	3428.23	4771.68	3925.93	2444.61	2819.63	1851.48
P20363	2	1	12.9968	0.459946	0.26681	2.61658	0.105572	canga	50281.6	Tubulin alpha-3/alpha-5 chain.	52669.3	21593.5	26713.2	12846.4	901.195	4077.56	8562.55	16092.6	12858.3	2253.81
Q10LP5	2	1	17.8629	0.305175	0.204709	2.61407	0.162393	canga	92559.5	Sucrose synthase 4 OS=Oryza sativa subsp. japonica OX=39947 GN=SUS4 PE=2 SV=1	2934.93	4022.97	9740.98	11423.6	99.0899	3227.6	1018.28	0	393.67	6156.49
P53536;Q9LKJ3	25	18	189.93	0.035706	0.0601488	2.61098	0.600414	canga	114150	Alpha-1_4 glucan phosphorylase_ L isozyme_ chlorop	288063	226445	273710	72240.1	95699.2	79244.3	68967.3	64498.3	120514	32982.4
P03468	1	1	5.0083	0.556272	0.29966	2.60544	0.0844925	canga	51227.3	Neuraminidase (EC 3.2.1.18).	482.042	3864.63	0	1315.81	0	0	956.627	1216.7	0	0
Q57544	2	2	10.678	0.189333	0.151225	2.60486	0.244512	RM	23939.2	Hypothetical protein HI1663.	2691.84	12382.7	3077.15	3498.13	6438.82	35981.4	13904.8	4871.45	15613.5	2795.95
Q33BI9;A2Z4C5	2	2	10.3886	0.231908	0.173084	2.59616	0.207771	canga	40116.3	Inositol-tetrakisphosphate 1-kinase 1 OS=Oryza sativa subsp. japonica OX=39947 GN=ITPK1 PE=2 SV=1	2605.86	2661.5	3699.38	275.907	714.644	1331.29	828.236	535.657	937.741	202.47
F4JW83	2	1	9.3791	0.0120106	0.034051	2.59314	0.80755	RM	58297.6	Cytochrome P450 84A4 OS=Arabidopsis thaliana OX=3702 GN=CYP84A4 PE=1 SV=1	28066.3	19691.3	14099.9	23432.2	14368	59205.2	19545.3	41756	59511.5	78408.2
Q9ZR79	4	3	25.9195	0.0407393	0.0644802	2.58932	0.57182	canga	73879.4	L-type lectin-domain containing receptor kinase V.7 OS=Arabidopsis thaliana OX=3702 GN=LECRK57 PE=2 SV=2	5315.15	14405.9	23123.3	8260.33	26594.3	5655.18	4194.42	5210.74	4561.6	10385.5
Q9FG39	4	1	18.123	0.0211218	0.0452144	2.58381	0.708178	canga	78623.5	Probable methyltransferase PMT12 OS=Arabidopsis thaliana OX=3702 GN=At5g06050 PE=2 SV=1	25026.4	55547.2	49328.5	72486.1	127844	23888.6	18824.6	19609.9	25263.2	40222.1
Q7XZT8;Q7Y1W5	6	5	59.9285	0.0505935	0.0708531	2.5746	0.524105	RM	16821.1	Class 10 plant pathogenesis-related protein 2F OS=Lupinus luteus OX=3873 GN=PR10.2F PE=3 SV=1	81439.5	30922.3	18354.3	37609.3	16619.8	221609	84348.3	68330.9	64017.3	37853.5
P19892	2	1	11.123	0.458673	0.26659	2.57329	0.105906	RM	24381.1	Ras-related protein ARA-1.	13232.6	9998.53	5670.88	24475.9	3521.54	1930.38	8084.56	120.485	2567.13	133716
P49092;P19251;P19252	4	3	21.8977	0.181293	0.14669	2.57204	0.252692	canga	66974.8	Asparagine synthetase [glutamine-hydrolyzing] 1 OS=Lotus japonicus OX=34305 GN=AS1 PE=2 SV=2	5098.74	3732.37	2944.28	24043.1	3236.97	3769.01	2683.03	3879.41	2622.34	2230.87
Q8VYJ7	4	2	18.9638	0.0862208	0.094864	2.57137	0.406043	RM	109005	Chaperone protein ClpB4_ mitochondrial OS=Arabidopsis thaliana OX=3702 GN=CLPB4 PE=2 SV=1	2625.71	1387.7	1116.4	2306.52	870.861	3632.85	2753.75	3894.4	1131.17	9948.76
P16315	2	2	9.377	0.134359	0.124029	2.57135	0.311838	canga	33835.4	Glutenin_ low molecular weight subunit PTDUCD1 OS=Triticum aestivum OX=4565 PE=2 SV=1	42562.7	9700.59	8238.22	11329.3	4360.81	8703.58	6760.37	4787.86	5956.14	3423.05
Q9LSP8	6	5	35.7986	0.00213489	0.0138381	2.56663	0.972173	canga	96066.4	Calmodulin-binding transcription activator 6 OS=Arabidopsis thaliana OX=3702 GN=CAMTA6 PE=1 SV=1	21940.5	18862	13626.9	8685.74	15154.3	4430.75	7928.62	7041.13	7027.31	4067.14
Q9SIK1	4	3	22.9783	0.0344786	0.0589077	2.56601	0.607921	canga	58775.8	Probable glucose-1-phosphate adenylyltransferase large subunit_ chloroplastic OS=Arabidopsis thaliana OX=3702 GN=At2g21590 PE=2 SV=1	10938.7	16550.7	14574.4	4979.09	22676.3	1831.28	4290.48	7095.13	4246.39	9706.96
P22648	2	1	7.7374	0.112522	0.113628	2.56286	0.348734	RM	100263	Fasciclin II precursor (FAS II).	35792.9	28826.2	61481.9	11314.3	18400.3	63856.4	118254	55026.3	146154	16041.4
A2XKG2	2	1	9.031	0.0700591	0.0857875	2.56256	0.451779	canga	52935.9	DEAD-box ATP-dependent RNA helicase 10 OS=Oryza sativa subsp. indica OX=39946 GN=RH10 PE=1 SV=1	1001.75	2582.36	1837.31	921.322	1096.13	29.0645	702.481	1384.42	701.668	85.2679
P80723	2	2	10.9712	0.0150965	0.0379854	2.55977	0.769772	canga	22562.2	Brain acid soluble protein 1 (BASP1 protein) (Neur	3436.47	5610.85	10184.7	5484.98	6483.52	2109.11	1703	2381.91	5156.51	838.273
P38661;O22263;Q942L2	4	3	29.3259	0.00523564	0.0210958	2.55685	0.912574	canga	40834.3	Probable protein disulfide-isomerase A6 OS=Medicago sativa OX=3879 PE=2 SV=1	7034.58	15171.7	17500	11854.7	19011.5	5499.29	7216.85	6845.9	5224.56	2814.82
Q6K5G8	18	1	149.062	0.406691	0.246969	2.54902	0.121092	canga	36739.1	Glyceraldehyde-3-phosphate dehydrogenase 3_ cytosolic OS=Oryza sativa subsp. japonica OX=39947 GN=GAPC3 PE=2 SV=1	11527.3	2511.3	2307.27	976.374	631.583	909.042	2341.63	984.339	1508.01	1300.41
Q9SH69	3	3	19.6487	0.123407	0.12021	2.54744	0.329375	canga	53719.8	6-phosphogluconate dehydrogenase_ decarboxylating 1_ chloroplastic OS=Arabidopsis thaliana OX=3702 GN=PGD1 PE=1 SV=1	2979.71	7860.59	8821.33	3029.36	22285.8	3689.97	2174.15	2692.66	2697.84	6401.04
Q59140	3	3	23.4733	0.38728	0.240026	2.54164	0.127639	canga	111131	Beta-galactosidase (EC 3.2.1.23) (Lactase).	3300.13	11828.1	4711.4	2240.92	272.745	4506.82	1652.66	513.484	1283.09	838.816
Q6YRM6	1	1	5.2384	0.2377	0.174782	2.53767	0.20348	canga	65575.9	Glycosyltransferase family 92 protein Os08g0121900 OS=Oryza sativa subsp. japonica OX=39947 GN=Os08g0121900 PE=2 SV=1	112492	113078	88767.5	32598	140935	33658.3	75047.3	0	48053.7	35491.9
Q9HHK5	5	3	18.3465	0.0986971	0.104542	2.53577	0.376709	canga	36303.4	Transcription initiation factor IIB 3 (TFIIB 3).	1309.29	2037.32	2915.06	478.019	3147.12	723.628	893.246	830.114	1290.86	161.102
Q09G05	1	1	5.1106	0.0193686	0.0440846	2.53561	0.72471	canga	10599.4	30S ribosomal protein S19_ chloroplastic OS=Platanus occidentalis OX=4403 GN=rps19 PE=3 SV=1	13688.3	14353.9	9406.66	22514.7	14390	6484.23	2679.93	9195.02	9340.5	1624.04
Q9SJ44;Q9SVD7	3	2	14.0044	0.120012	0.118686	2.53527	0.335189	canga	16594.8	Ubiquitin-conjugating enzyme E2 variant 1C OS=Arabidopsis thaliana OX=3702 GN=UEV1C PE=1 SV=1	1603.45	2423.96	5506.37	482.925	2170.43	591.691	508.631	484.25	2234.99	987.483
Q96540	2	2	9.5152	0.134191	0.124029	2.53483	0.312095	canga	28168.8	Ferritin-1_ chloroplastic OS=Brassica napus OX=3708 GN=LSC30 PE=2 SV=1	381.859	630.144	1275.29	1639.35	1249.22	66.7149	1243.72	291.173	440.287	0
P80164	1	1	4.9812	0.381224	0.237799	2.53017	0.129793	canga	21944.8	Myosin regulatory light chain_ striated muscle_ 25	577.872	1102.93	1366.95	37.8856	1319.89	288.774	215.56	339.303	837.74	59.8223
Q9ZMZ0	1	1	4.3796	0.0059701	0.0225374	2.51649	0.89939	RM	39700.1	Peptide chain release factor 1 (RF-1).	9275.17	10164.3	6368.86	25494.3	8575.22	26599.4	49022	26345.4	26946.9	21768.2
Q50313	4	4	28.8627	0.00321272	0.0156903	2.51273	0.951096	canga	44027.4	DNA polymerase III_ beta chain (EC 2.7.7.7).	12770.9	9500.93	14467.3	25117.2	14011.9	7163.65	5038.43	7873.8	6725.24	3392.5
O65315	13	4	106.573	0.753829	0.360781	2.51069	0.0595285	RM	41934	Actin OS=Coleochaete scutata OX=3125 PE=2 SV=1	3415.71	4044.06	3222.23	1884.76	9013.11	1436.29	2250.64	1119.26	48090.7	1283.56
F4IW47	8	4	42.2087	0.0363637	0.0604251	2.50454	0.596484	canga	80435.7	Transketolase-2_ chloroplastic OS=Arabidopsis thaliana OX=3702 GN=TKL-2 PE=1 SV=1	20516.8	23367	83366	19483.3	22012.8	18112.7	10928.4	9394.42	11347.2	17593.2
O65316	9	1	78.3742	0.0511276	0.0710604	2.50155	0.521776	RM	41706.6	Actin OS=Mesostigma viride OX=41882 PE=3 SV=1	7740.61	6935.47	11503.2	12211.9	7724.12	41639.7	35967.8	14923.4	7758.79	15070.2
P26180	3	3	14.3911	0.0132454	0.0356518	2.49826	0.791824	RM	52863.1	Light-independent protochlorophyllide reductase subunit N OS=Pinus contorta OX=3339 GN=chlN PE=3 SV=1	1863.23	765.342	939.421	490.749	726.639	3504.97	1662.43	2822.14	1167.62	2797.96
Q2QLY4	9	3	68.7262	0.0696353	0.0854945	2.47856	0.453124	canga	85008	5-methyltetrahydropteroyltriglutamate--homocysteine methyltransferase 2 OS=Oryza sativa subsp. japonica OX=39947 GN=Os12g0624000 PE=2 SV=1	16553.4	22181.3	18201.3	75758.5	12779.4	10464.7	7272.44	13380.6	16079.5	11495.6
P28582	2	1	9.1504	0.0323925	0.0573972	2.4784	0.62122	canga	60521.5	Calcium-dependent protein kinase OS=Daucus carota OX=4039 PE=2 SV=2	19394	34618.1	25390.9	6897.39	25943.7	12110.3	9815.03	8476.21	10020.6	4866.86
Q90593	5	1	34.3749	0.0424951	0.0647783	2.47463	0.562587	canga	72132.6	78 kDa glucose-regulated protein precursor (GRP 78	1324.55	1684.97	1119.08	5316.15	1866.6	1632.73	638.42	1111.05	611.451	577.287
P86001	3	2	17.2193	0.0572712	0.0751197	2.46346	0.496568	canga	5040.69	Peroxidase 3 (Fragments) OS=Capsicum annuum OX=4072 PE=1 SV=1	20361.7	37110.8	43193	10667.3	63992.7	16403.9	9785.34	10891.5	23235.8	10853.9
P55232;P52416;Q9M462	3	1	21.9605	0.0660298	0.082376	2.45815	0.464924	canga	54138.5	Glucose-1-phosphate adenylyltransferase small subu	342942	140968	296263	50286.4	276796	16090.8	45059.1	40113.8	316775	32404.9
Q9LTM4	3	3	13.0036	0.388135	0.240101	2.45746	0.127339	canga	57918.2	Cytochrome P450 71B19 OS=Arabidopsis thaliana OX=3702 GN=CYP71B19 PE=1 SV=1	120348	22965	9839.72	11667.7	10887.3	9003.36	7436.61	12430.6	12367	30262
Q9MUR9	2	2	10.7206	0.00048263	0.00894402	2.44715	0.998298	canga	58026	Light-independent protochlorophyllide reductase subunit B OS=Mesostigma viride OX=41882 GN=chlB PE=3 SV=1	13876.8	13462.2	14608.7	8648.84	13381.9	4599.66	4346.13	4861.95	8369.62	3966.68
P12856	3	2	12.8796	0.0749819	0.0894283	2.4421	0.436749	canga	24358.9	Somatotropin B precursor (Growth hormone B) (GH-B)	65885	97860.7	67043.8	42464.2	165608	35846.3	61080.9	48275.1	30340.5	4163.51
O22718	1	1	5.0103	0.0792868	0.0912767	2.44095	0.424437	canga	47102	ATP-citrate synthase alpha chain protein 2 OS=Arabidopsis thaliana OX=3702 GN=ACLA-2 PE=2 SV=1	5280.87	5040.41	4188.23	4726.46	17669	1707.14	1429.21	974.85	72.886	10935
Q1XBU5	2	1	14.5708	0.00687529	0.0246985	2.43619	0.883793	RM	71286.9	(R)-linalool synthase TPS5_ chloroplastic OS=Solanum lycopersicum OX=4081 GN=TPS5 PE=1 SV=1	1557.5	784.856	785.028	782.333	1478.63	2627.71	4314.67	2434.4	2377.31	1372.97
Q53RK8	4	3	18.5958	0.00247625	0.0141987	2.43538	0.965554	RM	84749.3	DEAD-box ATP-dependent RNA helicase 21 OS=Oryza sativa subsp. japonica OX=39947 GN=Os03g0708600 PE=2 SV=1	15076.6	12276.9	8574.89	13194.2	8533.29	24180.2	16059.2	31607.3	25586.5	42980.9
Q9FJ79	4	3	15.7441	0.0838028	0.0934715	2.43023	0.412269	canga	103568	DNA topoisomerase 1 beta OS=Arabidopsis thaliana OX=3702 GN=TOP1B PE=1 SV=1	10433	13133.5	28169.8	9153.74	49852.5	8181.57	5528.9	5930.14	14695.3	11232.9
P46266;P42653;O49995;Q96300;P42644;P42645;P84972;P85938;P85939;P42652;P42657	15	5	136.704	0.00174319	0.0134767	2.42552	0.979562	canga	29444.9	14-3-3-like protein.	2431.32	1849.5	1593.66	1278.31	1051.53	680.157	477.591	598.948	1011	614.798
Q02191	1	1	6.7123	0.424269	0.253512	2.4174	0.115598	RM	7266.34	Hypothetical protein in rpcF 3'region (Fragment).	541.258	1527.67	1088.62	1327.3	4323.38	586.005	2187.91	1696.43	2188.3	14634.4
Q8RWD5	3	2	12.6232	0.0134483	0.0356518	2.40646	0.789321	canga	63839.4	Coiled-coil domain-containing protein SCD2 OS=Arabidopsis thaliana OX=3702 GN=SCD2 PE=1 SV=1	1217.83	1316.47	1432.56	3118.2	2780.4	1089.74	1155.6	864.223	529.474	460.541
P25840	12	1	98.9068	0.0588292	0.0762647	2.4052	0.490598	RM	71339.8	Heat shock 70 kDa protein OS=Chlamydomonas reinhardtii OX=3055 GN=HSP70 PE=2 SV=2	8670.36	8644.27	6931.63	8591.17	8653.04	14375.5	9122.54	11687.8	13767.9	50839.4
Q9LVL1	3	1	22.2126	0.0012349	0.0116891	2.40188	0.988476	canga	36140	Peroxidase 68 OS=Arabidopsis thaliana OX=3702 GN=PER68 PE=2 SV=1	12235.2	23352.2	16415.8	13442.1	20427.4	8872.67	4365.47	6129.06	7607.62	8777.46
Q8L7B5;Q05046	3	2	19.0255	0.00213232	0.0138381	2.39601	0.972222	canga	62377.8	Chaperonin CPN60-like 1_ mitochondrial OS=Arabidopsis thaliana OX=3702 GN=At2g33210 PE=1 SV=1	5083.55	4264.89	4261.46	5498.1	4207.11	2445.24	1569.25	876.841	2083.69	2755.78
Q01899	6	1	29.8368	0.0450578	0.0664516	2.39194	0.549718	canga	72765.5	Heat shock 70 kDa protein_ mitochondrial OS=Phaseolus vulgaris OX=3885 PE=2 SV=1	17057.7	35343.5	9931.47	47857	32177.7	16151.8	15640.7	12822.4	7105.16	7799.55
P42643;O49998	13	4	102.901	0.488612	0.277016	2.38495	0.0984706	canga	30015.7	14-3-3-like protein GF14 chi (General regulatory f	3475.42	4858.93	67977.3	2915.23	18244.4	3233.38	11142.2	3506.11	21637.4	1350.1
P0DO00	2	1	7.2044	0.37741	0.236658	2.37598	0.131179	RM	75705.3	Primary amine oxidase 2 OS=Arabidopsis thaliana OX=3702 GN=At1g31672 PE=3 SV=1	7722.75	6276.93	12775.8	4395.88	10240.1	16976	11815.4	2065.09	49868.7	17667.6
Q9LYD9	2	2	9.38	0.327372	0.21453	2.36614	0.151678	RM	122926	Protein EMBRYONIC FLOWER 1 OS=Arabidopsis thaliana OX=3702 GN=EMF1 PE=1 SV=1	2148.55	1601.74	1300.2	4114.98	1694.54	2087.05	2032.93	2614.46	1857.84	17104
Q3EDJ0	1	1	4.0354	0.00191336	0.013747	2.36561	0.976389	canga	32649.4	ABC transporter I family member 19 OS=Arabidopsis thaliana OX=3702 GN=ABCI19 PE=2 SV=1	12349.8	9607.08	8612.91	14400.6	17658.3	5497.04	3904.2	6003.22	7519.04	3551.15
Q9LHA8	27	2	190.508	0.0214246	0.0452144	2.36449	0.705422	RM	71500.8	Probable mediator of RNA polymerase II transcription subunit 37c OS=Arabidopsis thaliana OX=3702 GN=MED37C PE=1 SV=1	3513.11	1775.09	1703.53	1985.74	4304.42	5830.26	2524.63	5922.58	9981.86	7145.52
P08440	12	2	66.422	0.0136555	0.0356806	2.35974	0.786788	canga	39060.4	Fructose-bisphosphate aldolase_ cytoplasmic isozym	28654.6	22509	12969.6	45829.6	19558.4	8137.97	9656.82	13816.6	16124.9	7151.53
Q85AX4	1	1	5.3042	0.714175	0.349964	2.35659	0.0630511	RM	23691.5	30S ribosomal protein S4_ chloroplastic OS=Anthoceros angustus OX=48387 GN=rps4 PE=2 SV=1	584.942	217.3	387.202	1664.66	127.817	53.7408	6113.32	528.367	304.609	27.1357
O87384	3	2	25.0825	0.368548	0.233557	2.35535	0.134487	RM	69133.8	Chaperone protein dnaK (Heat shock protein 70) (He	191092	295713	17894.5	46059.2	23463.7	74254.3	127841	101385	1.00402e+06	44989
Q6Z4K6	1	1	4.3293	0.374187	0.235132	2.34898	0.132367	RM	67343.1	DEAD-box ATP-dependent RNA helicase 52B OS=Oryza sativa subsp. japonica OX=39947 GN=PL10B PE=2 SV=1	4002.65	5254.11	6413.45	1010.25	9941.75	28468.5	14749.1	1865.25	14836.5	2615.63
O20304;P93988;P28423;O20346;P48708;B2LMK1;P19161;P19162;P28378;O62970;O63094;P28398;P48688;Q33438;P28458;Q09MH0;B1NWF8;O19989;P28448;P45738;P69579;P69584;P04717;P69573;P69575;P69576;P69577;P69581;P69582;P69583;P69585;P69586;P69588;P69590;P92407;Q0G9V4;Q31655;Q33245;B0Z4K9;B0Z4U3;B0Z527;B0Z5B1;P25828;P25835;P25839;P28385;P28386;Q05554;Q1ACK0;Q31983;Q68RZ8;Q9MTP9;A4QKB3;P06292;Q14FE9;P28406;Q05993;…	30	2	257.028	0.106161	0.109339	2.33935	0.361087	canga	52152.1	Ribulose bisphosphate carboxylase large chain (EC	6323.21	7150.6	5622.75	2780.6	11494.9	1381.4	3527.59	100.336	2303.76	6952.44
F4HRJ4	2	2	13.0783	0.000997848	0.0106259	2.33219	0.992171	canga	67017.1	Mitogen-activated protein kinase kinase kinase 3 OS=Arabidopsis thaliana OX=3702 GN=MAPKKK3 PE=1 SV=1	16682.7	26994	26280.6	15953	23814.4	10478.2	9959.33	8566.93	12201.5	5841.95
P42079	1	1	5.4629	0.169838	0.142401	2.32886	0.26519	canga	23891.3	DNA-directed RNA polymerase gamma chain (EC 2.7.7.	17204.4	2419.35	1218.07	1929.01	2218.03	1393.03	0	414.305	8709.1	213.629
Q9TJR1	1	1	5.084	0.00598393	0.0225374	2.32525	0.899146	canga	13470.7	50S ribosomal protein L20_ plastid OS=Prototheca wickerhamii OX=3111 GN=rpl20 PE=3 SV=1	39704.3	32544.9	17888.9	49135.1	42457.7	17960.3	13349.1	21326.5	15850.8	9668.99
Q43270	11	8	82.4558	0.00555493	0.0216923	2.32421	0.906785	canga	92698.6	Phospholipase D alpha 1 OS=Zea mays OX=4577 GN=PLD1 PE=2 SV=1	91530.3	69482.9	44883.1	48571.1	92225.5	24174.3	18047.2	33616.2	48933	24395.1
P00483	1	1	5.2184	0.14176	0.127892	2.32385	0.300936	canga	25948.4	Chloramphenicol acetyltransferase (EC 2.3.1.28).	40527.8	17521.6	25478.6	50476.7	6009.14	13265.8	17618.5	13012.2	8280.15	8074.15
Q42611	3	1	30.4649	0.000196482	0.00640341	2.32292	0.999848	canga	15380.9	Superoxide dismutase [Cu-Zn] 1 OS=Brassica juncea OX=3707 GN=SODCC1 PE=2 SV=3	1423.82	2182.97	1785.15	1631.91	2424.25	898.441	771.687	998.191	803.963	595.054
Q51390	1	1	5.6217	0.48969	0.277016	2.31945	0.0982188	canga	56365.5	Glycerol kinase (EC 2.7.1.30) (ATP:glycerol 3-phos	3547.57	3217.28	4447.64	0	0	0	0	36.8611	4784.15	13.0962
Q9FZD9	6	6	24.179	0.0148955	0.0378047	2.31377	0.772084	canga	79610.1	DUF724 domain-containing protein 3 OS=Arabidopsis thaliana OX=3702 GN=DUF3 PE=1 SV=1	5476.59	7557.48	6229.68	12171.2	14035.4	3752.08	3569.2	3310.2	7086.68	1933.91
Q9Y1C1	2	2	9.9069	0.08393	0.0934715	2.31351	0.411937	RM	74221.6	77 kDa echinoderm microtubule-associated protein (	10965.9	6037.44	7792.48	11800.3	4811.53	34279.5	24939.3	16879.2	5125.97	14573.3
Q9LRR4	2	1	6.923	0.104544	0.108235	2.30947	0.364362	canga	122673	Putative disease resistance RPP13-like protein 1 OS=Arabidopsis thaliana OX=3702 GN=RPPL1 PE=3 SV=1	19536.2	37057.3	54663.9	7785.61	38833	15171.8	10871	11931.2	22326.6	8059.59
F4IS91	4	3	15.9245	0.0294614	0.0537044	2.30517	0.641176	canga	151255	Protein SHORT ROOT IN SALT MEDIUM 1 OS=Arabidopsis thaliana OX=3702 GN=RSA1 PE=1 SV=1	48013	43547.1	38763.6	131980	73625.3	38575.4	30904.6	18945.9	42469.7	14833
A8MQN2	4	4	23.0386	0.00455781	0.0192764	2.30501	0.925152	canga	68523.4	Protein LNK1 OS=Arabidopsis thaliana OX=3702 GN=LNK1 PE=1 SV=1	6373.7	6460.95	5863.74	4054.87	4491.25	3531.68	2149.55	2471.6	2649.73	1017.14
Q9ASR1	9	2	53.8169	0.0177989	0.0418141	2.28974	0.740421	canga	94803.8	Elongation factor 2 OS=Arabidopsis thaliana OX=3702 GN=LOS1 PE=1 SV=1	14447.4	7498.3	6517.9	3516.03	7513.44	2132.19	3845.94	3623.7	4056.5	3589.51
A0A2Z5WA18	2	2	9.3007	0.00727822	0.0253815	2.27165	0.877078	canga	55982.3	4-hydroxy-3-methylbut-2-enyl diphosphate reductase_ chloroplastic OS=Botryococcus braunii OX=38881 GN=HDR PE=1 SV=1	9274.34	5569.91	4200	11634.4	7199	4211.62	2853.47	4473.28	2856.1	2279.58
Q43191	9	6	57.43	0.396431	0.242965	2.26686	0.124486	RM	97949.4	Probable linoleate 9S-lipoxygenase 5 OS=Solanum tuberosum OX=4113 GN=LOX1.5 PE=2 SV=1	24319.7	35877.3	24880.8	49862.2	50065.3	247702	88714.2	32119.2	27426.5	23419.2
Q9SGC1	6	2	35.8381	0.288794	0.197144	2.26355	0.171077	canga	63710.2	Probable phosphoglucomutase_ cytoplasmic 2 (EC 5.4	4226.4	5178.89	5419.17	36631.4	8138.23	6326.96	6804.95	6139.71	3175.33	3880.77
F4JQH3	7	6	36.1769	0.000607521	0.00894402	2.26069	0.997136	canga	72506.5	Aminopeptidase P1 OS=Arabidopsis thaliana OX=3702 GN=APP1 PE=1 SV=1	12026.1	10914.3	10890.7	8715.21	6387.18	4557.06	5295.74	4327.46	4481.44	2983.7
P25696	13	5	128.684	0.00260915	0.0145413	2.25972	0.962953	RM	48004.5	Bifunctional enolase 2/transcriptional activator OS=Arabidopsis thaliana OX=3702 GN=ENO2 PE=1 SV=1	27319	18077.6	18352	12395.2	10993	51957.9	34239	29178.7	33580.4	47949.2
Q84P54;Q84P52	2	1	9.8767	0.00397809	0.0181119	2.25837	0.936197	RM	57091.4	Gamma aminobutyrate transaminase 1_ mitochondrial OS=Solanum lycopersicum OX=4081 GN=GABA-TP1 PE=1 SV=1	11550.3	6361.41	7185.37	16265	9346.71	21802.6	16961.5	25365.3	33204.4	17185.8
Q43315	1	1	5.1743	0.600182	0.313954	2.25576	0.0771564	canga	40282.2	Farnesyl pyrophosphate synthase 2 OS=Arabidopsis thaliana OX=3702 GN=FPS2 PE=2 SV=1	71880.7	93807.1	6920.55	93735.5	286962	34307.7	32423.8	45819.6	69285.2	63449.2
Q9FGH9	2	2	6.4365	0.45024	0.263228	2.25406	0.108161	canga	71153	Exocyst complex component EXO70B1 OS=Arabidopsis thaliana OX=3702 GN=EXO70B1 PE=1 SV=1	474.982	570.025	482.041	24733.8	901.823	2407.97	1640.14	1776.44	2242.61	3983.41
P17514	1	1	5.1458	0.323275	0.213159	2.22573	0.153572	canga	28031.9	Acidic endochitinase Q OS=Nicotiana tabacum OX=4097 PE=1 SV=1	4668.42	2174.02	8392.66	449.556	8364.72	1673.29	3864.56	4014.79	1066.53	186.008
P31926;Q41607	15	1	121.586	0.00233472	0.0140634	2.22217	0.968311	canga	92920.1	Sucrose synthase (EC 2.4.1.13) (Sucrose-UDP glucos	24081.1	35921.8	25346.8	41605.8	16487.3	11316.8	11513.6	12927.7	15380.4	13412.1
Q40723	3	2	15.9716	0.00313009	0.0155548	2.22079	0.952718	canga	24003.3	Ras-related protein RGP2 (GTP-binding regulatory p	11908.4	19719	15497.6	11435.8	18879.2	6287.13	4172.7	7977.86	10892.6	5540.12
O82549	4	1	21.0425	0.0110431	0.0322812	2.21947	0.820502	canga	92294.2	Phospholipase D alpha 1 OS=Brassica oleracea var. capitata OX=3716 GN=PLD1 PE=2 SV=1	44159.1	50540.1	33963.7	21330.9	61833	28019	13892.4	24543.1	14077.8	14907.7
P13701	1	1	5.5337	0.526793	0.289626	2.2182	0.0901458	canga	13036	Synaptobrevin (Synaptic vesicle-associated integra	4509.73	591.362	1800.43	198.266	261.679	164.939	355.427	271.761	875.763	1650.77
Q9SQR2	1	1	3.9116	0.135502	0.124439	2.21808	0.310107	RM	28719.8	NADPH-dependent aldehyde reductase 2_ chloroplastic OS=Arabidopsis thaliana OX=3702 GN=ChlADR2 PE=1 SV=1	9526.56	13522.6	10259.8	3409.93	26195.1	13550.9	39265.3	13487.4	60476.6	12768.3
Q9LFA6	1	1	5.1264	0.798219	0.372752	2.21049	0.0563085	RM	82699.4	Beta-galactosidase 2 OS=Arabidopsis thaliana OX=3702 GN=BGAL2 PE=2 SV=2	2862.35	1897.52	3066.41	33.77	9.04019	0	6377.27	12.5902	10398.1	606.637
Q7XAP4	2	1	12.9467	0.381753	0.237881	2.21025	0.129602	RM	80003.4	Probable GTP diphosphokinase RSH2_ chloroplastic OS=Oryza sativa subsp. japonica OX=39947 GN=RSH2 PE=2 SV=1	2202.42	1425.49	2559.23	1537.84	2437.77	2135.33	669.044	3096.18	10307.5	6254.15
Q9FS88	1	1	5.6663	0.229649	0.172146	2.20786	0.209485	canga	45656.1	2-methylacyl-CoA dehydrogenase_ mitochondrial OS=Solanum tuberosum OX=4113 GN=2MBCD PE=1 SV=2	18090.3	12270.2	7546.94	925.444	6748.56	2000.38	12741.9	2212.56	561.886	3128.33
P0CB23	5	1	18.0486	0.803855	0.374294	2.2058	0.0559512	canga	123565	Uncharacterized protein At4g38062 OS=Arabidopsis thaliana OX=3702 GN=At4g38062 PE=4 SV=1	5429.13	4181.89	2718.33	92602.3	7619.36	12608.8	7075.4	10488.8	8415.98	12436.1
Q9FZ57	2	1	8.2224	0.304924	0.204709	2.20484	0.162521	canga	93632.4	Probable alpha_alpha-trehalose-phosphate synthase [UDP-forming] 2 OS=Arabidopsis thaliana OX=3702 GN=TPS2 PE=3 SV=1	3220.37	6604.58	6868.05	588.374	2310.97	1721.87	1516.09	1263.69	2213.46	2170.93
Q7XPE8	5	2	18.077	0.00516559	0.0209552	2.20362	0.913856	RM	54310.6	Probable nucleoredoxin 3 OS=Oryza sativa subsp. japonica OX=39947 GN=Os04g0608600 PE=3 SV=2	4323.56	4661.48	3964	7046.86	6369.79	9966.05	12455.6	13176.3	16356.6	6145.3
Q03684;Q03686;Q03683	24	4	176.55	0.143767	0.128982	2.20242	0.2981	RM	73750.5	Luminal binding protein 4 precursor (BiP 4) (78 kD	5257.88	4776.52	4695.82	274.849	4207.83	4785.96	15361.8	4321.72	12255.2	5590.08
Q5VQQ5	3	2	14.1296	0.00328512	0.0157986	2.20127	0.949676	RM	57464	Calcium-dependent protein kinase 2 OS=Oryza sativa subsp. japonica OX=39947 GN=CPK2 PE=2 SV=1	1650.97	1372.26	2516.09	1439.02	3267.08	4877.74	4128.35	4018.5	3307.55	6220.82
P54152	1	1	3.959	0.0157172	0.0388191	2.19746	0.76275	canga	21909.1	Peptide methionine sulfoxide reductase OS=Fragaria ananassa OX=3747 PE=2 SV=2	234570	247856	238905	89424.2	242309	87711.8	55026.1	83322.8	129170	123989
Q05214;P30167;P81228;P81229;P93584;P23344;P30170;P93587;A2XNS1;Q10AZ4;P0C540;P0C542;P93374;P93585;P0CJ46;P0CJ47;P02580;P53491;P85911;O17502;O17503;P02572;P02574;P02582;P04829;P07836;P07837;P10671;P10981;P10987;P17126;P17298;P18601;P18602;P18603;P27131;P35432;P41112;P41113;P41339;P41340;P41341;P45885;P45886;P45887;P49128;P49871;P53459;P53493;P53501;P85937;Q25010;Q27250;Q39596;Q8RYC2;Q93129;Q93131	14	1	100.785	0.179247	0.146226	2.19658	0.254848	canga	41967	Actin.	307.027	481.291	1117.89	889.49	2673.29	1045.46	695.19	231.667	288.789	228.66
O49471	5	2	25.7138	0.00284406	0.0147743	2.18541	0.95834	canga	136968	Probable disease resistance protein At4g19530 OS=Arabidopsis thaliana OX=3702 GN=At4g19530 PE=1 SV=2	48892.7	34822.6	28396.3	50442.3	40259.8	21810.2	19525.6	19693.4	22136.3	9637.91
O47037	2	1	14.7146	0.206977	0.160172	2.18042	0.228061	canga	52592.3	ATP synthase subunit beta_ chloroplastic OS=Picea abies OX=3329 GN=atpB PE=3 SV=1	93280.2	111458	134212	20225.8	35977.5	40150.4	56381.9	45678.3	36336.4	2680.71
P14162;Q00734;P30213	2	1	17.4345	0.677049	0.339091	2.17244	0.0669532	RM	44835.8	VP6 protein (Major capsid protein) (Major internal	10248.4	3937.21	8006.28	1477.68	1451.72	2081.2	4846.72	5072.54	41056.2	1517.81
P08106	9	3	72.9195	0.25325	0.181516	2.16856	0.192644	canga	69979	Heat shock 70 kDa protein (HSP70).	75519.6	76816.8	88982.9	37573.9	7633.26	35287	47397.3	11679.4	32252.9	5511.16
P51063	6	3	24.3242	0.195468	0.154426	2.16156	0.238571	canga	110066	Phosphoenolpyruvate carboxylase OS=Picea abies OX=3329 GN=PPC PE=2 SV=1	8135.55	5468.42	3785.4	27775	5096.74	8854.53	3616.86	3365.06	4219.95	3195.79
P09713	2	2	9.2841	0.00211752	0.0138381	2.16145	0.972506	canga	23339.1	Hypothetical protein HQLF2.	3736.18	4052.36	3009.77	3586.94	5155.14	2217.72	1825.67	2245.22	1796.22	955.567
Q9LFA3	4	3	31.105	0.0109904	0.0322812	2.15535	0.821224	canga	46658.3	Monodehydroascorbate reductase 1_ peroxisomal OS=Arabidopsis thaliana OX=3702 GN=MDAR1 PE=1 SV=1	7138.92	8194.92	5883.69	11223.4	13681.7	5066.56	5439.48	4229.34	4650.47	2013.35
O82802;Q75NZ0;Q9AWB2;Q9LZ66	2	2	8.924	0.138759	0.126138	2.15318	0.305271	canga	78419.5	Sulfite reductase 1 [ferredoxin]_ chloroplastic OS=Nicotiana tabacum OX=4097 GN=SIR1 PE=1 SV=1	1004.24	4241.76	1823.18	3883.21	6884.5	1412.79	1319.39	1396.36	1707.83	2447.62
P50318;Q9LD57;Q42962	5	1	29.1853	0.0611816	0.0781971	2.15229	0.481877	canga	50052.8	Phosphoglycerate kinase 2_ chloroplastic OS=Arabidopsis thaliana OX=3702 GN=At1g56190 PE=1 SV=3	8487.62	8236.42	3535.6	16058.3	8284.13	4983.79	9776.89	2209.54	2226.5	1526.41
P21358	2	1	13.983	0.0648512	0.0815669	2.15124	0.468926	canga	40828.5	Mitochondrial ribosomal protein VAR1.	34406.6	49595.2	39472	49971.4	99684.3	50990.6	30667.8	20626.8	20111.5	4567.2
Q9LZ45;O22582;O23629;O65819;P40283;P93354;Q1S9I9;Q1SU99;Q1SWQ1;Q99285;Q9FFC0;Q9LFF6;Q9LQQ4;Q9LZT0;Q9SI96;Q9ZUS0	2	2	17.143	0.470443	0.270531	2.14618	0.10288	RM	14544.1	Histone H2B.9 OS=Arabidopsis thaliana OX=3702 GN=At5g02570 PE=1 SV=3	21119.9	14341.5	21768.3	65906.1	14157.3	26971.1	190422	0	72556.2	4705.74
Q9FJH9	2	1	9.1845	0.0270981	0.0510166	2.14394	0.658483	RM	83396.5	P-loop NTPase domain-containing protein LPA1 homolog 1 OS=Arabidopsis thaliana OX=3702 GN=At5g60760 PE=2 SV=1	2017	903.608	622.355	810.05	1132.56	3742.92	1707.36	1744.61	1313.48	3252.35
P25872;P14166;P26600;P31425;P35511;Q40910	2	1	15.0829	0.627392	0.323366	2.14254	0.0731891	canga	78465.3	Phenylalanine ammonia-lyase OS=Nicotiana tabacum OX=4097 GN=TPA1 PE=2 SV=1	2320.46	8629.12	2232.33	347.005	1037.07	1579.69	901.461	1257.18	1329.16	1730.97
P23225	10	3	53.8724	0.0134517	0.0356518	2.14004	0.78928	canga	176656	Ferredoxin-dependent glutamate synthase_ chloroplastic OS=Zea mays OX=4577 GN=GLSF PE=1 SV=1	198413	379643	262504	215147	245745	99632.8	91697.6	124451	240491	51872.8
Q9TL22	1	1	4.2177	0.0602026	0.0773724	2.13936	0.485465	RM	13450.9	50S ribosomal protein L14_ chloroplastic OS=Nephroselmis olivacea OX=31312 GN=rpl14 PE=3 SV=1	549.04	2291.73	722.564	3114.21	824.506	1557.58	1813.16	4214.19	4737.4	3727.23
Q0WMZ5	2	2	13.0971	0.236029	0.174127	2.13783	0.204703	RM	18714.1	Outer envelope pore protein 16-2_ chloroplastic OS=Arabidopsis thaliana OX=3702 GN=OEP162 PE=2 SV=1	13458.8	9205.46	2388.43	39.6078	247.196	6824.18	10477.5	9021.73	27253.5	594.843
P29610	1	1	5.9537	0.0381414	0.0624862	2.12006	0.586162	canga	28763.5	Cytochrome c1_ heme protein_ mitochondrial precurs	5086.27	8746.93	8636.56	8737.03	7271.71	751.816	1032.29	1533.41	10965.1	3867.1
Q08435	3	1	23.6726	0.0188545	0.0432443	2.1181	0.729757	canga	105498	Plasma membrane ATPase 1 OS=Nicotiana plumbaginifolia OX=4092 GN=PMA1 PE=2 SV=1	2785.33	2311.05	2695.44	1323.72	2062.8	1439.88	481.917	1610.95	1187.75	557.028
P26413	24	9	158.504	0.0810448	0.0922322	2.09883	0.419614	RM	71335.9	Heat shock 70 kDa protein.	18548.2	21172.3	22775.3	14843.5	18712.3	35760.9	13607.4	25558	59791.9	66877.5
Q7SIC9	3	2	22.2329	0.0782074	0.0909116	2.09775	0.427456	canga	73392.7	Transketolase_ chloroplastic OS=Zea mays OX=4577 PE=1 SV=1	8487.52	10063	10447.2	8548.72	11017.8	2329.03	2817.63	7760.12	9958.82	285.057
Q56Z59	8	7	40.8758	0.0841714	0.0934715	2.09657	0.411307	canga	56332.7	Patellin-3 OS=Arabidopsis thaliana OX=3702 GN=PATL3 PE=1 SV=2	31305.7	48512.5	44566.6	11143.3	58076.1	18529.3	12981.9	14533.6	30756.6	15541.9
P28996	6	3	36.1709	0.00845215	0.0275914	2.09464	0.858285	RM	94913.8	Elongation factor 2 OS=Parachlorella kessleri OX=3074 PE=2 SV=1	1952.39	2063.6	1765.28	4010.51	3535.88	8334.7	4324.95	4095.55	6644.21	4517.24
O48561;P55308	5	5	26.2429	0.004414	0.019074	2.09303	0.927869	canga	57079.2	Catalase-4 OS=Glycine max OX=3847 GN=CAT4 PE=2 SV=1	27766.1	40926.9	43337.3	60422.7	55746.8	29067.3	18159.7	15303.5	28182.7	18314.9
Q9T0K7;Q9LK08	2	2	10.3973	0.129723	0.121575	2.08967	0.319045	canga	46479	3-hydroxyisobutyryl-CoA hydrolase-like protein 3_ mitochondrial OS=Arabidopsis thaliana OX=3702 GN=At4g13360 PE=1 SV=2	9891.02	8665.78	11081.2	9463.92	2123.12	4032.93	2522.96	200.471	11256.7	1714.91
P42770	3	2	14.811	0.000908676	0.0104206	2.08322	0.993449	canga	61365.6	Glutathione reductase_ chloroplastic OS=Arabidopsis thaliana OX=3702 GN=EMB2360 PE=2 SV=1	15216.2	17405.5	11459.3	9628.61	16840.8	8111.47	5519.24	6976.38	7699.16	5559.81
O04492	2	1	12.7132	0.719981	0.350775	2.07617	0.0624951	RM	46288	Double-stranded RNA-binding protein 1 OS=Arabidopsis thaliana OX=3702 GN=DRB1 PE=1 SV=1	1154.93	496.931	142.468	32.6822	352.99	47.5938	80.1824	1729.96	395.279	2273.05
P24344	1	1	8.261	0.00201064	0.0138115	2.07518	0.974548	canga	32658.3	Homeobox protein Hox-D13 (Chox-4.8) (Chox-4G).	18935	30807	13000.9	21542.1	18610.9	12577.9	8171.96	9167.8	9523.48	10143
Q9SU71	3	1	11.7603	0.00578192	0.0222448	2.07363	0.902723	canga	72087.5	Protein EDS1B OS=Arabidopsis thaliana OX=3702 GN=EDS1B PE=1 SV=1	22004.8	16701.4	11545.1	13069	27099.4	9419.98	6695.86	10667	10041.7	6779.93
Q9M1B0	3	2	12.6425	0.0236581	0.0474589	2.07137	0.685934	RM	100082	Protein NLP9 OS=Arabidopsis thaliana OX=3702 GN=NLP9 PE=2 SV=1	2344.97	2893.55	2024.2	12712.8	4904.94	12596.8	7304.65	11299.7	9522.58	10812.8
P42158	3	2	14.6378	0.152934	0.133528	2.06574	0.285734	canga	51117.7	Casein kinase 1-like protein 1 OS=Arabidopsis thaliana OX=3702 GN=CKL1 PE=2 SV=2	604.906	259.051	996.836	930.178	1856.91	491.094	955.861	167.828	539.89	95.3115
O49289	2	2	12.0532	0.247603	0.179627	2.05611	0.196469	canga	93617.7	Putative DEAD-box ATP-dependent RNA helicase 29 OS=Arabidopsis thaliana OX=3702 GN=RH29 PE=3 SV=1	34454.1	61602.4	30368.4	5837.85	35612	14862.5	24355.3	14003.5	14976.5	13448.7
Q5VPE3;Q84U86	4	3	19.76	0.0289564	0.0531312	2.05515	0.644778	canga	32484.1	Homeobox-leucine zipper protein HOX2 OS=Oryza sativa subsp. japonica OX=39947 GN=HOX2 PE=1 SV=1	16151.9	32637.7	26851.4	9413.56	14883.3	10062.1	6673.39	9379.53	11869.8	10643.2
P48977	11	5	73.0341	0.104033	0.107893	2.05474	0.365409	canga	42093	Alcohol dehydrogenase OS=Malus domestica OX=3750 GN=ADH PE=2 SV=1	418312	308776	378255	77304.5	410789	80254.3	104297	61005.9	437178	92758.3
P57750	1	1	4.2034	0.687844	0.342729	2.05091	0.0657551	RM	60504.6	Phosphoacetylglucosamine mutase OS=Arabidopsis thaliana OX=3702 GN=DRT101 PE=1 SV=1	219.588	852.717	829.722	130.55	1234.68	226.11	483.061	351.208	546.02	5094.46
Q6K687	3	3	29.1707	0.117899	0.117754	2.04653	0.338908	canga	55908.1	Zinc finger CCCH domain-containing protein 18 OS=Oryza sativa subsp. japonica OX=39947 GN=Os02g0793000 PE=2 SV=1	46832	67264.7	33108.1	41789	167480	21529.4	50310.7	45556	37285.8	19503
P47921;P47919	4	1	19.9021	0.696505	0.344697	2.04465	0.0648321	RM	15736.2	Nucleoside diphosphate kinase (Fragment) OS=Solanum lycopersicum OX=4081 PE=2 SV=1	685.986	904.661	1292.23	79.8322	251.147	3179.23	2533.06	554.147	96.2456	208.524
Q46802	3	3	22.305	0.13839	0.125995	2.04405	0.305813	RM	66495.3	Hypothetical sigma-54-dependent transcriptional re	8448.09	3222.02	1959.1	1132.07	1242.89	5776.29	14483.8	5475.24	5142.52	1835.44
Q60024	2	1	10.7248	0.134287	0.124029	2.04209	0.311948	canga	57985.7	60 kDa chaperonin (Protein Cpn60) (groEL protein).	931.219	1502.41	1390.21	5549.97	2169.59	1210.64	1030.08	1241.42	865.846	1304.74
Q42977	5	2	42.9667	0.195515	0.154426	2.04109	0.238526	RM	36663.8	Glyceraldehyde 3-phosphate dehydrogenase_ cytosoli	3524.23	10367.3	7007.1	2748.82	3300.19	4428.99	14283.5	21542.3	11473.5	3274.07
Q9LZF6	15	6	87.5051	0.294678	0.199689	2.03627	0.167876	canga	90756.5	Cell division control protein 48 homolog E OS=Arabidopsis thaliana OX=3702 GN=CDC48E PE=2 SV=2	181249	29629.7	78018.9	13939.8	41864	18823.7	39464.1	16615.5	85815.3	8562.08
P02234;O04939;P09187	2	2	10.1545	0.507713	0.282661	2.03609	0.094155	canga	15617.8	Leghemoglobin A OS=Phaseolus vulgaris OX=3885 PE=1 SV=2	4213.02	4078.47	2794.65	29920	3735.49	7485.59	1815.92	5040.98	3822.65	3809.08
P41825;P41826;P11146;P41827	6	2	50.5047	0.0146479	0.0374893	2.03201	0.77496	RM	70764.8	Heat shock protein 70 A1.	16183.1	19219	19790.3	28519.9	27958.3	52246.4	72048.2	46465.6	29133.5	27022
P50021	4	1	40.0715	0.211579	0.162383	2.03091	0.224075	RM	67881.2	Chaperone protein dnaK2 (Heat shock protein 70-2)	8548.13	2185.95	826.265	4507.19	1072.56	12076	10290.1	3841.27	1253.9	7348.82
B9IJ21;A9XLE1;A9XLG1;B9SL58;Q6T7E8	2	2	15.7097	0.0878384	0.0959357	2.02871	0.401984	canga	54268.6	Adenylosuccinate synthetase_ chloroplastic OS=Populus trichocarpa OX=3694 GN=PURA PE=3 SV=1	25319	24361.7	18676.3	24668.8	65441.1	19326.5	20600.5	14258.8	20081	3845.31
P36201	1	1	5.1878	0.907297	0.40275	2.02837	0.0513009	RM	23494.4	Cysteine-rich protein 2 (CRP2) (ESP1 protein).	1110.58	760.836	1362.84	44.2013	166.778	29.3585	1891.89	52.8159	4712.24	301.895
P33530	2	2	7.6309	0.126968	0.121367	2.02749	0.323474	canga	125666	Phytochrome A1 OS=Nicotiana tabacum OX=4097 GN=PHYA1 PE=3 SV=1	8882.23	14580	9705.72	43172.6	23265.8	6550.61	5566.51	7771.29	13599.4	15640.1
Q9SD76	2	1	17.9945	0.256902	0.182958	2.02518	0.190234	RM	95558.6	Alpha-glucan phosphorylase 2_ cytosolic OS=Arabidopsis thaliana OX=3702 GN=PHS2 PE=1 SV=1	13.7256	119.989	250.219	1.67288	1.83265	4.1402	156.234	109.848	129.752	384.66
Q96293;Q96292	8	2	52.0726	0.0190363	0.0434942	2.01509	0.727961	RM	42091.1	Actin-8 OS=Arabidopsis thaliana OX=3702 GN=ACT8 PE=1 SV=2	4913.27	3620.66	2642.95	6235.37	7390.85	12328.6	6543.83	8415.02	15243.6	7449.53
B0FGA9	4	3	10.396	0.00253623	0.0142683	2.01197	0.964381	canga	64607	Germacrene A synthase 2 OS=Helianthus annuus OX=4232 GN=GAS2 PE=1 SV=1	13719.3	12382.2	9340.92	20358.6	16287.3	8371.22	5419.63	6330.6	8673.71	7034.6
Q9C6K5;Q9LMN4	1	1	5.9684	0.0207536	0.0452144	2.00396	0.711566	RM	11285.9	Sm-like protein LSM3B OS=Arabidopsis thaliana OX=3702 GN=LSM3B PE=1 SV=1	3132.01	2079.88	2829.61	3991.99	2723.75	8118.3	2698.29	5668.05	5205.89	7882.39
Q8H1B3	3	3	18.2144	0.136056	0.124439	1.9968	0.309276	canga	75377.7	Probable mediator of RNA polymerase II transcription subunit 37b OS=Arabidopsis thaliana OX=3702 GN=MED37B PE=1 SV=1	31322.9	28296.6	39915.8	6661.83	31132.3	13790.7	9074.45	13760.9	20270.5	11878.3
Q9Y720	1	1	3.9148	0.276464	0.191703	1.99676	0.178105	RM	29639.7	Orotidine 5'-phosphate decarboxylase (EC 4.1.1.23)	1614.22	2237.61	2546.11	2559.3	4987	2647.36	2440.83	3892.05	15947.9	2915.18
Q84R16	4	3	17.2524	0.00151277	0.0130085	1.99604	0.98373	canga	61732.5	Probable xyloglucan galactosyltransferase GT14 OS=Arabidopsis thaliana OX=3702 GN=GT14 PE=2 SV=1	2591.46	3465.31	3141.43	2645.72	5188.24	1771.03	1358.51	1795.11	1621.29	1987.02
B9F2U5	4	3	23.3528	0.000533238	0.00894402	1.9956	0.997858	canga	75632.9	Translation factor GUF1 homolog_ chloroplastic OS=Oryza sativa subsp. japonica OX=39947 GN=Os02g0157700 PE=3 SV=1	10610.7	8380.82	10981.2	7173.51	9725.56	4150.86	4806.88	4802.86	6261.68	3465.26
O64464	5	3	27.6746	0.0530616	0.0719472	1.99548	0.513536	canga	24623.8	Proteasome subunit beta type 1 (EC 3.4.25.1) (20S	5751.97	8678.84	14503.4	14661.4	15202.8	4083.14	3444.9	6303.49	13491.2	2143.14
Q84ST4	1	1	4.9322	0.533642	0.292308	1.99332	0.0887757	canga	37231.9	Chlorophyll(ide) b reductase NOL_ chloroplastic OS=Oryza sativa subsp. japonica OX=39947 GN=NOL PE=1 SV=1	1576.22	1206.02	1857.55	34914.4	890.92	4865.79	2680.77	4238.69	3707.77	4797.27
P26791	7	2	52.8114	0.0269628	0.0510166	1.99329	0.65951	canga	72508.1	Heat shock 70 kDa protein OS=Daucus carota OX=4039 GN=HSP70 PE=3 SV=1	18970.7	20249.7	20618.9	26401.1	50170.6	8590.99	13647.5	8714.56	19825.4	17656.8
Q9LVI4	1	1	4.8824	0.895291	0.399321	1.99079	0.0516625	canga	38088.6	Protein TIFY 6B OS=Arabidopsis thaliana OX=3702 GN=TIFY6B PE=1 SV=1	599.766	12199.8	480.944	1095.69	776.068	2577.64	1550.91	1256.45	548.373	1677.83
P06525	6	2	44.2655	0.0527214	0.0719439	1.98321	0.514965	canga	41862.5	Alcohol dehydrogenase class-P OS=Arabidopsis thaliana OX=3702 GN=ADH1 PE=1 SV=2	18905.4	19872.2	17057.7	23630.8	40443.7	6675.73	9965.66	14318.9	26112.8	3389.26
Q56WH4	2	2	8.9364	0.851592	0.386931	1.97994	0.0533664	canga	32405	Histone deacetylase HDT2 OS=Arabidopsis thaliana OX=3702 GN=HDT2 PE=1 SV=2	352202	132888	43380.4	26083.4	18035.3	50088.3	68761.4	73215.8	61179.7	35949.2
P08927	7	7	30.0911	0.0364309	0.0604251	1.97305	0.596086	RM	63326.4	RuBisCO subunit binding-protein beta subunit_ chlo	4791.96	6214.02	4825.29	12451.5	13216.8	14491.5	8942.69	17458.4	14133.4	26854.8
P17094	3	1	17.2548	0.00594971	0.0225374	1.97227	0.89975	canga	44844.3	60S ribosomal protein L3-1 OS=Arabidopsis thaliana OX=3702 GN=ARP1 PE=1 SV=5	5090.69	4710.86	4946.16	4888.56	9439.5	2755.59	2133.24	3692.4	3912.82	2248.21
P02535	8	3	57.2212	0.083708	0.0934715	1.97097	0.412517	canga	57881.9	Keratin_ type I cytoskeletal 10 (Cytokeratin 10) (	7699.63	8372.6	6987.86	7745.29	10158.2	5151.69	7919.71	2543.93	4750.99	417.189
A2T324	6	5	37.4675	0.0245494	0.0483156	1.97096	0.678541	canga	121789	DNA-directed RNA polymerase subunit beta OS=Angiopteris evecta OX=13825 GN=rpoB PE=3 SV=1	15150.9	17117.7	44306.6	21312.9	32851.6	14705.7	10546.8	10581.6	13994.8	16504.1
P48785	5	2	25.8715	0.0135664	0.0356806	1.96936	0.787874	canga	91627	Pathogenesis-related homeodomain protein OS=Arabidopsis thaliana OX=3702 GN=PRH PE=2 SV=1	8027.23	7151.95	3395.24	4525.06	7171.66	2722.06	1880.33	3623.61	3401.61	3743.42
Q9LHP1;P60039	3	1	13.7221	0.273627	0.191069	1.96092	0.179786	RM	28490.3	60S ribosomal protein L7-4 OS=Arabidopsis thaliana OX=3702 GN=RPL7D PE=2 SV=1	7787.03	6619.4	3279.12	8292.15	7320.99	6058.6	7825.86	7664.89	6887.21	36859.6
P25858	22	1	206.041	0.328614	0.215108	1.95198	0.151111	canga	37100.5	Glyceraldehyde 3-phosphate dehydrogenase_ cytosoli	14023.8	8147.45	24222.6	78684.7	21750.1	10443.8	12934.6	14145.3	10681	27015.5
Q9AU12;P51061;P51062;Q02735	5	1	23.9366	0.20814	0.16057	1.95177	0.227043	canga	111223	Phosphoenolpyruvate carboxylase OS=Phaseolus vulgaris OX=3885 PE=2 SV=1	4201.03	15493.9	7566.35	29524.1	10597.5	7243.06	7556.93	6478.09	3062.44	10183.4
P49199;Q08069;O81361;P09058;Q93VG5;Q9FIF3	3	2	26.364	0.0459561	0.0671694	1.9488	0.545367	RM	25152.7	40S ribosomal protein S8.	28224.4	14393.9	16681.7	14987.6	10377.9	34297.8	39511.9	28487.4	13725.4	48973.5
Q6Z5N4;Q654V6	3	1	17.3335	0.0559389	0.0738014	1.94784	0.501802	canga	43044	Pyruvate dehydrogenase E1 component subunit alpha-1_ mitochondrial OS=Oryza sativa subsp. japonica OX=39947 GN=Os02g0739600 PE=2 SV=1	8174.25	11757	13908.4	20881.9	26845.9	6735.75	4234.36	5888.6	13899.2	11117.9
Q9SZQ5	2	2	10.5118	0.0124533	0.0347023	1.9467	0.801812	RM	34373.8	WD repeat-containing protein VIP3 OS=Arabidopsis thaliana OX=3702 GN=VIP3 PE=1 SV=1	23528.5	20149.3	13919.9	19409.2	20151.4	40360.1	18854.9	38879.3	36459.8	54583.9
Q5QGZ8	1	1	4.5479	0.589167	0.30991	1.94623	0.0788836	canga	38104.3	Bifunctional nitrilase/nitrile hydratase NIT4A OS=Lupinus angustifolius OX=3871 GN=NIT4A PE=1 SV=1	3392.53	2547.93	942.515	0.843114	107.109	174.847	1413.39	847.414	516.181	640.199
O18344	2	1	15.3243	0.0345741	0.0589077	1.94243	0.607329	canga	56084.1	Alpha-amylase-related protein precursor (EC 3.2.1.	886.695	4289.02	4385.27	26478.2	8271.44	0	337.917	0	22474.1	0
Q5GM68	6	3	28.0401	0.115251	0.115704	1.94235	0.343679	canga	110381	Phosphoenolpyruvate carboxylase 2 OS=Arabidopsis thaliana OX=3702 GN=PPC2 PE=1 SV=2	2364.13	7309.95	1740.12	6081.09	4378.41	4798.32	2225.58	945.199	1459.6	1832.79
Q08733	5	4	26.3321	0.304056	0.204418	1.94081	0.162964	canga	30860.8	Plasma membrane intrinsic protein 1C (Transmembran	100091	61982.5	44971	7249.23	57565.9	19903	42073	13817.4	57689.5	6592.75
O04499;Q9M9K1	3	3	16.2865	0.00721628	0.0253815	1.93829	0.878101	canga	60807.8	2_3-bisphosphoglycerate-independent phosphoglycerate mutase 1 OS=Arabidopsis thaliana OX=3702 GN=PGM1 PE=2 SV=3	12153.2	21996.4	19042.8	9821.05	15482	11117	7532.88	7351.88	8593.5	5901.91
Q6L4F8	5	5	26.45	0.00303328	0.0153292	1.93733	0.95462	RM	36851.4	Guanine nucleotide-binding protein subunit beta-like protein B OS=Oryza sativa subsp. japonica OX=39947 GN=RACK1B PE=1 SV=1	4559.82	4696.04	2499.88	4101.58	2492.41	7841.04	5517.75	6112.66	8375.6	7702.48
Q6F2Y7;F4JVJ1;P42730;Q0E3C8;Q75GT3;Q9LF37	5	2	21.9451	0.0385866	0.0629708	1.93308	0.583644	RM	101125	Chaperone protein ClpB1 OS=Oryza sativa subsp. japonica OX=39947 GN=CLPB1 PE=2 SV=1	5925.16	7137.8	6359.94	13867.6	8209.32	27951.4	13884	8997.55	10648.2	18741.2
P48693	18	1	142.686	0.0271195	0.0510166	1.93168	0.658321	canga	53380.5	Ribulose bisphosphate carboxylase large chain prec	19352.4	23653.8	12673.9	12230.2	18623.6	3474.89	13200.2	9059.48	7558.59	11504.1
P21404;P08292;P29813;Q86887	4	3	21.1913	0.105758	0.109302	1.92938	0.361897	RM	249330	Genome polyprotein [Contains: Coat protein VP4 (P1	4096.69	2071.19	2573.29	1053.99	1501.65	5057.8	7844.64	2894.04	4322.27	1677.06
P14831;O65199;P10792;P24707;O65175;O65198;O78310;P07505	6	5	51.2885	0.158352	0.136263	1.92853	0.278851	RM	22341.9	Superoxide dismutase [Cu-Zn]_ chloroplast precurso	35368.7	35367.9	39248.4	22216.7	116557	45277.1	94773	51886	230096	57707.3
Q9FN19	3	2	25.0256	0.175299	0.144265	1.92786	0.259101	canga	70342.6	WD40 repeat-containing protein HOS15 OS=Arabidopsis thaliana OX=3702 GN=HOS15 PE=2 SV=1	58566.9	33102.8	17078.5	10823.9	14940.7	21923.9	11096.5	7234.52	24142.4	5375.68
P26520	19	5	141.72	0.0221891	0.0459448	1.92781	0.69859	canga	36641	Glyceraldehyde 3-phosphate dehydrogenase_ cytosoli	45273.2	37975.8	29714.9	20045.9	29336.6	10804.6	16408.6	26979.1	21191.2	8829.24
A4GYR3;Q14FF4	1	1	4.5099	0.00200085	0.0138115	1.92707	0.974734	RM	18773.5	NAD(P)H-quinone oxidoreductase subunit J_ chloroplastic OS=Populus trichocarpa OX=3694 GN=ndhJ PE=3 SV=1	11133.5	10478.9	10861.2	11463.1	7116.15	27183	13689.5	18164.8	17897.7	21447.3
P34887	1	1	9.8066	0.0134506	0.0356518	1.92634	0.789293	canga	16261.4	Peptidyl-prolyl cis-trans isomerase OS=Allium cepa OX=4679 GN=CYP PE=2 SV=1	34240.5	33424	35963.8	48407.6	37322.4	27028.9	20385.6	20366.4	22798.3	7720.39
Q8RWV0	7	5	32.4469	0.0115668	0.0333221	1.92593	0.813419	canga	80424.6	Transketolase-1_ chloroplastic OS=Arabidopsis thaliana OX=3702 GN=TKL-1 PE=1 SV=1	16160.7	12611.9	6474.48	12271.8	9420.56	9177.73	4929.02	5677.31	4891.58	4888.97
Q56E62;Q9M7P6	2	1	18.4504	0.0159667	0.038863	1.92482	0.759977	canga	16295.8	Nucleoside diphosphate kinase 1 OS=Nicotiana tabacum OX=4097 PE=2 SV=1	14125.6	39256.3	30346.5	21780.3	35187.4	14750.9	15031.8	14180	17614.9	11517.8
Q9FNN3	6	2	32.5794	0.00812428	0.0270658	1.92309	0.863421	RM	101061	Transcriptional repressor ILP1 OS=Arabidopsis thaliana OX=3702 GN=ILP1 PE=1 SV=1	9547.63	11135.8	15206.3	7150.12	5917.43	15847.4	24191.7	18014.1	22393.7	13702.4
Q38799	2	1	11.3427	0.0144327	0.0370979	1.92255	0.777482	canga	39461.1	Pyruvate dehydrogenase E1 component subunit beta-1_ mitochondrial OS=Arabidopsis thaliana OX=3702 GN=PDH2 PE=1 SV=2	5161.53	3402.49	3564.47	3105.44	3916.11	1495.61	887.274	2029.62	2680.81	2867.42
P31203	5	1	38.1149	0.0393918	0.0633171	1.91996	0.579154	RM	6208.95	Ribulose bisphosphate carboxylase large chain prec	28855.2	23537.7	17768.6	27680.3	18642.6	53771.5	19134.4	46368.5	36102.5	68268.1
Q9STG9;P52418;Q9SI61;Q9T0J5	8	3	41.4324	0.0655113	0.0819006	1.91912	0.466676	canga	61714.8	Amidophosphoribosyltransferase 2_ chloroplastic OS=Arabidopsis thaliana OX=3702 GN=ASE2 PE=1 SV=1	18443.4	10892.6	7527.67	22261.2	13475.2	7638.21	4031.44	6783.9	16678.6	2697.74
Q9WX29	2	1	7.7736	0.00834972	0.0275914	1.91906	0.85988	RM	64818.2	Arginyl-tRNA synthetase (EC 6.1.1.19) (Arginine--t	7297.79	5281.98	4098.53	3964.73	4263.75	10874.1	10399.9	11975.7	9274.5	5273.53
P83373;P17783;P46487;Q9ZP06;P86074	5	3	25.2096	0.0183069	0.042314	1.91373	0.735236	canga	35739.2	Malate dehydrogenase_ mitochondrial OS=Fragaria ananassa OX=3747 GN=MMDHI PE=1 SV=1	3679.46	3561.18	4157.46	1561.31	2378.41	1295.2	1861.73	1960.19	1709.61	1187.92
Q27355	1	1	6.1886	0.630664	0.324323	1.91288	0.0727396	canga	53830.3	Transcription factor lin-26.	4426.55	1173.31	627.579	467.578	375.158	648.743	753.06	1113.78	737.554	442.963
Q9LUP9	1	1	4.8368	0.152568	0.133403	1.9117	0.286211	canga	43900.4	Putative F-box protein At3g17480 OS=Arabidopsis thaliana OX=3702 GN=At3g17480 PE=4 SV=1	1953.09	3931.35	4020.73	23042.3	11769.6	165.288	860.82	1100.12	2550.74	18714.3
Q05001	2	1	7.7724	0.0986508	0.104542	1.91169	0.37681	RM	79585.9	NADPH--cytochrome P450 reductase OS=Catharanthus roseus OX=4058 GN=CPR PE=2 SV=1	1582.4	637.579	964.243	3138.81	965.237	1145.1	1649.18	3526.27	4283.94	3328.44
Q9C777	1	1	5.077	0.170269	0.142408	1.9102	0.2647	RM	15038	Protein yippee-like At3g11230 OS=Arabidopsis thaliana OX=3702 GN=At3g11230 PE=2 SV=1	114.771	2165.36	1988.33	97.7595	1107.71	4604.61	1865.33	1557.8	1767.05	661.56
Q0JLE4	10	9	42.1582	0.122936	0.12021	1.9075	0.33017	RM	84932	Kinesin-like protein KIN-8A OS=Oryza sativa subsp. japonica OX=39947 GN=KIN8A PE=3 SV=3	14167.1	22842.2	16371.4	50374.3	45913.5	35125.2	46400	87656.1	93250.2	23060.6
P17156;P14659;P54652;P34933;P47773	7	1	57.7771	0.369512	0.233718	1.90746	0.134121	RM	70026	Heat shock-related 70 kDa protein 2 (Heat shock pr	1860.32	5817.95	6719.09	3209.06	5887.63	13850.6	12634.6	9213.61	7907.42	1207.75
Q6NQE2;Q9LSQ5	1	1	6.3059	0.172049	0.142895	1.90521	0.262695	RM	21792	Probable NAD(P)H dehydrogenase (quinone) FQR1-like 1 OS=Arabidopsis thaliana OX=3702 GN=At4g27270 PE=1 SV=1	13825.2	22297.7	10717.9	24472.2	15532.9	59715.3	40895.5	30329.1	25325.2	9194.32
P22738	4	3	17.6601	0.049274	0.0701281	1.90438	0.52996	canga	45002.3	60S ribosomal protein L3-2 OS=Arabidopsis thaliana OX=3702 GN=ARP2 PE=2 SV=4	1640.99	1884.57	1905.41	1164.57	3473.1	1541.58	992.844	1096.13	1243.29	413.24
Q7XSA2	2	2	8.5741	0.0881323	0.0960808	1.90363	0.401255	canga	124505	Protein argonaute 1B OS=Oryza sativa subsp. japonica OX=39947 GN=AGO1B PE=2 SV=3	64148	42666.8	23134.7	81044.3	24905.1	42575.1	22077.1	25126.9	18145.1	15996.5
Q9LXI4	3	3	20.3639	0.000725536	0.00961469	1.90356	0.995822	canga	50869.4	Purple acid phosphatase 21 OS=Arabidopsis thaliana OX=3702 GN=PAP21 PE=2 SV=1	19328.6	27716	18259.4	16346.2	24376.1	10781.6	9073.27	10673.4	11116.4	14054.1
P86073;Q42656	1	1	6.1091	0.176515	0.14459	1.90099	0.257778	canga	1500.62	Alpha-galactosidase (Fragment) OS=Capsicum annuum var. annuum OX=40321 PE=1 SV=1	9960.03	12678.6	14185.7	3867.44	25683.1	9939.76	6485.62	6990.85	8301.16	3198.46
P53701	1	1	5.1796	0.0388921	0.0629708	1.90051	0.581931	canga	31000.8	Cytochrome c-type heme lyase (EC 4.4.1.17) (CCHL)	42753	32405.5	22706.5	38311.3	70944.8	15176.3	14048.8	16907.6	31436.3	31412.6
O49845	4	1	26.4689	0.201456	0.157451	1.89774	0.233004	canga	92163.9	Sucrose synthase isoform 2 OS=Daucus carota OX=4039 PE=2 SV=1	700.033	749.997	1306.16	258.241	991.35	415.826	375.396	794.724	504.212	20.6646
Q9S9N1	11	2	76.5919	0.385789	0.239645	1.8977	0.128164	canga	71313.8	Heat shock 70 kDa protein 5 OS=Arabidopsis thaliana OX=3702 GN=HSP70-5 PE=2 SV=1	3677.97	3951.97	12867.4	41449.4	4457.87	3728.59	3309.72	2252.51	3224.54	22476.8
Q9SX31	4	3	23.1836	0.00082359	0.0100412	1.89544	0.994597	canga	75470.1	Proline-rich receptor-like protein kinase PERK9 OS=Arabidopsis thaliana OX=3702 GN=PERK9 PE=1 SV=1	13616.5	11164.2	19185.5	13273	15663.5	5701.1	7989.1	7502.56	7774.29	9495.17
Q9TKS6	1	1	5.1779	0.0651077	0.0815669	1.89446	0.468049	canga	61760.9	Maturase K OS=Glycine max OX=3847 GN=matK PE=3 SV=2	10343.7	10980	20971.9	7189.43	6746.39	6047.64	8153.69	5351.51	2478.94	7650.21
P93407	2	1	24.2088	0.171813	0.142895	1.89344	0.262959	RM	21415.1	Superoxide dismutase [Cu-Zn]_ chloroplast precurso	37510.6	25806.7	10784	9974.15	2937.57	27620.1	46310.3	39370.2	43096.8	8356.29
Q8W3K3	3	3	15.1859	0.145005	0.129836	1.88926	0.296374	canga	106647	Putative disease resistance protein At1g58400 OS=Arabidopsis thaliana OX=3702 GN=At1g58400 PE=3 SV=1	50996	51151.8	73923.8	21312.6	125014	38279.3	20198.3	34052.1	35579.8	42537.8
Q96283	3	1	15.2938	0.233472	0.173384	1.88655	0.206598	canga	24019.9	Ras-related protein Rab11A.	2186.93	6247.65	4556.71	1116.13	1388.9	2810.34	1576.43	2333.78	981.407	512.143
Q8VY91	1	1	4.371	0.0521347	0.0715587	1.88561	0.517449	canga	22989	30S ribosomal protein S6 alpha_ chloroplastic OS=Arabidopsis thaliana OX=3702 GN=RPS6 PE=2 SV=1	2362.23	4960.56	4654.18	3357.19	3231.32	444.55	6208.02	1433.98	904.788	854.52
Q69RJ0	19	13	93.616	0.370276	0.233718	1.88533	0.133832	canga	176470	Ferredoxin-dependent glutamate synthase_ chloroplastic OS=Oryza sativa subsp. japonica OX=39947 GN=GLU PE=2 SV=2	70324.7	129264	162166	10430.2	269621	28650.4	83692.5	8951.88	193707	25419
A8INQ0	2	2	9.3102	0.551018	0.297906	1.88238	0.0854547	canga	55021.4	ADP-ribosylation factor-like protein 13B OS=Chlamydomonas reinhardtii OX=3055 GN=ARL13 PE=1 SV=1	5894.67	3011.58	1560.39	289.829	757.381	911.026	2761.91	1349.53	328.584	765.598
Q9H4M9	2	1	13.9258	0.0779502	0.0908727	1.88149	0.428182	canga	60684	EH-domain containing protein 1 (Testilin) (hPAST1)	9166.87	11541.6	14438.9	17185.4	35126.5	5532.73	15396	7642.2	10274.1	7639.14
P29618	1	1	3.9313	0.337255	0.218953	1.8803	0.147255	RM	34242.4	Cyclin-dependent kinase A-1 OS=Oryza sativa subsp. japonica OX=39947 GN=CDKA-1 PE=1 SV=1	10471.8	9088.24	7477.07	14210.6	37442.6	28080.9	6870.69	16604.8	78264.2	18141
Q39839;O81372;P39207;P47920;P85929;P85930;Q02254;Q96559	5	1	30.7021	0.0167466	0.0405958	1.87643	0.751482	RM	16499.9	Nucleoside diphosphate kinase 1 OS=Glycine max OX=3847 PE=2 SV=1	4386.61	3936.45	2346.53	8793.7	5058.55	9113.2	7287.12	11742.4	7346.76	10524.2
Q8GUM2	7	3	39.4844	0.0593346	0.0764628	1.8754	0.488696	RM	73360.2	Heat shock 70 kDa protein 9_ mitochondrial OS=Arabidopsis thaliana OX=3702 GN=HSP70-9 PE=1 SV=1	14493.7	15800.4	12927.8	17996.2	17291.7	32028.5	10996.9	24968.8	37266.4	41976.2
P52419	2	1	8.6822	0.323493	0.213159	1.87133	0.15347	canga	53889.1	Amidophosphoribosyltransferase_ chloroplastic (Fragment) OS=Vigna aconitifolia OX=3918 GN=PUR1 PE=2 SV=1	8312.39	10502.2	5801.54	22186.6	42208.6	9481.05	7649.88	10199.2	14691.2	5544.44
P00877	6	1	48.5945	0.0412811	0.0646123	1.86739	0.568934	canga	53227.4	Ribulose bisphosphate carboxylase large chain OS=Chlamydomonas reinhardtii OX=3055 GN=rbcL PE=1 SV=1	1923.98	2336.46	1821.75	1755.47	3166	789.569	2464.04	1296.12	947.167	395.632
O22779	1	1	9.8604	0.118394	0.117754	1.86503	0.338031	canga	31363.9	Thioredoxin-like 1-3_ chloroplastic OS=Arabidopsis thaliana OX=3702 GN=At2g33270 PE=2 SV=1	3555.07	6958.67	4310.38	2317.91	10756.9	2888.84	2548.37	2075.13	3790.7	3655.95
Q43848;P84540	2	2	13.1844	0.00194187	0.0137857	1.86401	0.975852	RM	80391.7	Transketolase_ chloroplastic OS=Solanum tuberosum OX=4113 PE=2 SV=1	5623.08	5734.08	4023.71	6298.25	4644.73	11863.7	11599.1	7369.9	7366.94	10868.3
P93371	10	1	70.7103	0.0149937	0.0378865	1.86121	0.770952	RM	37297.8	Actin 93 (Fragment).	12629.7	15282.9	12652.8	16549.1	15262.7	48649.8	19993.5	19991.3	26200.8	19874.2
P08108	5	1	47.0145	0.0353399	0.0597008	1.85699	0.60263	RM	71625.7	Heat shock cognate 70 kDa protein (HSP70).	3173.79	3129.3	5870	4504.66	10512.6	10246.9	5495.26	10251.9	10754.9	13743.2
Q8GTE3	3	2	19.7957	0.140826	0.127434	1.85546	0.302273	canga	29855.5	40S ribosomal protein S3a OS=Cicer arietinum OX=3827 PE=2 SV=1	9217.38	13309.4	11534.2	25742.1	40702.3	11944.5	10672.2	12769.1	11275.5	7506.04
Q0D6F4	3	2	14.3988	0.324175	0.213373	1.85266	0.153152	canga	40778.6	Probable trehalose-phosphate phosphatase 10 OS=Oryza sativa subsp. japonica OX=39947 GN=TPP10 PE=2 SV=1	1075.21	2739.73	6701.8	451.827	1243.25	76.6546	861.917	1083.25	3923.7	646
P25118	1	1	5.5639	0.354484	0.227266	1.85155	0.140006	RM	51840.9	Tumor necrosis factor receptor 1 precursor (p60) (	465.302	3234	1031.77	0	0	0	0	0	0	8759.83
Q2QLY5	9	1	67.826	0.000557526	0.00894402	1.8463	0.997632	canga	84926.9	5-methyltetrahydropteroyltriglutamate--homocysteine methyltransferase 1 OS=Oryza sativa subsp. japonica OX=39947 GN=Os12g0623900 PE=2 SV=1	18252.5	23552	21867.2	18666.6	16695.9	12087	8981.7	11086	13401.6	8082.84
Q9S7E4	3	2	15.7888	0.0203088	0.0452144	1.8429	0.715718	RM	42694.8	Formate dehydrogenase_ chloroplastic/mitochondrial OS=Arabidopsis thaliana OX=3702 GN=FDH1 PE=1 SV=1	4154.28	3831.72	3124.73	8053.05	3485.37	10993.1	11231	6012.04	7760.37	5743.61
Q9SVM3	3	2	14.8233	0.22171	0.168854	1.84152	0.215696	RM	94879.5	Receptor-like protein 49 OS=Arabidopsis thaliana OX=3702 GN=RLP49 PE=2 SV=2	34991.8	16845	12762	6812.32	4655.47	23553	23204.5	40578.3	46437.6	6304.62
Q8RXS6	6	5	28.6176	0.0535204	0.0720672	1.83702	0.511624	RM	172799	Chromatin-remodeling ATPase INO80 OS=Arabidopsis thaliana OX=3702 GN=INO80 PE=2 SV=2	2814.98	4443.56	5926.05	4266.11	6887.87	13536.3	4217.96	10705.5	6690.82	9559.86
Q9SXN6	6	4	35.4521	0.0542084	0.0724119	1.83496	0.508787	canga	107687	Retinoblastoma-related protein 1 OS=Nicotiana tabacum OX=4097 GN=RB1 PE=2 SV=1	6357.36	7855.14	3716.21	8054.54	8543.08	1826.47	2655.07	4744.3	7881.93	1708.11
B9FS33	2	2	4.9385	0.00982728	0.0298997	1.83377	0.837637	canga	101766	Kinesin-like protein KIN-7G OS=Oryza sativa subsp. japonica OX=39947 GN=KIN7G PE=3 SV=2	5816.3	6773.85	5321.86	9583.18	11990.4	4927.34	3367.18	4038.91	4783.2	4415.85
Q6L5F5	2	1	10.4749	0.156165	0.134771	1.83355	0.281593	canga	45562.3	Probable isoprenylcysteine alpha-carbonyl methylesterase ICME OS=Oryza sativa subsp. japonica OX=39947 GN=IMCE PE=2 SV=1	529584	418342	768671	75684.6	526494	108216	93166.3	83007.9	917959	62285.4
P55312;P30264;P49284;P49319;P55311;P49316	4	1	27.4915	0.077397	0.0908727	1.83246	0.429752	canga	56964	Catalase isozyme 2 OS=Solanum tuberosum OX=4113 GN=CAT2 PE=3 SV=1	15357.1	22786.5	18038.8	44910.6	39586.1	25654.7	7559.87	18073.8	13248.3	12233.9
P30184	2	1	10.1597	0.046687	0.0680709	1.8295	0.541885	canga	54794.6	Leucine aminopeptidase 1 OS=Arabidopsis thaliana OX=3702 GN=LAP1 PE=1 SV=1	4660.86	6088.2	3169.61	4185.85	9816.08	3026.67	1678.55	3418.38	3339.14	3798.56
Q39472	3	2	15.6186	0.400396	0.244558	1.82862	0.123157	RM	33298	Isopentenyl-diphosphate delta-isomerase I (EC 5.3.	8822.35	5444.64	6831.78	6984.51	6861.86	7964.74	9130.29	7379.72	35280.1	4146.55
Q9SRY6	5	3	25.4398	0.0683594	0.0845746	1.82844	0.457227	canga	30134.5	Glutathione S-transferase F5 OS=Arabidopsis thaliana OX=3702 GN=GSTF5 PE=3 SV=2	19681	20804.5	12804.7	27337.4	32803.4	11055.4	14862.3	12877.3	19464.6	3777.63
Q7XPY7	3	2	14.4175	0.0679434	0.0842347	1.82819	0.458581	canga	59221.8	Probable inactive beta-glucosidase 14 OS=Oryza sativa subsp. japonica OX=39947 GN=BGLU14 PE=2 SV=2	12450.4	30020.3	31278.4	14519	24119.6	7962.29	7918.09	11038	29181.7	5374.55
Q84M98	2	2	8.3559	0.486348	0.276315	1.82338	0.0990035	canga	61752	Crossover junction endonuclease EME1A OS=Arabidopsis thaliana OX=3702 GN=EME1A PE=1 SV=1	14045.4	15880.9	12882.4	102167	22848.1	23709.9	9766.43	14787.2	12921.1	30855.1
Q9SJZ2	1	1	4.6911	0.181642	0.146774	1.82318	0.252327	canga	37126.2	Peroxidase 17 OS=Arabidopsis thaliana OX=3702 GN=PER17 PE=2 SV=1	4876.75	2915.29	1053.83	5911.65	1665.11	561.193	822.122	4291.02	3189.27	144.084
Q9LLB0	2	1	9.6996	0.914258	0.403555	1.81509	0.0511119	RM	57374.3	Allene oxide synthase 2_ chloroplastic OS=Solanum lycopersicum OX=4081 GN=AOS2 PE=1 SV=1	17196.2	7602.24	7564.03	7955.77	25335.2	4465.57	19055.7	3479.09	86761.8	5404.76
Q9FNB0	5	2	23.5399	0.0524574	0.0717479	1.81114	0.516079	canga	154030	Magnesium-chelatase subunit ChlH_ chloroplastic OS=Arabidopsis thaliana OX=3702 GN=CHLH PE=1 SV=1	6624.25	3978.18	6085.78	4252.21	10857.3	5724.04	2777.83	1998.91	4527.93	2527.98
P17878	10	3	92.5663	0.00554485	0.0216923	1.8085	0.906966	canga	36986.2	Glyceraldehyde 3-phosphate dehydrogenase_ cytosoli	9156.81	6275.28	5931.48	9163.41	7209.67	4176.6	3245.67	3423.8	3323.21	6696.96
Q0WNZ5	11	7	76.6058	0.0130417	0.0356518	1.80342	0.79436	canga	91050.5	5-methyltetrahydropteroyltriglutamate--homocysteine methyltransferase 3_ chloroplastic OS=Arabidopsis thaliana OX=3702 GN=MS3 PE=1 SV=1	46456.8	44846.1	38398	36912	41845.7	21110	29219.2	31464.4	23654.5	10142.7
Q39434	3	1	17.2731	0.134753	0.1242	1.79848	0.31124	canga	23958	Ras-related protein Rab2BV.	14056	31625.4	12040.9	8753.11	7866.27	8383.78	12872.8	10405.5	4412.04	5261.8
A2XAZ3;Q0DWH1;Q96533	7	7	51.4047	0.000454306	0.00894402	1.79801	0.998525	RM	41650.3	Alcohol dehydrogenase class-3 OS=Oryza sativa subsp. indica OX=39946 GN=ADHIII PE=3 SV=1	13319.7	15660.4	16789.4	11202.2	14537	30274.2	19738.8	24269.1	25472.4	28818.7
Q6ZL94	1	1	4.3864	0.146859	0.130711	1.79497	0.293823	canga	34588.7	Succinate--CoA ligase [ADP-forming] subunit alpha_ mitochondrial OS=Oryza sativa subsp. japonica OX=39947 GN=Os07g0577700 PE=1 SV=1	3107.47	1407.62	3686.03	2027.07	6893.94	1747.86	1609.8	2048.9	2276.6	1855.78
O24581;P24067	11	1	99.1994	0.021106	0.0452144	1.79419	0.708322	RM	73328	Luminal binding protein 3 precursor (BiP3).	23545.5	43705.8	16440.3	35215.2	31117.7	38421.6	66547.3	66598.9	38186.5	59418.2
Q9BA92	4	2	25.1258	0.150407	0.13229	1.78051	0.289049	canga	53677.7	ATP synthase subunit beta_ chloroplastic OS=Trachycarpus fortunei OX=14027 GN=atpB PE=3 SV=1	3517.05	6077.23	5465.47	1550.18	5935.92	4167.92	1878.32	1534.95	793.215	4288.15
P19208;P06761;P07823;P11021;P20029	7	1	55.9667	0.819851	0.378292	1.77931	0.0549981	RM	48943.9	Heat shock 70 kDa protein C precursor (Fragment).	2641.15	1021.52	4775.31	195.064	846.353	242.599	1609.24	320.277	9405.37	5289.28
P17648;P04707;P18332	15	9	88.8212	0.199642	0.156855	1.77538	0.234666	canga	42200.2	Alcohol dehydrogenase OS=Fragaria ananassa OX=3747 GN=ADH PE=3 SV=2	284522	241095	246297	38545.8	171393	50979.9	60704.4	40996.7	332572	67786.5
O64882	2	1	16.8565	0.00883706	0.0283324	1.77392	0.852362	canga	59406	Beta-glucosidase 17 OS=Arabidopsis thaliana OX=3702 GN=BGLU17 PE=2 SV=1	40921	40521.9	61044.9	66292	70803.5	27375.4	27729.6	37755.5	42201	22546.6
Q0JH50	2	1	15.4182	0.0544	0.0724119	1.77319	0.508002	canga	42969.5	Gibberellin 20 oxidase 2 OS=Oryza sativa subsp. japonica OX=39947 GN=GA20OX2 PE=2 SV=1	244021	262644	163532	445370	169224	248973	140986	139228	107113	88263.1
Q08258	1	1	4.9223	0.125358	0.120573	1.76928	0.326118	RM	49094.7	Ferredoxin-dependent glutamate synthase (Fragment) OS=Hordeum vulgare OX=4513 PE=1 SV=2	61.1042	30.2385	80.5278	219.384	622.088	0	1757.13	0	0	35.7565
Q9EXD5	2	2	10.6718	0.0409282	0.064513	1.76878	0.57081	canga	30687.7	Hypothetical protein MPN412 (A05_orf278).	2777.32	3761.49	2106.44	2353.99	3841.47	1121.69	744.084	1486.82	2276.6	2761.16
Q70EW5	13	8	64.5044	0.445587	0.261499	1.76703	0.109438	canga	92354	Phospholipase D alpha 1 OS=Cynara cardunculus OX=4265 GN=PLD1 PE=1 SV=2	344638	308077	128230	133117	1.28472e+06	255786	364219	162969	437905	23463.1
Q9LIB2	18	9	136.347	0.00184795	0.0134767	1.76653	0.977617	canga	109156	Alpha-glucan phosphorylase 1 OS=Arabidopsis thaliana OX=3702 GN=PHS1 PE=1 SV=1	15080.3	15931.5	17583.7	11731.4	16377.9	8517.33	7650.81	7254.25	12816.2	7182.5
Q32223	14	1	107.477	0.39097	0.241208	1.76555	0.126353	RM	52325.1	Ribulose bisphosphate carboxylase large chain (EC	1570.33	1375.6	3270.26	769.994	1814.96	299.923	646.727	1446.69	13126.2	19.2939
P73297	4	3	19.8829	0.184618	0.147976	1.76453	0.249252	RM	35117.9	DNA-directed RNA polymerase alpha chain (EC 2.7.7.	12672.5	26567.8	15225.5	7111.97	40378.2	27047	35338.8	26498.7	76683.3	14335.9
P24095	7	6	46.1367	0.00747296	0.0259091	1.76281	0.873882	canga	96931.3	Seed linoleate 9S-lipoxygenase OS=Glycine max OX=3847 GN=LOX1.4 PE=1 SV=1	15970.7	24916.4	17763.1	30555.2	25826.9	10172.7	11169.1	17526.6	14698.6	11688
Q7F9I1	13	2	73.0051	0.0239568	0.04778	1.75611	0.683434	canga	101916	Chaperone protein ClpC1_ chloroplastic OS=Oryza sativa subsp. japonica OX=39947 GN=CLPC1 PE=2 SV=2	6237.08	9122.61	7437.81	10325	8343.98	8291.75	3714.97	2515.06	5873.23	3217.63
Q9FS29	2	2	10.8747	0.200172	0.156903	1.75361	0.234178	canga	37692.7	Bifunctional L-3-cyanoalanine synthase/cysteine synthase 2_ mitochondrial OS=Solanum tuberosum OX=4113 GN=PCAS-2 PE=1 SV=1	10265.5	11348.3	16211.7	2756.47	10196.4	3871.88	6824.68	4306.79	3124.25	10828.9
Q9M4S8	1	1	5.9552	0.0157388	0.0388191	1.75309	0.762508	canga	33754.2	Triosephosphate isomerase_ chloroplast precursor (	20988.9	18701.1	16607.4	20251.8	28092.9	14985	16600.8	12827	6360.69	8916.48
Q6EVZ2	6	5	32.0507	0.0480258	0.0693446	1.75262	0.535639	canga	235192	Protein TIC 214 OS=Nymphaea alba OX=34301 GN=TIC214 PE=3 SV=1	23636.2	42528.5	33204	22894.3	56681.7	19639	22997.2	23556.1	25151.8	10757.4
P08170	2	1	12.527	0.283379	0.195323	1.75067	0.174109	canga	94597.6	Seed lipoxygenase-1 (EC 1.13.11.12) (L-1).	9548.22	12919.6	23934.8	6583.98	3317.58	3280.74	8415.14	7455.77	10797.3	2212.53
Q43497	4	2	26.3032	0.100315	0.105691	1.74774	0.373212	RM	47149.7	Monodehydroascorbate reductase OS=Solanum lycopersicum OX=4081 GN=AFRR PE=1 SV=1	11680.5	9988.62	8526.49	12789.2	15465.5	11160.4	33655	10198.7	21486.1	25655.7
Q9CAI7	3	2	11.3716	0.0133592	0.0356518	1.74375	0.790418	canga	47112.8	Eukaryotic initiation factor 4A-3 OS=Arabidopsis thaliana OX=3702 GN=TIF4A-3 PE=1 SV=1	45459.1	106010	86103.1	84449.6	78845.7	52134.5	32777	40860	52399.6	51717.2
Q9LM20	3	2	22.0541	0.691203	0.343476	1.7419	0.0653931	canga	58869.2	Putative pumilio homolog 8_ chloroplastic OS=Arabidopsis thaliana OX=3702 GN=APUM8 PE=3 SV=2	1872.8	25357.9	12463.8	1127.01	3781.48	1586.27	2330.22	6817.27	1755.96	13116.1
Q9ULJ3	3	3	24.2349	0.108859	0.111349	1.7354	0.355745	canga	120638	Zinc finger protein 295.	344146	168826	127505	76181.1	260305	40175.5	71450.2	35981.3	397945	17410.8
Q6H795	3	2	15.3651	0.0591179	0.0764628	1.73425	0.489509	canga	102683	Chaperone protein ClpD1_ chloroplastic OS=Oryza sativa subsp. japonica OX=39947 GN=CLPD1 PE=2 SV=1	6723.57	4430.07	2806.19	2654.1	4064.25	1866.91	1980.69	2367.36	4419.86	1288.6
Q9LJY5	3	2	14.6276	0.0270008	0.0510166	1.73338	0.659221	canga	59108	Cytochrome P450 705A22 OS=Arabidopsis thaliana OX=3702 GN=CYP705A22 PE=2 SV=1	22642.3	19897.9	18114.4	19146.9	17973	13104	13340	13725.8	12068.3	4168.7
Q9LT69	2	2	8.8692	0.281026	0.194414	1.73315	0.175452	canga	62407.3	D-3-phosphoglycerate dehydrogenase 3_ chloroplastic OS=Arabidopsis thaliana OX=3702 GN=PGDH3 PE=1 SV=1	28795.7	55084.9	49331.1	10382.9	70394.6	47552.4	24604.6	22580.7	20165.6	8565.09
P29197	6	2	27.8475	0.12431	0.12021	1.73249	0.327859	canga	61622.9	Chaperonin CPN60_ mitochondrial OS=Arabidopsis thaliana OX=3702 GN=CPN60 PE=1 SV=2	2620.31	7386.72	4261.1	7256.53	10209.8	4466.13	4478.3	4504.51	2218.28	2650.07
P06394;P08730;P13646	11	6	73.4672	0.00632127	0.023269	1.73152	0.893254	canga	55019.4	Keratin_ type I cytoskeletal VIB (Cytokeratin VIB)	7957.44	15341.4	9742.74	12011	15302.7	8663.9	6875.02	6882.41	5826.55	6608.88
Q9SLB7	2	2	9.4379	0.249283	0.180627	1.73137	0.195318	canga	26864.7	LOB domain-containing protein 16 OS=Arabidopsis thaliana OX=3702 GN=LBD16 PE=1 SV=1	2182.95	1717.53	1901.58	381.947	2116.93	613.071	871.59	1309.52	1841.09	159.158
P34824	8	2	71.1637	0.103087	0.107473	1.72412	0.367363	RM	49520.2	Elongation factor 1-alpha (EF-1-alpha).	738.38	451.748	432.999	742.473	277.2	1075.71	768.656	1069.05	1271.45	371.644
Q42434	15	1	121.403	0.243006	0.177372	1.7188	0.199674	canga	73820.6	Luminal binding protein precursor (BiP) (78 kDa gl	2669.54	5197.26	3352.72	14000	6574.04	5333.95	3285.6	2848.63	3130.67	3898.71
Q9SGA2	3	2	18.5916	0.180031	0.146339	1.71751	0.254018	canga	40999.8	Glycerophosphodiester phosphodiesterase GDPD1_ chloroplastic OS=Arabidopsis thaliana OX=3702 GN=GDPD1 PE=1 SV=1	13148.1	24131.1	22615.8	5476.46	15838.2	10569.7	11015	6292.52	15434.8	3971.43
Q6H8D5;Q6H8D6	6	3	40.9525	0.145661	0.130229	1.71561	0.295466	canga	103534	Coatomer subunit beta'-2 OS=Oryza sativa subsp. japonica OX=39947 GN=Os02g0209100 PE=2 SV=1	14741	4974.64	13745.9	10343	4501.48	3663.22	4721.03	8274.74	5689.43	5808.39
P20649	8	2	36.5454	0.0214171	0.0452144	1.71533	0.70549	canga	104680	ATPase 1_ plasma membrane-type OS=Arabidopsis thaliana OX=3702 GN=AHA1 PE=1 SV=3	3130.97	2981.5	3661.87	2461.98	2709.66	1977.63	1997.2	1368.83	2560.13	809.374
Q9FMP3	4	2	15.9321	0.0395743	0.0634394	1.7153	0.578148	RM	58333.5	Dihydropyrimidinase OS=Arabidopsis thaliana OX=3702 GN=PYD2 PE=1 SV=1	20773.3	19582.2	12904.8	28209.3	28907.6	49739.6	28965.8	25217.2	29983.9	55423.3
Q6Z1G7;Q0J0H4	5	2	27.6466	0.0123364	0.0346046	1.71321	0.803316	canga	40230	Pyruvate dehydrogenase E1 component subunit beta-1_ mitochondrial OS=Oryza sativa subsp. japonica OX=39947 GN=Os08g0536000 PE=2 SV=1	21072.3	13526.9	12747.7	15976.1	13427.4	8387.18	4935.41	10319.4	9788.47	11368.7
Q40977	5	3	35.5242	0.0831221	0.0934715	1.70891	0.414057	canga	47422.9	Monodehydroascorbate reductase OS=Pisum sativum OX=3888 PE=1 SV=1	80741.3	95505.3	63334.4	143661	176806	57185.4	92904.5	64582.7	82217.2	30832.2
P02833	1	1	4.6389	0.315398	0.209913	1.70718	0.157317	canga	42988.7	Homeotic antennapedia protein.	3540.01	11243.7	4627.12	8131.79	23065.7	7432.88	304.951	9994.36	3967.41	7944.75
O55183;P97574	1	1	12.8734	0.12883	0.121367	1.70703	0.320469	canga	28107.6	Stanniocalcin 1 precursor (STC-1).	101672	64878.1	51871	30861.9	31716.8	20106	84423.5	21067.4	27979.5	11037.2
P17562;P23686;P49611;Q5DNB1;Q94FA4;Q94FA6	2	1	9.1894	0.0925916	0.100028	1.70563	0.390515	RM	43654.3	S-adenosylmethionine synthase 2 OS=Arabidopsis thaliana OX=3702 GN=SAM2 PE=1 SV=1	11741.9	7561.49	5256.78	19313.3	11578.7	23174.9	11024.4	13259.5	15790.5	31331.5
Q0IWL9	4	1	19.386	0.497099	0.279393	1.70282	0.0965144	RM	53554	Monothiol glutaredoxin-S11 OS=Oryza sativa subsp. japonica OX=39947 GN=GRXS11 PE=2 SV=2	1894.56	2678.42	3732.59	0	122.086	1688.6	9793.58	2567.83	187.967	112.823
P24220	4	3	21.0798	0.0352562	0.0597008	1.69883	0.603139	canga	30582.6	Orotidine 5'-phosphate decarboxylase (EC 4.1.1.23)	15834.8	11222.7	16339.6	19591.7	24577.5	10363.5	13852.3	12393.8	9869.62	5065.82
Q9SL67;Q9SZD4	4	3	35.3173	0.0206051	0.0452144	1.69854	0.712945	canga	49518	26S proteasome regulatory subunit 4 homolog B OS=Arabidopsis thaliana OX=3702 GN=RPT2B PE=1 SV=1	8071.07	15296.1	17659.4	17929.6	14076.7	6702.72	10438.9	6811.45	8171.69	10872.6
P70920	2	2	9.8298	0.699302	0.345047	1.69578	0.0645412	canga	98809.7	Aconitate hydratase (EC 4.2.1.3) (Citrate hydro-ly	2150.71	1899.77	1713.24	34082.4	3863.31	4416.59	7055.16	4092.19	3352.36	6859.1
Q9LX65	1	1	4.0622	0.644692	0.327471	1.6901	0.0708758	canga	50740.7	V-type proton ATPase subunit H OS=Arabidopsis thaliana OX=3702 GN=VHA-H PE=1 SV=1	752.777	979.998	1409.92	16658.4	1318.4	3218.86	1836.17	2623.78	2130.21	2686.95
Q94C48	2	2	9.6602	0.627113	0.323366	1.68846	0.0732277	RM	47714.1	Protein WVD2-like 5 OS=Arabidopsis thaliana OX=3702 GN=WDL5 PE=1 SV=1	349.106	204.359	2053.65	560.132	500.334	857.176	480.379	299.447	370.741	4184.81
P36864;Q39573	3	3	16.1109	0.0215331	0.0452144	1.68776	0.704442	RM	23395.4	GTP-binding protein yptV5 OS=Volvox carteri OX=3067 GN=YPTV5 PE=3 SV=1	6854.42	8110.06	6303.88	7303.78	8740.2	20023.5	7625.16	10403	11687.8	13234.8
P49644	3	3	14.1093	0.127548	0.121367	1.68568	0.322533	canga	36730.2	Glyceraldehyde-3-phosphate dehydrogenase_ cytosolic OS=Chlamydomonas reinhardtii OX=3055 GN=GAPC PE=3 SV=1	1290.72	1785.45	2797.24	1821.83	4438.85	1417.06	1135.32	1218.14	2780.72	647.093
Q6Q3H2	6	5	28.609	0.0531623	0.0719472	1.68312	0.513115	canga	64888	Valencene synthase OS=Vitis vinifera OX=29760 GN=ValCS PE=1 SV=1	10738.9	18635.4	15538.3	22134.1	27927.2	8953.15	6732.41	10466.4	18646	11629.4
F7J0N2	3	2	16.775	0.0133134	0.0356518	1.68024	0.790983	RM	125817	Disease resistance protein RGA5 OS=Oryza sativa subsp. japonica OX=39947 GN=RGA5 PE=1 SV=1	2132.91	2562.16	2615.03	2723.33	2725.82	3046.39	4308.94	2848.92	5479.61	5754.75
P09469	15	1	102.47	0.0577296	0.0753306	1.67729	0.494795	canga	69120.8	V-type proton ATPase catalytic subunit A OS=Daucus carota OX=4039 PE=2 SV=1	3581.9	2868.6	2072.57	3425.31	6353.4	3065.72	2402.14	1891.67	1924.37	1627.6
P03535	1	1	5.024	0.919361	0.404925	1.67526	0.0509829	RM	20350.8	Nonstructural glycoprotein NCVP5 (NS28).	2606.21	666.242	416.02	0	0	0	149.899	0	211.294	5817.96
Q6Z6M4	4	3	28.2301	0.0521991	0.0715587	1.67385	0.517175	canga	63393.4	Isocitrate lyase OS=Oryza sativa subsp. japonica OX=39947 GN=ICL PE=1 SV=1	647.995	718.68	1180.86	535.409	719.751	755.02	267.23	392.743	597.316	259.514
Q9ZSK4	2	1	14.3785	0.137472	0.12535	1.67019	0.307167	canga	16036.3	Actin-depolymerizing factor 3 OS=Arabidopsis thaliana OX=3702 GN=ADF3 PE=1 SV=1	4679.56	3273.9	2621.3	2366.41	1277.22	1008.25	3403.9	2566.08	673.628	861.212
Q8H8K7	2	2	8.7963	0.958111	0.413236	1.66752	0.0502643	canga	90623.2	Formin-like protein 4 OS=Oryza sativa subsp. japonica OX=39947 GN=FH4 PE=3 SV=1	2077.39	1803.93	1678.93	20707.4	2982.67	3362.71	2301.3	2596.56	2474.47	6806.17
Q03033	14	1	111.507	0.055592	0.0736696	1.66432	0.503185	RM	49511.3	Elongation factor 1-alpha (EF-1-alpha).	16188.6	13794.2	6373.99	20452.8	7537.6	31596.2	16527.5	17339.1	23792	17839.4
Q500V5	2	1	16.7545	0.0694949	0.0854945	1.66345	0.453572	canga	59940.8	Protein AGENET DOMAIN (AGD)-CONTAINING P1 OS=Arabidopsis thaliana OX=3702 GN=AGDP1 PE=1 SV=1	9669.94	9163.74	7678.12	22537.6	9214.51	6570.53	4988.58	8240.69	7252.99	7973.11
B8BJ39;B8BM17;Q2QXR8;Q2RAK2	8	6	48.7531	0.102951	0.107473	1.66273	0.367646	RM	57776.3	Pyruvate kinase 1_ cytosolic OS=Oryza sativa subsp. indica OX=39946 GN=OsI_35105 PE=3 SV=1	20593.4	38166.5	23872	27783.8	19160.8	38666.8	23512.2	46422.2	78625.5	28223.7
F4JJJ3	1	1	4.8983	0.0157533	0.0388191	1.65929	0.762347	RM	65734.9	External alternative NAD(P)H-ubiquinone oxidoreductase B3_ mitochondrial OS=Arabidopsis thaliana OX=3702 GN=NDB3 PE=2 SV=1	12733.8	14984.1	13671.6	34607.7	17171	37002	26581.7	31415	29677.8	29916.3
O82533	5	3	28.6253	0.11915	0.118225	1.65494	0.336698	canga	50778.7	Cell division protein FtsZ homolog 2-1_ chloroplastic OS=Arabidopsis thaliana OX=3702 GN=FTSZ2-1 PE=1 SV=2	29370.7	17345.3	13892.2	8434.85	22313.7	7608.95	16786.9	7059.4	8946.02	14801.2
F4HQD4;Q9S7C0	2	2	11.5314	0.0770221	0.0908727	1.65286	0.430823	RM	92422.4	Heat shock 70 kDa protein 15 OS=Arabidopsis thaliana OX=3702 GN=HSP70-15 PE=1 SV=1	9966.8	8857.06	7580.96	5759.51	8877.04	10421.4	11364.8	7379.14	14916.8	23753.3
Q5SCZ3	1	1	5.6711	0.445966	0.261499	1.65061	0.109333	canga	45332.2	NAD(P)H-quinone oxidoreductase subunit H_ chloroplastic OS=Huperzia lucidula OX=37429 GN=ndhH PE=3 SV=1	532.256	46.8476	803.078	78.5113	685.515	0	182.452	441.214	495.522	181.064
B8AQW7	1	1	5.2513	0.00971109	0.0296976	1.64714	0.839328	RM	45021.4	Patatin-like protein 1 OS=Oryza sativa subsp. indica OX=39946 GN=PLP1 PE=3 SV=1	10451.8	14512.2	10905.2	19827.5	18390	26664	19326.5	22322.3	22711.3	31007.1
Q0DG35	3	1	9.941	0.0816076	0.0926958	1.64552	0.418093	RM	241510	Glutamate synthase 2 [NADH]_ chloroplastic OS=Oryza sativa subsp. japonica OX=39947 GN=Os05g0555600 PE=2 SV=2	11889.7	9875.18	8039.48	48447.2	17531.4	35823.9	23339	20754.1	32742.9	44952.9
Q8LDS5	3	3	14.1539	0.23636	0.174127	1.64428	0.20446	canga	27098.8	THO complex subunit 7A OS=Arabidopsis thaliana OX=3702 GN=THO7A PE=1 SV=1	14162.1	22874	19313.4	32753.4	66740.4	16174.8	12302.6	15499.9	21419.8	29381.7
Q9AT34;Q9LX88	4	1	22.5255	0.0998101	0.105532	1.64358	0.374296	canga	14875.5	40S ribosomal protein S15a OS=Daucus carota OX=4039 GN=RPS15A PE=2 SV=3	6905.38	12830.5	14425.3	16528.5	26150.1	11480	8871.16	8948.45	7831.22	9620.61
P29677;O04308	4	3	20.5804	0.0635239	0.0805986	1.63852	0.473523	canga	54905.4	Mitochondrial-processing peptidase subunit alpha OS=Solanum tuberosum OX=4113 GN=MPP PE=1 SV=1	17462	17966	26593.3	11695.2	10247.6	12471.1	12284.5	10892.5	9694.25	5901.55
Q9LZX4	2	2	10.2348	0.00252978	0.0142683	1.63371	0.964508	canga	43664.5	Fasciclin-like arabinogalactan protein 10 OS=Arabidopsis thaliana OX=3702 GN=FLA10 PE=2 SV=1	13254.9	12621.7	13436.3	20343.6	15308.3	11718.3	9104.11	8160.52	7715.7	9187.52
Q43130	14	5	131.185	0.143834	0.128982	1.63299	0.298005	canga	48691.2	Enolase OS=Mesembryanthemum crystallinum OX=3544 GN=PGH1 PE=2 SV=1	7920.5	11764.4	17594.7	5523.19	5962.79	5317.85	3179.95	6547.25	9027.69	5790.06
Q1SGF1	1	1	4.5063	0.128505	0.121367	1.63246	0.320989	RM	91131.8	Protein ADP-ribosyltransferase PARP3 OS=Medicago truncatula OX=3880 GN=PARP3 PE=3 SV=1	297.826	335.281	262.554	5169.12	317.474	2818.81	2845.1	913.911	545.158	3295.8
P22005	2	2	9.6831	0.0224093	0.0462158	1.63112	0.696653	canga	31561.5	Proenkephalin A precursor [Contains: Met-enkephali	9600.32	7425.88	5311.94	5438.39	7397.97	3461.82	2642.91	5054.9	4830.24	5574.76
P0C5A4	1	1	3.6326	0.0389652	0.0629708	1.63007	0.581522	RM	20514.2	Late embryogenesis abundant protein 19 OS=Oryza sativa subsp. japonica OX=39947 GN=LEA19 PE=2 SV=1	11915.3	7383.1	9540.34	6189.32	8604.31	19651.6	17045.4	9506.67	15557.8	9362.24
Q9SFH9	3	3	13.4867	0.0373161	0.0614719	1.62928	0.5909	canga	47146.7	Delta-aminolevulinic acid dehydratase 1_ chloroplastic OS=Arabidopsis thaliana OX=3702 GN=HEMB1 PE=2 SV=1	9362.36	9032.11	6703.93	5119.4	5571.73	6200.06	3438.74	2906.62	6200.42	3220.58
Q9SXU1	5	1	45.1265	0.175876	0.144265	1.62494	0.258472	canga	27210.8	Proteasome subunit alpha type 7 (EC 3.4.25.1) (20S	470.595	778.038	1472.17	492.35	1047.23	288.804	502.139	130.72	1145.5	554.715
O04996	5	2	50.3301	0.422878	0.252935	1.62267	0.116019	RM	15550.2	Superoxide dismutase [Cu-Zn] OS=Solidago canadensis var. scabra OX=59294 GN=SODCC PE=2 SV=3	134215	148756	103698	49867.4	114537	226097	361458	139220	121900	45532.4
P51818	25	2	183.018	0.522003	0.288176	1.62125	0.0911253	RM	80337.4	Heat shock protein 90-3 OS=Arabidopsis thaliana OX=3702 GN=HSP90-3 PE=1 SV=2	16440.9	11386.3	10232.6	8554.22	9343.78	28232.9	36171.3	13415.1	7528.64	5373.81
P27598	8	3	61.0984	0.037495	0.0615964	1.61984	0.589865	canga	109148	Alpha-1_4 glucan phosphorylase L isozyme_ chloroplastic/amyloplastic OS=Ipomoea batatas OX=4120 PE=2 SV=1	43883.7	34299.2	23525	58075.4	42846.9	37626.8	21455.8	22236.4	23493.9	20280
Q93Y01	1	1	4.0917	0.0110379	0.0322812	1.61947	0.820573	RM	103505	Ubiquitin carboxyl-terminal hydrolase 9 OS=Arabidopsis thaliana OX=3702 GN=UBP9 PE=2 SV=1	33022.4	34811.1	46313.3	26372	32198.2	56648.2	35528.9	63312.3	67448.6	56772.3
Q05762	2	2	20.2442	0.147822	0.130982	1.61803	0.292513	canga	58713.8	Bifunctional dihydrofolate reductase-thymidylate synthase 1 OS=Arabidopsis thaliana OX=3702 GN=THY-1 PE=1 SV=2	49232.1	82931	52592.7	28428.1	6943.74	2406.73	12653.8	152.475	7122.94	113711
Q9FKI0	3	2	12.7582	0.129866	0.121575	1.6178	0.318818	RM	77100.3	Fimbrin-5 OS=Arabidopsis thaliana OX=3702 GN=FIM5 PE=1 SV=1	19499.1	22815.6	21509	48395.1	47333.8	39520.5	34299.6	32361.9	57721.9	94220.7
P52427	3	1	14.1318	0.0326306	0.0575701	1.61755	0.619666	RM	27562.2	Proteasome subunit alpha type-4 OS=Spinacia oleracea OX=3562 GN=PAC1 PE=2 SV=1	1597.99	1256.77	1316.62	3950.04	1244.23	2691.63	2943.5	3573.77	3329.88	2610.67
O03081	4	1	20.1383	0.573612	0.305361	1.6162	0.081449	RM	47419.2	ATP synthase beta chain (EC 3.6.3.14) (Fragment).	12047.9	6046	12801.2	596.141	3852.62	3697.91	15575.5	4875.8	32973.3	0
P29357	24	1	195.962	0.0388039	0.0629708	1.61595	0.582424	canga	72056.5	Chloroplast envelope membrane 70 kDa heat shock-re	3692.51	3553.02	3282.89	4425.49	6602.47	2368.53	1523.41	2536.08	3953.23	2958.55
O23255	19	2	146.825	0.0543505	0.0724119	1.61378	0.508205	canga	54006	Adenosylhomocysteinase (EC 3.3.1.1) (S-adenosyl-L-	7688.33	15928.9	7054.96	13452.8	9973.12	7971.94	8423.43	4325.3	7633.97	5167.94
Q9FLH0	3	2	12.1744	0.289498	0.197295	1.61271	0.170689	RM	117714	Protein CROWDED NUCLEI 4 OS=Arabidopsis thaliana OX=3702 GN=CRWN4 PE=1 SV=2	2938.28	4133.79	3077.56	4081.43	4338.59	7934	3434.14	2959.35	3494.55	12125.3
Q1KXV2	5	1	31.0146	0.459751	0.26681	1.61268	0.105623	RM	53624.5	ATP synthase subunit beta_ chloroplastic OS=Helianthus annuus OX=4232 GN=atpB PE=3 SV=1	2027.09	963.635	934.856	1242.27	893.636	4056.41	1765.17	2397.63	1049.75	506.271
Q5BQN5	4	3	17.5908	0.0726254	0.0878025	1.61172	0.44381	RM	96028	WPP domain-associated protein (Fragment) OS=Solanum lycopersicum OX=4081 GN=WAP PE=1 SV=1	23718.6	11228.3	6078.87	12068.7	6162.04	22361.5	19446.8	14243.2	13721.8	25731.4
P08926	3	1	15.1067	0.480018	0.274449	1.61127	0.100518	RM	62036	RuBisCO subunit binding-protein alpha subunit_ chl	3811.72	4285.32	3365.28	991.238	3473.27	2661.19	3053.22	2434.06	3211.62	14302.3
Q38935;Q38936;Q41649	1	1	4.8926	0.225956	0.170563	1.6112	0.212337	canga	16468.9	Peptidyl-prolyl cis-trans isomerase FKBP15-1 OS=Arabidopsis thaliana OX=3702 GN=FKBP15-1 PE=2 SV=2	1830.94	1589.05	1762.5	5879	1684.81	3463.25	1801.53	914.003	1211.06	521.201
Q9LT48	4	3	24.1238	0.082214	0.0930301	1.6108	0.416468	RM	64141.8	Pentatricopeptide repeat-containing protein At3g20730 OS=Arabidopsis thaliana OX=3702 GN=PCMP-E94 PE=2 SV=1	6823.63	9143.88	11186.2	8880.32	14710.9	16512.5	8522.45	17443	13144	26117.8
Q9ZRI8;Q07511;Q9SXP2	5	3	32.3324	0.0500967	0.0706248	1.60981	0.526292	canga	41773.8	Formate dehydrogenase_ mitochondrial OS=Hordeum vulgare OX=4513 PE=2 SV=1	25841.4	41178.5	22326.4	29960.2	48107.8	25459.2	15072.9	13167.4	28998.6	21298
Q9LMK7;P92985	6	5	49.5177	0.258544	0.183684	1.60746	0.189165	canga	25829.5	Ran-binding protein 1 homolog a OS=Arabidopsis thaliana OX=3702 GN=RANBP1A PE=1 SV=1	10083.8	21644.7	42570.5	9619.83	20693	10281.4	11306	10685.8	26864	5941.93
O04979	2	2	6.007	0.0871381	0.0955208	1.60171	0.403731	canga	98557.5	Lon protease homolog 2_ peroxisomal OS=Spinacia oleracea OX=3562 PE=2 SV=2	15111.5	15601.6	19170.9	41006.2	28984.5	19604.5	14086.5	12155.7	15471	13523.9
O49485	8	5	46.5416	0.0111375	0.0323982	1.60019	0.819213	canga	63610.2	D-3-phosphoglycerate dehydrogenase 1_ chloroplastic OS=Arabidopsis thaliana OX=3702 GN=PGDH1 PE=1 SV=1	68705.6	69915.3	58311.3	83114	80448.7	65669.4	43696.2	32962.1	51708.3	31245.9
P84720;P84732;P84735;Q9ZU46	1	1	6.1129	0.21852	0.166851	1.60014	0.218277	RM	870.06	Putative LRR disease resistance protein/transmembrane receptor kinase PS4 (Fragment) OS=Pinus strobus OX=3348 PE=1 SV=1	131684	63581.8	23007.6	45250.9	14919.7	179060	83456.6	92863.3	43862.2	46308.2
Q43317	2	1	9.5988	0.130342	0.121829	1.59719	0.318065	canga	34513.9	Cysteine synthase OS=Citrullus lanatus OX=3654 PE=1 SV=1	3361.25	5326.61	9419.32	5075.58	5089.57	1252.13	1779.59	1265.96	7076.67	6326.98
Q8H4S6	1	1	4.6202	0.147663	0.130982	1.59665	0.292729	canga	46755.3	Probable protein phosphatase 2C 64 OS=Oryza sativa subsp. japonica OX=39947 GN=Os07g0566200 PE=2 SV=2	4289.71	5209.66	2719.64	4262.27	1458.87	2765.48	2674.23	2118.22	1847.92	1830.29
Q6ZJM9	3	2	14.1368	0.522389	0.288176	1.59626	0.0910456	canga	64083.4	PHD finger protein EHD3 OS=Oryza sativa subsp. japonica OX=39947 GN=EHD3 PE=1 SV=1	123581	81010.3	27917.6	24104.2	24926.5	28878.6	38856.4	32877.1	35074.6	40687.6
O49299	5	1	31.4686	0.0785695	0.0911548	1.59494	0.426438	canga	63242.6	Probable phosphoglucomutase_ cytoplasmic 1 (EC 5.4	5204.01	4476.54	3545.03	7009.08	7973.28	4004.7	5798.11	3692.68	2325.12	1865.33
Q0DV28	5	4	19.964	0.887491	0.397925	1.59282	0.0519218	canga	105377	Kinesin-like protein KIN-UA OS=Oryza sativa subsp. japonica OX=39947 GN=KINUA PE=2 SV=2	2720.25	3744.93	2359.8	43066	8292.02	5249.49	3794.1	7824.78	15448.2	5467.52
Q06099	1	1	12.758	0.834977	0.383155	1.5911	0.0541781	canga	40930.5	Glutathione-dependent formaldehyde dehydrogenase (	38538.4	228100	50444.1	71295.9	12434.2	44629.3	83845.5	58971.2	30032.2	34431.2
Q0DB53	2	1	6.0134	0.421429	0.252575	1.58986	0.116459	canga	63178.9	DEAD-box ATP-dependent RNA helicase 52A OS=Oryza sativa subsp. japonica OX=39947 GN=Os06g0602400 PE=2 SV=2	2165.89	1853.75	1780.24	13512.3	3383.58	475.021	2432.82	2556.92	1147.81	7662.71
O23877	4	2	18.9513	0.0195767	0.0443887	1.58967	0.722694	RM	42156.8	Ferredoxin--NADP reductase_ embryo isozyme_ chloroplastic OS=Oryza sativa subsp. japonica OX=39947 GN=Os07g0147900 PE=1 SV=1	10115.3	10821.1	7593.06	10763	6094.75	19539	9748.88	14566.4	13446.9	14849.9
P29000	3	3	14.4508	0.142515	0.128185	1.58967	0.299864	RM	70382.2	Acid beta-fructofuranosidase OS=Solanum lycopersicum OX=4081 GN=TIV1 PE=2 SV=1	8467.86	4569.69	5151.1	3465.07	2342.44	6475.9	6300.52	6934.77	14191.4	4243.41
Q9XHM1	1	1	4.2758	0.913408	0.403555	1.58834	0.0511342	canga	105469	Eukaryotic translation initiation factor 3 subunit C OS=Medicago truncatula OX=3880 GN=TIF3C1 PE=2 SV=1	556.099	1402.98	1033.33	14764.5	2751.24	909.124	4213.6	3490.94	1100	3198.03
P12469	2	1	10.4973	0.230001	0.172146	1.58807	0.209216	RM	28540.5	Chlorophyll a-b binding protein C_ chloroplastic OS=Nicotiana plumbaginifolia OX=4092 GN=CABC PE=3 SV=1	10736.3	9642.06	7316.73	8554.58	5661.71	12816.3	7630.1	8948.35	8325.16	28838.1
Q85V31;A6MM43;A8SEB0;B0Z4U4;B0Z528;B0Z5B2;B1A942;P00825;Q06GQ3;Q09G39;Q09MH1;Q2MII0;Q2VEH0;Q332X1;Q3V527;Q4VZI5;Q85V24;Q85V26;Q85V27;Q85V28;Q85V29;Q85V35;Q85V44;Q85V45;Q85V57;Q9BBU0;Q9MTP7;Q9XQX2;Q85X24;A0A342;A1E9T1;A1EA15;A4QLK1;A6BM09;A6MML4;A6MMV1;A7Y3E6;A8W3D7;A9L9A3;B0Z4L0;O03077;O98766;P00827;P00828;P0C2Z7;P0C2Z8;P12085;P20858;P30399;P41622;P62614;P62626;Q09FV4;Q09X10;Q0P3P2;Q2MI93;Q2PMV0;…	6	2	42.1579	0.245425	0.178482	1.58474	0.197977	canga	53432.2	ATP synthase subunit beta_ chloroplastic OS=Scilla messeniaca OX=82043 GN=atpB PE=3 SV=1	9810.09	8698.23	13979.8	3142.57	9922.89	5005.65	4649.19	6140.23	12404.9	545.248
O81363	1	1	6.3818	0.124356	0.12021	1.58331	0.327783	canga	29737.8	40S ribosomal protein S4 OS=Prunus armeniaca OX=36596 GN=RPS4 PE=2 SV=1	38299.1	39441	23919.3	25652.6	63705.2	18459.8	9561.12	20065.6	16480.3	56077.1
P22849	1	1	4.1253	0.103437	0.107649	1.58184	0.366639	canga	52905.9	Ribulose bisphosphate carboxylase large chain 1 (E	4185.07	8054.76	5105.74	3789.24	10356.9	4479.51	3453.92	5247.27	3856.25	2871.26
Q9FX85	2	1	16.7818	0.0451047	0.0664516	1.58143	0.549489	canga	38486.4	Peroxidase 10 OS=Arabidopsis thaliana OX=3702 GN=PER10 PE=1 SV=1	21049.5	30038.3	19957.6	30230.4	42801.5	19853.7	16523.6	18726.6	24730.4	11271.3
Q41246	2	1	8.645	0.125125	0.120543	1.58132	0.326503	RM	28724	14-3-3-like protein.	3000.65	5161.26	3920.19	8735.53	7415.12	8467.24	8761.86	13209.1	4181.89	10025
Q9FSY7	10	2	71.8521	0.225473	0.170415	1.58059	0.212714	RM	73792.3	Endoplasmic reticulum chaperone BiP OS=Corylus avellana OX=13451 PE=1 SV=1	20353	19811.4	17836.8	14305.5	16591.7	22859.7	14663.4	45296.5	43448	14244.7
P49040	3	1	21.831	0.120288	0.118761	1.57976	0.33471	canga	93568	Sucrose synthase 1 OS=Arabidopsis thaliana OX=3702 GN=SUS1 PE=1 SV=3	6284.07	6492.21	3688.71	11463.9	9944.59	4013.2	3365.92	7297.22	5466.71	3831.08
A2YG32;Q652I1	1	1	4.756	0.535443	0.292938	1.57925	0.0884213	RM	29450.7	Protein G1-like2 OS=Oryza sativa subsp. indica OX=39946 GN=OsI_24078 PE=3 SV=1	1310.39	313.986	1825.23	17.6454	590.327	206.838	230.816	3256.16	2107.81	606.288
O65026	9	1	58.1923	0.0743228	0.0888198	1.57841	0.4387	canga	92732	Sucrose synthase OS=Medicago sativa OX=3879 PE=2 SV=1	27535.8	42849.9	33117.7	38686.8	15081.6	15598.2	20573.6	18816.4	24388.1	20263.5
P02828;P04810	3	3	20.3272	0.127413	0.121367	1.57553	0.322752	canga	82150.7	Heat shock protein 83 (HSP 82).	5774.79	3787.77	7149.64	2304.72	6781.46	3619.67	3379.06	2910.26	3938.29	2527.18
P46774	2	2	9.1678	0.101167	0.106027	1.57359	0.371394	RM	7935.15	30S ribosomal protein S4 (Fragment).	6368.74	9513.18	9372.24	19833	17505.2	22428.2	18143.7	19176.7	28132.8	10613.3
O58708	2	1	11.0773	0.209109	0.161109	1.56695	0.2262	canga	22131.8	Probable molybdopterin-guanine dinucleotide biosyn	25667.5	31636.1	17219.8	34357.1	9485.05	10418.4	16092.7	29201.4	5543.85	14282.7
Q39846	4	2	24.4764	0.202162	0.157678	1.56632	0.232362	RM	67935.1	Seed biotin-containing protein SBP65 OS=Glycine max OX=3847 GN=SBP65 PE=2 SV=1	12083.7	8359.14	3363.17	7342.09	4423.3	21229.6	12519.4	7942.35	8121.38	5903.63
O04486;Q9LK99;O49513;P40393;Q1PEX3;Q39222;Q39572;Q40193;Q40521;Q40523;Q9FIF9;Q9FJH0;Q9FK68;Q9LNW1;Q9SN35;O35509;P17610;P22129;P24410;P25766;P28185;P28187;P38555;P46638;P51996;Q01111;Q0WQN4;Q15907;Q40191;Q40194;Q40520;Q40522;Q9C9U7;Q9FE79;Q9FGK5;Q9JLX1;Q9LH50;Q9LNK1;Q9S810;Q9SIP0;Q9SMQ6;Q9SRS5	6	4	37.0136	0.0420334	0.0647783	1.56402	0.564981	RM	24279.3	Ras-related protein RABA2a OS=Arabidopsis thaliana OX=3702 GN=RABA2A PE=2 SV=1	10346	8606.72	7314.17	11827.6	8500.16	21966.9	16667.4	9378.2	11008	13854.5
Q1PE15	3	3	18.8691	0.0387318	0.0629708	1.56393	0.582828	RM	38576.7	Calcium uniporter protein 1_ mitochondrial OS=Arabidopsis thaliana OX=3702 GN=At4g36820 PE=2 SV=1	18367.3	17815.2	14000.9	20332.2	10653.9	29494.4	14393.8	27749	28998.9	26307.3
O81147	4	1	18.2304	0.0517321	0.071411	1.56232	0.519169	canga	27464.2	Proteasome subunit alpha type-6-B OS=Arabidopsis thaliana OX=3702 GN=PAA2 PE=1 SV=1	2884.04	4951.6	4323.89	6557.61	7262.77	4077.73	3098.49	3492.63	3258.06	2702.17
F4KAB8	3	2	13.0124	0.159451	0.136815	1.56083	0.277489	canga	93535.8	DNA replication licensing factor MCM6 OS=Arabidopsis thaliana OX=3702 GN=MCM6 PE=1 SV=1	3608.68	5690.51	7028.9	3450.86	10082.2	5165.38	2891.89	1998.62	3374.28	5701.46
O23755	26	15	157.772	0.325365	0.213712	1.55563	0.152601	canga	94768.7	Elongation factor 2 (EF-2).	152791	164668	166654	23526	76125.5	39437.5	85858.9	36271.1	198584	15108.6
Q40078;Q40079;Q9SZN1	3	1	22.8835	0.369941	0.233718	1.55529	0.133958	canga	54140.6	V-type proton ATPase subunit B 1 OS=Hordeum vulgare OX=4513 PE=2 SV=1	15396.9	35189.4	37707.7	6890.84	16220.4	11145	12074.2	9022.58	12385.9	27002.4
Q9SKY8	2	2	9.379	0.251887	0.181411	1.55513	0.193556	canga	61502.6	Heat shock 70 kDa protein 8 OS=Arabidopsis thaliana OX=3702 GN=HSP70-8 PE=1 SV=1	2255.42	3649.09	3300.59	3808.88	9899.85	5131.6	1914.87	2002.36	2924	2761.51
P50566	8	1	68.1493	0.0507338	0.0708531	1.55489	0.523491	RM	11457.4	Histone H4 OS=Chlamydomonas reinhardtii OX=3055 GN=H4-I PE=3 SV=2	47133	74684.2	85405.8	66595.6	62743.3	116771	60046.8	115944	86250.7	144305
Q6WZ83;P08436;P0CG89;P35057;P59259;P62785;P62786;P62787;P62788;P62887;Q41811;Q6LAF3;Q6PMI5;Q6V9I2;Q71V09;Q76H85;P85945	12	5	62.1686	0.0507338	0.0708531	1.55489	0.523491	RM	11409.4	Histone H4 OS=Eucalyptus globulus OX=34317 PE=3 SV=3	27838.8	44111.8	50444.4	39334.3	37058.9	68970	35466.3	68481.7	50943.4	85233.1
Q42908	2	1	11.2962	0.0702212	0.0858099	1.55241	0.451267	RM	61354.6	2_3-bisphosphoglycerate-independent phosphoglycerate mutase OS=Mesembryanthemum crystallinum OX=3544 GN=PGM1 PE=2 SV=1	41127.2	52364.9	53184.4	67210.7	37859.6	110597	40884	68783.3	82178.1	88371.7
Q9LZU5	3	3	12.9055	0.0307659	0.0550952	1.55126	0.632101	canga	119807	Kinesin-like protein KIN-5D OS=Arabidopsis thaliana OX=3702 GN=KIN5D PE=3 SV=1	82138.5	69422	66765.5	46090.2	81965.3	51646	25929.1	43038.6	57283.6	45393.2
Q9LTY1	4	3	15.8252	0.58548	0.308701	1.54786	0.0794781	canga	82889.2	Mitotic spindle checkpoint protein MAD1 OS=Arabidopsis thaliana OX=3702 GN=MAD1 PE=1 SV=1	3525.85	5094.22	5350.58	24094.5	9486.7	7117.72	7389.09	5342.33	5743.86	5128.02
Q9LXG1;Q9FLF0	3	3	15.579	0.0258929	0.0502958	1.54565	0.667776	RM	23093.5	40S ribosomal protein S9-1 OS=Arabidopsis thaliana OX=3702 GN=RPS9B PE=1 SV=1	15621	13176.6	12583.5	13711.5	12354	18987.3	13275.1	21649.1	31666.3	18670.9
P0C5K3	1	1	4.5926	0.40067	0.244558	1.54459	0.123066	RM	39816	Putative formin-like protein 15b OS=Arabidopsis thaliana OX=3702 GN=FH15B PE=3 SV=1	3033.87	3023.09	3152.04	4629.91	2983.67	4951.12	11810.7	4274.14	2674.68	2273.39
Q42945	2	1	13.5832	0.454542	0.264964	1.54435	0.107001	canga	27913.1	Caffeoyl-CoA O-methyltransferase 6 OS=Nicotiana tabacum OX=4097 GN=CCOAOMT6 PE=2 SV=1	24067.2	11994.7	7676.99	4319.81	3359.74	12212.2	8241.16	5183.48	6523.82	1133.86
Q43077;P49252	6	4	43.7578	0.542721	0.295025	1.54026	0.0870134	canga	76643.2	Amine oxidase [copper-containing] precursor (EC 1.	765431	582828	99005.4	301048	81629.1	260045	382448	429947	58806.4	56827.9
Q53RB0	5	2	36.4052	0.991008	0.422122	1.53991	0.0500122	canga	98755	Probable linoleate 9S-lipoxygenase 4 OS=Oryza sativa subsp. japonica OX=39947 GN=Os03g0700700 PE=2 SV=1	20784.3	2162.7	1491.63	5312.05	4083.9	5430.64	3429.52	4701.68	3420.03	4989.83
Q03194	4	1	19.9049	0.128244	0.121367	1.53991	0.321408	canga	105703	Plasma membrane ATPase 4 OS=Nicotiana plumbaginifolia OX=4092 GN=PMA4 PE=2 SV=1	4247.13	3266.43	3497.38	2481.21	6992.8	1398.12	3783.11	2349.6	3849.07	1922.76
Q6AVT2	3	2	12.673	0.130602	0.121881	1.53484	0.317655	RM	55826.4	Glucose-1-phosphate adenylyltransferase large subunit 1_ chloroplastic/amyloplastic OS=Oryza sativa subsp. japonica OX=39947 GN=AGPL1 PE=1 SV=1	3354.39	4750.56	3661.42	6254.28	5461.87	6105.51	4869.08	5277.63	5945.34	13844.3
Q42876	2	1	11.09	0.126439	0.121367	1.53194	0.324339	RM	60119.6	Leucine aminopeptidase 2_ chloroplastic OS=Solanum lycopersicum OX=4081 GN=LAPA2 PE=2 SV=1	9232.07	11247.9	7905.13	8859.21	7976.34	14148.4	6297.87	11450.8	20078.3	17300.1
Q4JF75	2	2	10.8682	0.0532064	0.0719472	1.53058	0.512931	RM	113050	Retinoblastoma-related protein OS=Scutellaria baicalensis OX=65409 GN=RB PE=2 SV=1	8019.96	5039.26	4032.57	6161	3622.42	12164.6	5802.5	7200.56	6982.04	8984.86
O81439	1	1	5.1617	0.0451307	0.0664516	1.53031	0.549362	RM	35005.5	Probable plastid-lipid-associated protein 1_ chloroplastic OS=Arabidopsis thaliana OX=3702 GN=PAP1 PE=1 SV=1	4666.35	5264.85	6406.96	6775.02	4338.82	9490.84	4684.85	7657.62	10370.4	9806.38
Q9XGM1	2	1	9.652	0.180475	0.146375	1.52909	0.25355	canga	29115.8	V-type proton ATPase subunit D OS=Arabidopsis thaliana OX=3702 GN=VHA-D PE=1 SV=2	199229	106349	133404	70566.5	428417	37874.4	65574.7	48652.6	447125	14188.6
Q1WM16	4	4	18.8445	0.35481	0.227266	1.52559	0.139874	RM	49989.2	Hexokinase-7 OS=Oryza sativa subsp. japonica OX=39947 GN=HXK7 PE=2 SV=2	1028.91	8817.97	4830.76	1688.29	2779.12	4065.5	6257.85	4053.5	13058.2	1772.49
P37598	2	1	9.1097	0.373584	0.235	1.52508	0.132591	canga	35592.3	Hypothetical transcriptional regulator ydhB.	747.398	3845.52	3223.9	3534.54	3861.55	2097.14	516.159	2386.83	2278.59	2696.44
P36428	5	3	25.2961	0.0410013	0.064513	1.52492	0.57042	RM	111345	Alanine--tRNA ligase OS=Arabidopsis thaliana OX=3702 GN=ALATS PE=1 SV=3	9324.44	4716.19	4257.53	6424.67	4250.37	8809.66	8955.79	8587.7	6058.39	11770.2
P86993	2	2	24.3494	0.25092	0.181152	1.52462	0.194208	RM	26006.8	Lectin OS=Bauhinia forficata OX=413686 PE=1 SV=1	6040.56	5635.73	6823.93	27566	6427.94	26622.9	25775.3	9523.44	11234.3	6877.44
Q93XH4;Q40168;Q40872;Q40885;Q43585	4	3	26.3304	0.0302405	0.0543175	1.52397	0.635717	RM	26322.8	Agamous-like MADS-box protein MADS1 OS=Vitis vinifera OX=29760 GN=MADS1 PE=2 SV=1	10892.1	12553.9	11808.3	13350.8	14778.9	24823.4	14554	15276.4	14741.8	27199.9
Q9LPI7	1	1	4.3022	0.112612	0.113628	1.52237	0.348566	RM	41976.7	NAC domain-containing protein 12 OS=Arabidopsis thaliana OX=3702 GN=NAC012 PE=2 SV=1	1801.47	5549.2	3882.26	2914.42	3479.74	7443.83	4570.9	3467.92	3954.85	7397.51
P42762	6	3	38.8383	0.108693	0.111349	1.52162	0.35607	canga	103691	ERD1 protein_ chloroplast precursor.	10212.8	10559.5	12928.9	9562.91	18350.9	2209.81	5145.24	6185.72	25028.5	1923.61
Q9LV79	1	1	5.6995	0.0820306	0.0929992	1.52145	0.416958	RM	23348.4	Ras-related protein RABH1a OS=Arabidopsis thaliana OX=3702 GN=RABH1A PE=3 SV=1	14298.1	5747.59	24948.2	6272.19	7370.54	21921.9	15405.5	14964	20118.6	16802.7
Q7XL03	5	3	28.106	0.169598	0.142401	1.51961	0.265464	canga	102168	Chaperone protein ClpD2_ chloroplastic OS=Oryza sativa subsp. japonica OX=39947 GN=CLPD2 PE=2 SV=2	8929.93	7976.98	5859.83	15978.6	16025.3	3854.43	6244.74	6536.94	11738.2	7668.24
Q9FVW3	1	1	4.9996	0.0554792	0.0736696	1.51879	0.503637	canga	39082.9	Putative methylesterase 14_ chloroplastic OS=Arabidopsis thaliana OX=3702 GN=MES14 PE=1 SV=1	2373.08	3543.93	4775.19	4233.48	5020.05	3975.12	2719.51	2366.7	2244.66	1826.68
Q6AU80	5	5	21.6093	0.402605	0.244903	1.51854	0.122426	RM	87499.8	Isoamylase 2_ chloroplastic OS=Oryza sativa subsp. japonica OX=39947 GN=ISA2 PE=1 SV=1	8977.18	8289.56	9413.38	14701.2	17412	15513	9581.63	9610.44	11839.2	42735.9
Q9FX24	3	3	11.4892	0.193594	0.153315	1.51748	0.240359	RM	66536.5	Pentatricopeptide repeat-containing protein At1g34160 OS=Arabidopsis thaliana OX=3702 GN=PCMP-H68 PE=2 SV=2	8925.41	8753.16	3588.28	16719.8	10356.1	21539	12229.8	17690.2	6654.71	15245.3
P46976	1	1	6.1985	0.434467	0.257286	1.51503	0.112585	RM	39594.8	Glycogenin-1 (EC 2.4.1.186).	20894.7	33939.4	9871.97	11125.9	3272.01	13470.5	21581.3	35019.1	44445.1	5329
O64937;Q41803	14	1	106.538	0.0761442	0.0901637	1.51277	0.433352	RM	49720.4	Elongation factor 1-alpha (EF-1-alpha).	6008.22	10350.6	6471.71	10261.8	2711.7	10477.3	11433	12464.9	10978.6	8809.52
P08841	2	1	16.231	0.214438	0.164365	1.51266	0.221656	canga	51470.7	Tubulin beta-3 chain.	24723.9	33398.7	41771.8	14024.7	52166.4	10107.3	18467.2	22989.4	48219.8	10013.1
P22319	2	1	10.0267	0.136648	0.12479	1.51157	0.30839	canga	23394.7	NAD-reducing hydrogenase hoxS delta subunit (EC 1.	4246.64	3433.2	3740.09	1826.35	2810.04	455.259	1118.36	1765.81	1425.72	5857.12
P40476	1	1	4.3266	0.293312	0.199235	1.50976	0.168611	RM	34650.7	Hypothetical 34.7 kDa protein in RHO3-HIS5 interge	393.125	98	232.342	1358.18	496.487	3604.25	100.482	125.396	62.2483	0
Q41418	5	1	47.196	0.128336	0.121367	1.50931	0.321261	canga	29509	14-3-3-like protein.	21533.2	15830.7	9416.26	19801.3	23513.2	18419.1	16242.3	9626.08	5958.02	9447.35
Q0WSY2	5	5	29.4632	0.0126596	0.0351132	1.5091	0.799176	RM	110896	Filament-like plant protein 4 OS=Arabidopsis thaliana OX=3702 GN=FPP4 PE=1 SV=1	15215.2	15968.6	11192.9	18504.8	15349.6	24160.2	15395.8	26432.7	24691.9	24359.9
Q9FK02	2	1	9.3439	0.265193	0.18671	1.50905	0.184937	RM	43485.9	Ribosomal RNA small subunit methyltransferase_ mitochondrial OS=Arabidopsis thaliana OX=3702 GN=DIM1B PE=1 SV=1	14263.5	13926.1	17906.6	33826.8	24307.2	32136.6	11043.9	29738.9	33721.7	50647.3
Q96481	6	2	40.0806	0.021952	0.0457717	1.50804	0.70069	canga	37385.7	Actin-105 (Fragment) OS=Solanum lycopersicum OX=4081 PE=3 SV=1	5105.31	7683.43	5929.83	8839.67	6982.17	4471.31	2948.72	5491.98	4820.91	5171.32
Q9CR81	1	1	4.5572	0.0372849	0.0614719	1.50681	0.591081	canga	14014.9	Testis expressed protein 12.	2211.16	1757.82	2116.64	2279.26	2457.5	1037.01	831.686	1955.46	1265.99	2092.17
O49006;Q42534	7	5	41.9119	0.257102	0.182958	1.50598	0.190103	canga	64769.2	Pectinesterase/pectinesterase inhibitor 3 OS=Arabidopsis thaliana OX=3702 GN=PME3 PE=1 SV=2	8504.33	7991.97	9673.21	2990.8	13028	4013.41	8784.55	4195.21	6924.31	4096.37
Q9AJ37;Q9AJ64	1	1	4.6694	0.263667	0.186295	1.50591	0.185894	canga	107572	Antigenic heat-stable 120 kDa protein (PS120) (120	28194.9	17209.8	31034.4	31557.6	72235.1	15953.9	21390.5	33976.1	39879.7	8483.04
Q9BBS1	1	1	4.1698	0.48334	0.27582	1.50505	0.0997183	canga	57551.5	Acetyl-coenzyme A carboxylase carboxyl transferase subunit beta_ chloroplastic OS=Lotus japonicus OX=34305 GN=accD PE=3 SV=1	5021.01	5663.88	22986.3	4900.06	0	1103.03	4745.05	0	0	19779.8
Q70Z17	1	1	10.6256	0.163781	0.13893	1.50425	0.272243	RM	43261.1	Nucleosome assembly protein 1;3 OS=Nicotiana tabacum OX=4097 GN=NAP1;3 PE=1 SV=1	39757	26614.7	27066	16082.4	25749.2	47502	23923.1	22965.7	57879.1	51209.6
P29502;P29514;Q41785	8	3	54.4041	0.0733674	0.0882085	1.50125	0.441561	RM	50196	Tubulin beta-3 chain (Fragment).	9699.97	8973.78	9437.38	14951.6	13928.8	14342.6	18695.5	18487.8	9775.57	24257.2
Q29277	1	1	5.5997	0.235067	0.173919	1.50101	0.205412	RM	15635.9	Dopamine- and cAMP-regulated neuronal phosphoprote	35824.5	13023.4	5477.99	14263.6	4335.75	9278.05	33089.6	28836.3	25543.9	12713.4
Q9FJU4	4	3	17.6481	0.000189893	0.00640341	1.49979	0.999863	canga	36772.3	Inositol oxygenase 5 OS=Arabidopsis thaliana OX=3702 GN=MIOX5 PE=2 SV=1	2867.78	2826.22	2648.75	2718.94	2152.12	1719.13	1723.93	1590.81	1830.44	1946.16
Q33050;Q31809	11	2	89.3262	0.021527	0.0452144	1.49802	0.704497	canga	50719.5	Ribulose bisphosphate carboxylase large chain (Fragment) OS=Rubia tinctorum OX=29802 GN=rbcL PE=3 SV=1	7440.57	7895.9	5379.62	6141.41	7951.69	4612.7	3023.19	5975.1	3867.36	5758.39
Q9SRH5	2	1	9.6264	0.0468531	0.0681464	1.49747	0.541102	canga	29482.4	Mitochondrial outer membrane protein porin 1 OS=Arabidopsis thaliana OX=3702 GN=VDAC1 PE=1 SV=3	6514.07	4282.44	4057.1	5778.73	7529.27	3014.08	2649.67	4035.52	3580.97	5525.91
P93208	8	2	75.2844	0.563672	0.302492	1.49745	0.0831693	RM	28993.4	14-3-3-like protein 2.	1495.06	1459.05	994.893	1243.69	3200.07	6379.34	52.989	4922.99	484.236	728.152
Q7XV13	2	1	6.2301	0.29334	0.199235	1.49703	0.168596	canga	100709	Putative lipoxygenase 5 OS=Oryza sativa subsp. japonica OX=39947 GN=Os04g0447100 PE=3 SV=2	5352.35	4800.45	2811.4	12829.1	5773.08	3511.83	4921.33	5502.18	4337.2	2813.49
P25460	3	1	22.2694	0.742642	0.357435	1.49661	0.0604582	RM	17917.9	40S ribosomal protein S11 OS=Zea mays OX=4577 GN=RPS11 PE=2 SV=1	7200.97	7858.89	7771.54	7309.23	12115.8	4867.58	5960.21	5098.85	16240.1	31074.4
A2XFI3;Q10MW3	5	2	27.5151	0.193563	0.153315	1.49582	0.240389	canga	65930.6	Pyruvate decarboxylase 2 OS=Oryza sativa subsp. indica OX=39946 GN=PDC2 PE=2 SV=2	3083.18	6937.75	2706.84	3175.47	6524.78	585.385	2655.44	7905.89	2310.26	1536.8
Q9SAJ6;Q5E924	6	3	30.3311	0.180122	0.146339	1.49445	0.253921	canga	45001.9	Glyceraldehyde-3-phosphate dehydrogenase GAPCP1_ chloroplastic OS=Arabidopsis thaliana OX=3702 GN=GAPCP1 PE=1 SV=1	6346.61	6369.88	5718.91	15269.9	11601.8	8244.58	6374.54	6454.99	5932.58	3310.19
Q0DBS1	5	3	23.4077	0.160035	0.137118	1.49398	0.276772	canga	67195	Putative DEAD-box ATP-dependent RNA helicase 51 OS=Oryza sativa subsp. japonica OX=39947 GN=Os06g0535100 PE=3 SV=2	39016	26849.7	24717.4	52054.5	62820.2	18015.2	18862.9	26434.8	60278.6	13932.4
Q43189	7	4	39.8647	0.0407642	0.0644802	1.49317	0.571687	RM	97145.2	Probable linoleate 9S-lipoxygenase 3 OS=Solanum tuberosum OX=4113 GN=LOX1.3 PE=2 SV=1	5917.59	4702.01	3400.13	8805.91	5479.55	10794.1	7103.39	6700.78	8322.17	9344
Q9XCB1	6	3	51.3952	0.172038	0.142895	1.49306	0.262707	RM	70200.7	Chaperone protein dnaK (Heat shock protein 70) (He	7233.61	13970.4	68307	12879.7	22841.1	34583	32169.9	22344.2	27877.7	70003.9
P86071	1	1	5.4112	0.15488	0.134244	1.49269	0.283227	canga	2629.87	Transaldolase (Fragments) OS=Capsicum annuum var. annuum OX=40321 PE=1 SV=1	12739.7	10827.6	27369.9	22087.7	10078.7	12092.6	9800.55	10567	12599.6	10614.1
Q9FXE3	1	1	4.3886	0.0986498	0.104542	1.49195	0.376812	RM	29196.4	SufE-like protein 2_ chloroplastic OS=Arabidopsis thaliana OX=3702 GN=SUFE2 PE=2 SV=1	4982.96	1659.1	960.213	1050.33	1122.78	2261.58	3821.22	2355.36	3465.11	2681.11
P18025;Q8H7U1;P29512;P50262;Q43695;Q9ZSW1;O04386;O59837;P04690;P10876;P11482;P20364;P20365;P20802;P22852;P33188;P41352;P50260;Q41782;P07436;P10878;P11857;P30156;P30157;P33632;P34108;Q04709;Q08115;Q9LKI8;Q9N2N6	13	3	100.529	0.691128	0.343476	1.49162	0.0654012	RM	50646.7	Tubulin beta-1 chain (Beta-1 tubulin).	1675.58	4100.96	6381.48	3482.69	4577.26	3268.89	2793.9	3636.05	17653.8	2804.94
Q7XPF7	1	1	3.9074	0.23448	0.1737	1.49127	0.205847	RM	54695.7	Probable cation transporter HKT7 OS=Oryza sativa subsp. japonica OX=39947 GN=HKT7 PE=2 SV=2	2959.67	2685.88	4065.44	7704.27	4391.92	11980.1	7538.02	5397.58	3464.14	4140.59
P46293	2	1	18.8029	0.415667	0.250127	1.48944	0.118237	canga	16665.5	40S ribosomal protein S16 OS=Gossypium hirsutum OX=3635 GN=RPS16 PE=2 SV=1	6831.66	5709.7	6437.41	2350.37	15910	2350.08	9153.38	5548.92	4758.57	3191.17
Q08062	7	1	54.3468	0.128296	0.121367	1.48708	0.321325	RM	35932.1	Malate dehydrogenase_ cytoplasmic (EC 1.1.1.37).	13150.5	25459.4	10426.3	22497.2	11834.5	35172.2	30029.1	26360.1	14799.7	17613.8
A2XFC7;Q10N21;P85940;Q9FE01	4	1	25.5182	0.0643374	0.081285	1.48677	0.470694	canga	27273.8	L-ascorbate peroxidase 1_ cytosolic OS=Oryza sativa subsp. indica OX=39946 GN=APX1 PE=2 SV=1	5131.96	4398.94	4877.46	5216.07	8988.61	2498.26	5043.36	4878.46	2959.87	3865.18
P93214	5	3	37.9835	0.189291	0.151225	1.48392	0.244554	canga	15213.2	14-3-3-like protein 9 (Fragment).	1800.56	3583.14	5555.45	2521.62	4575.14	2157.1	2104.11	1938.21	4432.69	1522.11
P05899	1	1	5.6863	0.150106	0.13222	1.48377	0.289449	canga	12422.2	Virion infectivity factor (SOR protein) (Fragment)	40055.6	61454.6	43520.6	89832.9	77932.4	40706.3	23831.6	82133	44889.4	19250.9
B1P123;P80637	2	2	12.3097	0.505406	0.282201	1.48358	0.0946597	RM	42644.1	TRIBOA-glucoside O-methyltransferase BX7 OS=Zea mays OX=4577 GN=BX7 PE=1 SV=1	39835.6	63059.7	35468.3	38456.6	54658.3	78540.4	96345.3	73814.4	79897.5	14820.2
Q8GZB6	4	3	17.0399	0.0436053	0.0653348	1.4803	0.556927	RM	71481.7	Histone-lysine N-methyltransferase_ H3 lysine-9 specific SUVH4 OS=Arabidopsis thaliana OX=3702 GN=SUVH4 PE=1 SV=2	4138.43	5655.31	6608.77	6728.78	4686.71	7128.29	5714.84	8303.47	7718.9	12313.6
P19315	2	1	8.8572	0.203589	0.158495	1.47991	0.231073	RM	37448.7	Glyceraldehyde 3-phosphate dehydrogenase (EC 1.2.1	5373.84	7487.09	9549.21	23602.4	24873.3	22092.8	32578.6	22907.9	9914.75	17410.8
P35527	9	9	67.5064	0.114286	0.114928	1.47792	0.345451	RM	62215.5	Keratin_ type I cytoskeletal 9 (Cytokeratin 9) (K9	48269.1	31461.1	44663.2	46270.1	65960.3	45417.8	88879.9	62574.2	105290	47548.7
Q9FFT4	4	1	23.2273	0.0330092	0.0577387	1.47766	0.617215	canga	66844.5	Pyruvate decarboxylase 2 OS=Arabidopsis thaliana OX=3702 GN=PDC2 PE=2 SV=1	1712.45	2374.68	2329.91	3251.96	3209.4	2198.32	1510.92	1436.73	1534.1	2035.32
Q6PUA2	4	3	18.506	0.086573	0.0950761	1.47454	0.405152	RM	203735	Transcription initiation factor TFIID subunit 1b OS=Arabidopsis thaliana OX=3702 GN=TAF1B PE=2 SV=1	15276	15158.4	13159.5	27083.7	17822.6	28400.7	13920.3	31049.7	25967.5	31158.7
P10880	1	1	4.7788	0.681874	0.340842	1.47276	0.066411	canga	19069.9	Shikimate kinase (EC 2.7.1.71) (SK).	853.057	1822.38	1082.89	15694.3	2149.17	3208.03	1843.55	2590.69	2616.67	4408.57
Q27991;Q9JLT0;P35580	6	5	24.9127	0.0509447	0.0709813	1.47184	0.522571	canga	230069	Myosin heavy chain_ nonmuscle type B (Cellular myo	5518.5	6424.46	5844.23	11853.5	7737.22	6418.93	4586.21	5095.8	4214.2	5080.13
P52428	2	1	11.8976	0.0807753	0.0921013	1.47006	0.420346	canga	29915.5	Proteasome subunit alpha type-1 OS=Oryza sativa subsp. japonica OX=39947 GN=PAF1 PE=2 SV=1	46998.1	29247.9	22997.3	35543.3	48084.6	23177.3	15748.8	34233	24371.3	26866.3
Q0P3M4	1	1	3.2963	0.226329	0.170629	1.46807	0.212046	canga	114200	DNA-directed RNA polymerase subunit beta'' OS=Ostreococcus tauri OX=70448 GN=rpoC2 PE=3 SV=1	5122.29	7007.42	6441.6	17538.8	7452.08	7222.42	5580.08	4503.68	5674.49	6692.47
Q6AVZ9	1	1	4.2403	0.169055	0.142191	1.46161	0.266084	RM	78958.2	Putative RNA polymerase II subunit B1 CTD phosphatase RPAP2 homolog OS=Oryza sativa subsp. japonica OX=39947 GN=Os05g0134300 PE=3 SV=1	3147.02	3307.51	2124.46	4875	3865.08	6988.26	6572.89	5705.02	2950.01	3097.55
O04019;O23894;P46465;P54776;Q9SEI2	4	4	22.7671	0.163009	0.13867	1.46072	0.273166	canga	47265.8	26S proteasome regulatory subunit 6A homolog B OS=Arabidopsis thaliana OX=3702 GN=RPT5B PE=1 SV=3	2961.06	4117.62	6479.69	2215.34	3324.7	1613.44	2758.33	3803.2	2724.73	2175
P08855	1	1	5.5613	0.518684	0.286662	1.45921	0.0918145	canga	77193.6	Calpain inhibitor [Contains: Erythrocyte calpastat	2998.31	5846.24	5975.36	970.514	2583.23	1517.7	1684.15	2544.78	4079.48	2765.42
Q42662	15	7	119.465	0.958377	0.413236	1.4586	0.050261	RM	84875.2	5-methyltetrahydropteroyltriglutamate--homocysteine methyltransferase OS=Plectranthus scutellarioides OX=4142 GN=MET PE=1 SV=2	16539.9	34787.8	80669.9	57990.5	21788.7	189490	37033.9	10929.5	16175.2	55269.8
Q9FG33	2	1	8.0998	0.227423	0.171021	1.45836	0.211196	canga	73324.2	Probable L-type lectin-domain containing receptor kinase S.5 OS=Arabidopsis thaliana OX=3702 GN=LECRKS5 PE=2 SV=1	3585.62	4098.3	3237.51	8838.98	7322.34	4985.64	3893.54	5353.29	2079.26	2258.9
Q8LB54	3	3	19.9467	0.198953	0.15652	1.45786	0.235303	canga	43343.2	Pre-mRNA-splicing factor 38 OS=Arabidopsis thaliana OX=3702 GN=PRP38 PE=1 SV=1	11708.3	5665.96	4812.41	6115.52	5169.06	1995.94	3893.68	6160.12	9928.21	981.153
P22954	22	1	167.935	0.272074	0.19061	1.45754	0.180718	RM	71786.1	Heat shock cognate 70 kDa protein 2 (Hsc70.2).	242.798	276.911	409.12	461.253	370.852	281.48	379.604	988.952	569.152	347.445
Q6X1C0	3	3	13.9234	0.0696764	0.0854945	1.45731	0.452994	canga	51520.5	Crocetin glucosyltransferase 2 OS=Crocus sativus OX=82528 GN=GLT2 PE=1 SV=1	2386.06	2693.64	3533.09	5113.78	3180.09	2100.84	2314.68	2984.92	2678.95	1521.91
P27132	2	1	16.7495	0.770038	0.366635	1.45352	0.0582675	RM	41495.2	Actin II (Fragment).	20737	28998.8	8273.74	15271.9	32037.5	80927.1	31646.5	19660.8	13538.5	7309.98
P46466	6	4	28.7704	0.168081	0.141772	1.45144	0.267202	canga	49758.3	26S proteasome regulatory subunit 4 homolog OS=Oryza sativa subsp. japonica OX=39947 GN=TBP2 PE=2 SV=2	3099.26	5336.74	7755.48	6736.71	8906.72	4327	3330.78	3565.29	3337.78	7372.5
O23712;P34066	3	3	14.7412	0.182821	0.147128	1.44622	0.251101	canga	30638.1	Proteasome subunit alpha type 1-2 (EC 3.4.25.1) (2	2494.14	2922.71	2730.04	2181.45	5557.58	2067.99	2288.93	2861.85	2828.06	937.661
Q9C9D0	1	1	4.0437	0.69791	0.345014	1.44427	0.0646855	RM	39504.6	Cytosolic sulfotransferase 16 OS=Arabidopsis thaliana OX=3702 GN=SOT16 PE=1 SV=1	12348.2	12185	12254.8	8698.11	23094.4	9272.28	12357.3	20023.7	50490.1	6905.65
P45621	2	2	10.5544	0.0396812	0.0634402	1.44337	0.57756	canga	49874.1	Glutamate-1-semialdehyde 2_1-aminomutase_ chloroplastic OS=Glycine max OX=3847 GN=GSA1 PE=2 SV=1	6130.15	7298.25	6324.75	9698.25	11646.1	6357.81	4534.51	5542.7	5678.55	6359.78
P08717	2	1	10.7842	0.209878	0.161285	1.44293	0.225535	RM	56447.1	Nitrogenase molybdenum-iron protein alpha chain (E	4820.53	5220.52	4493.85	20834.4	9551.85	18268.8	17803	9907.34	6157.25	12681.6
C0HJW7	2	2	10.9434	0.123208	0.12021	1.43905	0.329709	RM	32214.4	Alpha-mannosidase (Fragments) OS=Lablab purpureus OX=35936 PE=1 SV=1	11813.2	12039.9	9764.04	11379.4	5455.27	15714.4	8572.86	13888.8	13129	21297.6
P11076	2	1	10.1776	0.325406	0.213712	1.43832	0.152582	RM	20455.3	ADP-ribosylation factor 1.	5073.8	4147.69	2993.77	6061.88	10654.6	7091.03	18056.8	5569.27	5812.96	5082.95
Q9LEJ0	14	2	118.266	0.0297006	0.0537044	1.43785	0.639488	RM	48058.6	Enolase 1 OS=Hevea brasiliensis OX=3981 GN=ENO1 PE=1 SV=1	3387.83	3074.99	2121.49	4513.32	3712.31	4402.8	6244.78	4784.46	4687.5	4050.69
Q9CAD5	6	3	23.0358	0.303279	0.204253	1.43563	0.163363	canga	96733.1	Mitogen-activated protein kinase kinase kinase YODA OS=Arabidopsis thaliana OX=3702 GN=YDA PE=1 SV=1	7656.48	4387.77	4919.79	13207.5	12913.5	6209.15	3970.86	3930.12	6232.29	9668.88
F4IJK6	4	4	13.6029	0.224889	0.170188	1.43509	0.213173	canga	124063	Kinesin-like protein KIN-14R OS=Arabidopsis thaliana OX=3702 GN=KIN14R PE=3 SV=1	30526.5	21542	12416	19695.6	42519	15524.6	16634.6	16530.6	20415.9	19180.6
Q9SM59	2	2	17.289	0.381211	0.237799	1.4324	0.129798	canga	68745.8	Phosphoglucomutase_ chloroplastic OS=Pisum sativum OX=3888 GN=PGMP PE=2 SV=1	20848.2	16907.4	15924.1	7086.45	5113.89	7385.01	16019.7	9936.68	10236.6	2414.75
P28400	15	1	122.588	0.121282	0.119347	1.4322	0.332992	canga	52006	Ribulose bisphosphate carboxylase large chain (EC	2348.6	2294.54	1709.36	2196.01	3308.89	865.416	925.176	1284.86	1893.19	3310.52
Q69QQ6	17	1	131.563	0.171365	0.142895	1.43108	0.263463	canga	80485.3	Heat shock protein 81-2 OS=Oryza sativa subsp. japonica OX=39947 GN=HSP81-2 PE=2 SV=1	9986.11	4954.73	6107.33	3397.3	5578.43	4080.46	4227.28	5787.64	4364.84	2519.72
Q9SJQ9	9	4	60.9538	0.0531035	0.0719472	1.42803	0.513361	canga	38729	Fructose-bisphosphate aldolase 6_ cytosolic OS=Arabidopsis thaliana OX=3702 GN=FBA6 PE=1 SV=1	9001.76	11411.2	10375.4	18920.5	11792.1	9710.2	7951.01	7649.06	10721	7035.8
Q9LF79	3	1	22.3383	0.28797	0.197144	1.4261	0.171533	canga	116802	Calcium-transporting ATPase 8_ plasma membrane-type OS=Arabidopsis thaliana OX=3702 GN=ACA8 PE=1 SV=1	7513.89	14359	18686.7	7149.17	19386.8	3857.82	9054.59	7745.74	12001.4	14388.6
P04551	1	1	13.0686	0.264638	0.186539	1.42428	0.185284	RM	34529.7	Cell division control protein 2 (EC 2.7.1.-) (P34	12065.6	13142.6	3807.95	10411.4	3034.91	11422.4	12708.3	13309.7	17868.9	5168.96
Q9SIF3	2	2	10.2098	0.0712681	0.0869111	1.42322	0.447988	RM	36475.7	GDSL esterase/lipase At2g04020 OS=Arabidopsis thaliana OX=3702 GN=At2g04020 PE=3 SV=2	12448	11026.9	11612.8	15640.9	24537.2	28094.1	18262.7	16623.4	26030.2	18109.5
P26854	8	5	42.8345	0.102651	0.107394	1.42217	0.368271	RM	55669.1	ATP synthase subunit alpha_ mitochondrial OS=Marchantia polymorpha OX=3197 GN=ATPA PE=3 SV=2	12432.2	7910.98	4510.21	11497.3	5522.88	11681.4	9257.45	10275.9	16584.2	11752.3
Q9LD83	5	3	25.746	0.124578	0.12021	1.42019	0.327413	canga	63748.3	Guard cell S-type anion channel SLAC1 OS=Arabidopsis thaliana OX=3702 GN=SLAC1 PE=1 SV=1	9843.19	11166.1	9322.52	14551.5	10640.2	6207.76	2873.2	6084.4	7195.97	16734.4
Q42954	2	2	9.798	0.080314	0.0917508	1.41886	0.421605	canga	55874.3	Pyruvate kinase_ cytosolic isozyme OS=Nicotiana tabacum OX=4097 PE=2 SV=1	2936.78	3854.2	4408.79	2495.11	3528.11	1528.61	2357.6	2260.05	4133.51	1858.84
Q9LVC8	1	1	4.7233	0.372499	0.234813	1.41677	0.132996	canga	32404	2-methoxy-6-polyprenyl-1_4-benzoquinol methylase_ mitochondrial OS=Arabidopsis thaliana OX=3702 GN=COQ5 PE=2 SV=1	5018.24	3579.39	2430.46	1673.71	993.039	815.795	2782.02	1930.56	3660.36	477.517
Q42806	8	5	66.655	0.233034	0.17337	1.41573	0.206925	canga	55986.9	Pyruvate kinase_ cytosolic isozyme OS=Glycine max OX=3847 PE=2 SV=1	25271.3	36596.6	26914.2	12776.5	39041.8	20499.8	17504.5	9809.89	42131.7	9367.49
P34922	14	1	121.085	0.966849	0.414794	1.41462	0.0501655	RM	36723	Glyceraldehyde 3-phosphate dehydrogenase_ cytosoli	46165.1	116615	34129.4	29096	31045	69987	91051.2	4126.51	48735.5	149729
O48558;Q9SDG6	1	1	5.6071	0.975286	0.416914	1.41137	0.0500919	RM	12718.8	60S ribosomal protein L30 OS=Zea mays OX=4577 GN=RPL30 PE=3 SV=1	9340.42	7772.05	10747.4	9133.29	27255.5	27767.2	18165.1	13940.1	29983	823.332
P14656;P15102	2	2	9.6086	0.239809	0.175899	1.40962	0.201953	canga	39429.2	Glutamine synthetase cytosolic isozyme 1-1 OS=Oryza sativa subsp. japonica OX=39947 GN=GLN1-1 PE=1 SV=1	51327.3	24944.4	24338.5	11522.3	32922	5768.86	11287.3	53879.5	29466	2501.35
P33126	12	4	81.8039	0.0232801	0.0469816	1.40822	0.689133	canga	80479.3	Heat shock protein 82.	8056.86	12767.3	10782.3	11813.6	14881.6	8374.64	6641.52	8414.82	8497.48	9472.34
Q9XFX3	1	1	4.1543	0.637484	0.326021	1.40777	0.0718206	RM	56188.2	Procardosin-A OS=Cynara cardunculus OX=4265 GN=cardA PE=1 SV=1	1374.32	5125.26	4645.02	698.734	7650.54	7336.08	2240.46	13860	2708.75	1297.66
P31922;P30298;P04712;P31924;P49036	4	1	28.3941	0.0557809	0.0737561	1.40611	0.502431	RM	92553.7	Sucrose synthase 1 OS=Hordeum vulgare OX=4513 GN=SS1 PE=1 SV=1	82039.1	58533.3	50473.3	66838.6	48101.6	98942.9	55585.5	81512.2	86242.3	107966
P36183	16	15	96.8444	0.259647	0.184014	1.40564	0.188454	canga	93030.8	Endoplasmin homolog OS=Hordeum vulgare OX=4513 PE=2 SV=1	36847.7	31160.4	32011.4	84870.3	60387.8	40969.5	23313.3	22728.2	38761.7	48722.6
Q7XDC8	4	1	19.7821	0.146073	0.130402	1.40352	0.294899	canga	35911.1	Malate dehydrogenase_ cytoplasmic OS=Oryza sativa subsp. japonica OX=39947 GN=Os10g0478200 PE=1 SV=3	6667.8	10593.8	8454.3	17090.7	14063.2	7361.13	7084.74	7668.56	10096.9	8307.97
P51427;O24111;O65731;Q9ZUT9	2	2	14.4458	0.294415	0.199689	1.40296	0.168017	RM	23035.6	40S ribosomal protein S5-2 OS=Arabidopsis thaliana OX=3702 GN=RPS5B PE=1 SV=2	6265.62	7858.29	6222.47	9650.62	9142.37	11071.6	6023.37	7068.89	10253.7	20493.7
O48773	2	2	8.7984	0.165055	0.139812	1.40252	0.270733	RM	48211	Protein disulfide-isomerase 2-3 OS=Arabidopsis thaliana OX=3702 GN=PDIL2-3 PE=2 SV=1	8533.4	5892.01	3632.56	5641.46	4085.18	13493.1	6159.37	7156.13	6421.35	5738.37
H8ZM70	8	1	32.9658	0.152139	0.133224	1.40167	0.286769	canga	97957.2	Bifunctional abietadiene synthase_ chloroplastic (Fragment) OS=Abies balsamea OX=90345 GN=LAS PE=1 SV=1	20516.9	25552.3	21226.8	17462.7	42149.4	17871.6	13518	12113.4	24537.3	22500
P52384	1	1	4.4632	0.123665	0.12021	1.40126	0.32894	canga	84189.6	Probable processing and transport protein.	37051.4	60702.2	35605.1	27439.4	54687.4	33841	27734.2	42030.4	29399.6	20774.8
Q0WP44	3	3	12.7108	0.258738	0.183684	1.4005	0.18904	RM	134269	Protein HASTY 1 OS=Arabidopsis thaliana OX=3702 GN=HST1 PE=1 SV=1	9737.42	9988.68	13795.1	9062.42	14132	15282.4	10123.6	11533.2	30600.6	11890.2
Q9ATF5	2	2	11.2762	0.384014	0.238791	1.39944	0.128794	canga	21521.3	60S ribosomal protein L18a OS=Castanea sativa OX=21020 GN=RPL18A PE=2 SV=1	14647.6	16227.6	17605.4	3059.19	4929.5	8159.77	8863.17	3790.53	19243.5	294.383
P02671	2	1	8.4716	0.337599	0.218953	1.39839	0.147105	canga	95714.5	Fibrinogen alpha/alpha-E chain precursor [Contains	3807.22	2820.45	6220.56	1178.41	8227.52	575.54	1655.67	6840.14	6198.69	644.056
Q38677;Q38676	2	1	13.8246	0.919521	0.404925	1.39832	0.050979	canga	67716.8	V-type proton ATPase catalytic subunit A isoform 2 OS=Acetabularia acetabulum OX=35845 PE=2 SV=1	4955.69	42757.1	21408.3	2144.32	7391.85	10959.1	6688.87	7545.87	7443.32	23614.2
P08980	2	1	9.1087	0.837206	0.383451	1.39708	0.0540639	canga	24724.2	Cytochrome b6-f complex iron-sulfur subunit_ chloroplastic OS=Spinacia oleracea OX=3562 GN=petC PE=1 SV=2	6633.88	5060.23	5650.37	43.975	162.574	151.891	2148.29	62.284	8381.14	1819.09
P0DKC0;P0DKC1	4	2	24.8953	0.22706	0.170964	1.39566	0.211478	canga	66964.9	Proton pump-interactor 3B OS=Arabidopsis thaliana OX=3702 GN=PPI3B PE=3 SV=1	2741.62	3545.47	5063.9	1550.57	3444.51	1094.41	1026.86	2326.11	5673.35	1591.36
P42733;P17093;Q9M5M1	4	1	20.6731	0.17532	0.144265	1.39494	0.259078	canga	17977	40S ribosomal protein S11-3 OS=Arabidopsis thaliana OX=3702 GN=RPS11C PE=2 SV=2	516.576	330.213	529.319	300.306	683.55	165.774	227.312	272.864	856.282	169.572
Q9SA52	2	2	9.0612	0.100789	0.106003	1.39386	0.372198	RM	42790.9	Chloroplast stem-loop binding protein of 41 kDa b_ chloroplastic OS=Arabidopsis thaliana OX=3702 GN=CSP41B PE=1 SV=1	1435.28	1688.7	1269.23	3919.47	2145.68	2817.34	3714.28	3085.45	2151.3	2809.16
Q9M039	3	1	16.8905	0.695803	0.344697	1.39367	0.0649056	canga	65337	Pyruvate decarboxylase 3 OS=Arabidopsis thaliana OX=3702 GN=PDC3 PE=2 SV=1	20895.2	182512	155550	19385.8	148911	104501	56354	151338	58667.3	7458.33
Q9M3V8	12	5	62.1381	0.0300047	0.0540568	1.39232	0.637357	RM	28756.4	40S ribosomal protein S6.	23167.4	29688.7	22630.1	43263.6	33278.5	45869.6	40023.4	50632.3	38125.6	37020.7
P35381	2	2	10.5176	0.154663	0.134244	1.39122	0.283505	RM	59649.8	ATP synthase alpha chain_ mitochondrial precursor	12908.1	30635.5	19729.6	19655.6	35224.8	34392.1	31130.2	37529.6	42477.3	18848.1
O82140	6	4	31.4668	0.316669	0.210456	1.39112	0.156703	RM	89077.4	Beta-amyrin synthase 1 OS=Panax ginseng OX=4054 GN=OSCPNY1 PE=1 SV=1	9804.59	9281.52	11963.1	9109.14	15417.9	19801.8	25953.5	12013.7	7336.11	12208.4
Q9FML4	1	1	3.6831	0.223278	0.169616	1.39076	0.214445	canga	20512.1	Protein LATERAL ORGAN BOUNDARIES OS=Arabidopsis thaliana OX=3702 GN=LOB PE=1 SV=1	30186.8	66690.5	45852.6	85291	67751.6	45879.3	22800.7	27879.5	25034.1	91076.7
P34091	1	1	6.317	0.844479	0.385008	1.39037	0.0537027	canga	26000.7	60S ribosomal protein L6 (YL16-like).	10085.2	17790.3	1567.01	17919.6	960.61	4854.96	3515.9	2807.79	21341.1	2235.44
A2Z4C4;Q7G737	2	1	10.1298	0.276419	0.191703	1.3885	0.178131	canga	27648.9	Homeobox-leucine zipper protein HOX15 OS=Oryza sativa subsp. indica OX=39946 GN=HOX15 PE=2 SV=1	23942	14408.4	14732.8	32338.1	13800	12483.7	14220.3	17768.3	23660.4	3326.81
P16097	4	1	20.8178	0.288939	0.197144	1.38805	0.170997	RM	109754	Phosphoenolpyruvate carboxylase 2 OS=Mesembryanthemum crystallinum OX=3544 GN=PPC2 PE=3 SV=1	2945.5	771.532	869.141	390.528	1037.12	2114.23	1967.17	2358.26	641.164	1266.68
Q2QVG9	10	1	57.5225	0.45609	0.265348	1.38805	0.106588	RM	102131	Chaperone protein ClpC2_ chloroplastic OS=Oryza sativa subsp. japonica OX=39947 GN=CLPC2 PE=2 SV=2	248.466	214.498	269.618	3.75504	102.919	395.043	365.121	262.246	61.3768	81.1419
Q84KK6	2	1	10.5318	0.300693	0.203073	1.38561	0.164699	RM	41123.1	Isoflavone 4'-O-methyltransferase OS=Glycyrrhiza echinata OX=46348 GN=HI4'OMT PE=1 SV=1	2192.22	2518.27	2777.24	1599.56	5831.57	6423.83	3401.84	1968.5	5777.22	3100.31
Q8VZ95	3	1	14.7494	0.287162	0.196951	1.385	0.171982	canga	28700.8	Vesicle-associated protein 1-1 OS=Arabidopsis thaliana OX=3702 GN=PVA11 PE=1 SV=1	51271.4	25540.6	20993.6	30475.8	59887.8	25098.9	16513.9	18336.6	35887.1	40025.9
P28516	5	2	30.5132	0.0180205	0.0418141	1.38452	0.738147	canga	66397.4	Pyruvate decarboxylase 1 OS=Zea mays OX=4577 GN=PDC1 PE=2 SV=1	12737.8	12023.6	12262.2	15070.7	13470	11495.5	10832.5	10441.9	8180.1	6405.09
Q9M237	5	4	28.145	0.022639	0.046382	1.38427	0.694649	RM	69892.5	Uncharacterized protein At3g43530 OS=Arabidopsis thaliana OX=3702 GN=At3g43530 PE=1 SV=1	2434.41	2150.85	1783.26	1784.45	2428.71	2701.08	2237.97	2824.12	3883.4	3001.33
A7Y3K2	4	1	13.1366	0.268653	0.188478	1.3824	0.182796	canga	243224	Protein TIC 214 OS=Ipomoea purpurea OX=4121 GN=TIC214 PE=3 SV=1	16255.6	49203.8	40100.8	2569.25	51876	6961.67	3780.22	2399.82	98844.5	3758.15
P77832	5	4	21.5312	0.0798163	0.0913572	1.38231	0.422972	canga	51019.4	Xylose isomerase (EC 5.3.1.5).	5311.56	2914.7	2927.59	4641.23	5002.47	2712.43	2542.84	3060.57	3829.47	2900.22
Q09023	1	1	14.116	0.683691	0.341464	1.38191	0.0662096	canga	35842.5	Endochitinase CH25 precursor (EC 3.2.1.14).	3262.35	94476	17420.9	4606.9	3055.67	7012.45	35241.5	13451.6	29163.1	4009.33
Q9M3L7	1	1	2.8871	0.051345	0.0710604	1.38054	0.520835	canga	55571.2	Acetyl-coenzyme A carboxylase carboxyl transferase subunit beta_ chloroplastic OS=Spinacia oleracea OX=3562 GN=accD PE=3 SV=2	168396	127701	169860	124273	113957	106018	88509.7	103292	144262	67998.6
P26301;O02654;P06733;P22712;P84208;Q27655;Q9C9C4	21	11	156.702	0.289822	0.197295	1.3776	0.170511	canga	48291.7	Enolase 1 OS=Zea mays OX=4577 GN=ENO1 PE=2 SV=1	87115.8	76943.5	62596	35154.3	39523.5	46852.5	62005	47274.4	49919.8	12686.2
O81983	1	1	4.678	0.154591	0.134244	1.3769	0.283596	canga	50668.2	Serine--tRNA ligase OS=Helianthus annuus OX=4232 PE=2 SV=1	11030.8	19935.1	12681.7	9481.43	17675.3	7026.62	7238.36	11817.7	9077.23	16262.9
Q03682;Q03681	9	3	78.7684	0.162842	0.13867	1.37451	0.273366	RM	32373.9	Luminal-binding protein 2 (Fragment) OS=Nicotiana tabacum OX=4097 GN=BIP2 PE=2 SV=1	40613.9	28330	23279.5	25031.1	29439.2	47173.5	20288.4	39954.4	45804.7	48411.3
P55737;O03986	25	1	184.754	0.175468	0.144265	1.37405	0.258917	canga	80349.3	Heat shock protein 90-2 OS=Arabidopsis thaliana OX=3702 GN=HSP90-2 PE=1 SV=1	11291.6	7530.1	7855.48	5442.02	9820.67	7991.55	8639.59	5337.71	5943.81	2610.18
P12628;P84539	9	7	66.8415	0.2859	0.196419	1.37361	0.172687	canga	65274.6	NADP-dependent malic enzyme OS=Phaseolus vulgaris OX=3885 GN=ME1 PE=2 SV=1	33710.4	20753.9	44737.8	58721.6	65275.1	29508.4	26552	35370.6	38172.4	32887.8
Q84NC9;Q84ND0	1	1	4.9245	0.506571	0.282322	1.37341	0.0944043	canga	67966.3	Tricyclene synthase 1e20_ chloroplastic OS=Antirrhinum majus OX=4151 GN=1e20 PE=1 SV=1	8663.43	6081.36	8273	1944.08	4091.21	4357.25	4836.52	4657.12	4232.62	3070.48
P31405	15	1	104.056	0.206025	0.159973	1.37328	0.228901	canga	68807.6	V-type proton ATPase catalytic subunit A OS=Gossypium hirsutum OX=3635 GN=CVA69.24 PE=2 SV=1	7821.41	11929.7	6116.05	15691	12485.5	12232.6	8730.74	6254.18	6183.47	5952.76
Q8LD27	5	2	34.5736	0.0790422	0.0911711	1.37244	0.425117	RM	25208.5	Proteasome subunit beta type-6 OS=Arabidopsis thaliana OX=3702 GN=PBA1 PE=1 SV=2	6534.43	4679.9	3190.85	3908.74	4650.6	7763.03	7153.88	6336.16	6131.26	4133.11
Q9SB42	3	2	14.4532	0.0779141	0.0908727	1.37054	0.428284	RM	40445.5	GLABROUS1 enhancer-binding protein-like OS=Arabidopsis thaliana OX=3702 GN=GEBPL PE=1 SV=1	2842.06	3478.33	4316.71	2709.42	2757.06	5560.43	3197.23	5537.92	3293.63	4481.34
P13548;Q39442;P49087	18	2	114.661	0.0350906	0.0596174	1.36873	0.60415	canga	68966.6	V-type proton ATPase catalytic subunit A OS=Vigna radiata var. radiata OX=3916 PE=1 SV=3	14351.2	14701.1	14207.4	20325.4	19966	16087.9	11171.4	9684.55	13834.6	10264.4
Q01859	7	1	67.4883	0.171958	0.142895	1.36826	0.262797	RM	59173.5	ATP synthase beta chain_ mitochondrial precursor (	7422.52	8084.13	11466.2	16335.2	12910.9	15858	9893.51	12545.8	14535.1	24089.7
O65258	3	3	17.6443	0.567497	0.303785	1.36804	0.0824997	RM	61968.4	Beta-amylase 2_ chloroplastic OS=Arabidopsis thaliana OX=3702 GN=BAM2 PE=1 SV=2	14782.5	16298.5	9601.96	7448.44	13414	8667.02	11000	39101.3	15334.8	10093.2
Q96372	17	10	93.4143	0.0779599	0.0908727	1.36772	0.428154	canga	90072.8	Cell division cycle protein 48 homolog OS=Capsicum annuum OX=4072 GN=CAFP PE=2 SV=1	11113.8	14755.8	10543.2	16120.6	20012	9428.35	9950.25	10555.1	14550.7	8556.59
Q9SP07	6	2	48.8981	0.066694	0.0828579	1.36703	0.462702	RM	29367.1	14-3-3-like protein.	6047.45	8146.2	6692.49	12223.4	11130.4	13543.4	11180.4	11470.5	9395.7	14887.4
Q41608	6	3	36.2695	0.0919902	0.0997396	1.36641	0.391929	canga	92653.8	Sucrose synthase 1 OS=Tulipa gesneriana OX=13306 PE=2 SV=1	7943.99	7339.1	10226	6851.19	9844.26	8713.63	5536.36	8051.96	5104.28	3480.88
Q9SGJ6	1	1	4.5152	0.285149	0.196129	1.36189	0.173108	canga	20820.6	Dehydration-responsive element-binding protein 1E OS=Arabidopsis thaliana OX=3702 GN=DREB1E PE=2 SV=1	517.66	1214.44	1553.55	1085.04	1152.79	374.217	990.264	1290.96	1208.05	192.262
Q9CAG3	3	3	15.3339	0.287335	0.196951	1.3606	0.171886	RM	105029	Lipoxygenase 6_ chloroplastic OS=Arabidopsis thaliana OX=3702 GN=LOX6 PE=2 SV=1	7236.43	7223.26	7172.34	7772.07	10750.7	7336.15	5933.04	13387.5	10154.8	17823.2
P51819;Q08277	28	7	206.399	0.361018	0.230747	1.36024	0.137399	canga	81106.2	Heat shock protein 83.	21501.8	17226.3	28462.3	61196.5	56104.8	11715.5	16884.2	11943.7	35188.8	59899.1
P32812	2	2	15.9469	0.722373	0.35108	1.35931	0.0622702	RM	11811.7	Hypothetical protein in GLDA 5'region (ORF1) (Frag	9740.96	2547.24	2498.95	1294.33	3049.22	1903.08	3031.59	6165.31	13560.2	1344.37
Q84J55	3	1	19.2106	0.192362	0.152745	1.3575	0.241548	RM	29114.8	14-3-3-like protein GF14-A OS=Oryza sativa subsp. japonica OX=39947 GN=GF14A PE=2 SV=1	5331.72	17259.7	5337.4	5334.78	3757.57	13828	6153.69	10959.8	7681.97	11632.9
P49034;P10691;P49037	8	4	44.46	0.222823	0.169486	1.35746	0.214807	RM	92201	Sucrose synthase (EC 2.4.1.13) (Sucrose-UDP glucos	32883.9	36821.5	51290.5	48295.3	20727.6	58829.8	62134.4	65349.8	26769.8	44859.6
O67032	2	1	17.9999	0.677234	0.339091	1.35636	0.0669321	canga	41890.8	Peptide chain release factor 1 (RF-1).	12826.5	16011.3	2726.73	19863.9	19765.1	9356.56	10740.2	7943.78	18312.8	6135.2
P13645	10	4	78.1287	0.410675	0.248376	1.35513	0.119812	canga	59746.8	Keratin_ type I cytoskeletal 10 (Cytokeratin 10) (	3464.25	2728.63	1528.35	6433.64	3038.98	3432.18	2816.57	2316.2	2094.92	2028.12
Q9Z7Q4	1	1	5.1544	0.559253	0.300722	1.35506	0.0839551	RM	30687	Acyl-[acyl-carrier-protein]--UDP-N-acetylglucosami	865.457	922.285	6310.53	438.361	1251.28	1529.56	1187.51	896.419	1246.09	8403.64
O24301;Q9M111	10	3	55.2059	0.133733	0.124027	1.35506	0.312793	RM	92607.6	Sucrose synthase 2 OS=Pisum sativum OX=3888 GN=SUS2 PE=2 SV=1	29261.2	30829.6	28760.6	25940	35421.7	52840	22318.3	38803.6	40033.5	49551.9
P31541	12	1	66.437	0.488853	0.277016	1.35494	0.0984142	canga	102956	ATP-dependent clp protease ATP-binding subunit clp	1832.11	2703.52	1574.93	6368.6	3635.92	3050.8	1869.53	3053.01	2187.31	1732.92
Q9FZ19	4	3	19.4429	0.275051	0.191391	1.35447	0.178939	RM	57127	Putative pentatricopeptide repeat-containing protein At1g02420 OS=Arabidopsis thaliana OX=3702 GN=At1g02420 PE=3 SV=2	7014.7	6856.28	5424.81	6279.48	6747.05	7730.03	4648.78	6537.95	10570.8	14291.9
O23237	3	1	11.1699	0.268649	0.188478	1.35333	0.182799	canga	36791.4	Peroxidase 49 OS=Arabidopsis thaliana OX=3702 GN=PER49 PE=2 SV=2	3253.96	5142.62	5052.79	8135.15	9110.02	3935.86	2877.79	4026.15	7024.89	4816.03
Q9FYH7	3	2	13.0373	0.468274	0.270326	1.35307	0.103427	canga	72253.8	Vacuolar-sorting receptor 6 OS=Arabidopsis thaliana OX=3702 GN=VSR6 PE=2 SV=3	36462.1	25691.5	18296.1	76275.5	22807.8	47383.6	22713.5	16270.3	26030.4	20288
Q9LUG9	4	2	15.5075	0.323334	0.213159	1.35199	0.153544	canga	144520	Mediator of RNA polymerase II transcription subunit 33A OS=Arabidopsis thaliana OX=3702 GN=MED33A PE=1 SV=1	110815	69856.5	36510.6	50875.2	37688.5	91541.5	40921.3	26873.6	46204.3	20603.7
Q6R8G3	3	2	8.278	0.72109	0.350904	1.34993	0.0623906	canga	87845.9	Phosphate transporter PHO1 homolog 7 OS=Arabidopsis thaliana OX=3702 GN=PHO1-H7 PE=2 SV=1	6132.55	9481.14	5626.48	30777.1	12467.9	10650.9	6334.55	7552.23	12846.8	10384.7
Q9SAZ5	2	1	16.5848	0.180658	0.146375	1.34969	0.253358	canga	17935.2	Histidine-containing phosphotransfer protein 3 OS=Arabidopsis thaliana OX=3702 GN=AHP3 PE=1 SV=2	1603.93	2748.47	2825.69	327.8	34.0649	0	149.303	0	268.325	5168.81
O35710	1	1	4.7522	0.139713	0.126676	1.34853	0.303882	canga	49099.3	Nocturnin (CCR4 protein homolog).	5306.83	4376.57	3977.74	2685.69	5223.92	976.338	1603.41	1332.73	10376.8	1706.56
P02533	5	3	25.3245	0.251236	0.181161	1.34806	0.193994	RM	51775.6	Keratin_ type I cytoskeletal 14 (Cytokeratin 14) (	17171	21558.2	16662.7	44224.4	33008.7	32732.8	27541.6	29154.6	25586	63772.1
P33529	2	1	8.8652	0.195785	0.154436	1.34767	0.23827	RM	125122	Phytochrome OS=Mougeotia scalaris OX=13158 GN=PHY PE=2 SV=2	3410.91	3735.39	2844.68	11555.4	3290.82	9852.76	5813.65	5517.49	7973.2	4315.14
Q40353	2	2	8.3011	0.619989	0.321216	1.34673	0.0742276	canga	43193.2	Mitogen-activated protein kinase homolog MMK2 OS=Medicago sativa OX=3879 GN=MMK2 PE=2 SV=1	13564.1	20911.4	15919.9	3958.01	20816.2	9326.49	14382.7	10873.1	10493	10741.2
Q9FXT4	3	3	15.4924	0.0797213	0.0913572	1.34664	0.423234	canga	46220.5	Alpha-galactosidase OS=Oryza sativa subsp. japonica OX=39947 GN=Os10g0493600 PE=1 SV=1	3938.6	5216.28	5230.71	5025.94	6547.49	3592.5	3578.81	5216.06	4566.19	2323.33
P0C030;P0C031;Q8RUC6;Q9SHE7;P0C073	8	2	63.5549	0.444241	0.261258	1.34613	0.109811	RM	17129.7	Ubiquitin-NEDD8-like protein RUB1 OS=Oryza sativa subsp. japonica OX=39947 GN=RUB1 PE=2 SV=2	3036.96	2583.64	2418.33	1721.67	2163.79	1560.61	3053.51	1842.74	4060.47	5534.43
P42074	1	1	5.999	0.749384	0.35923	1.34514	0.059892	canga	23587	DNA-directed RNA polymerase gamma chain (EC 2.7.7.	12288.4	12729.1	6571.96	4576.11	1348.67	4856.04	8718.93	8512.09	2142.32	3659.3
P53494;P53497	10	1	77.8196	0.198642	0.156482	1.34119	0.235592	canga	42007	Actin 4.	4360.42	4959.75	2790.59	5835.73	4614.77	5280.48	4793.38	3188	1845.19	1714.79
A2T340;P28250	3	1	20.3427	0.572288	0.304981	1.34083	0.0816745	RM	52869.5	ATP synthase subunit beta_ chloroplastic OS=Angiopteris evecta OX=13825 GN=atpB PE=3 SV=1	8861.45	9138.92	7680.97	20352.7	91236.2	64996.4	7106.38	29912.6	73701.1	8339.12
P21242	3	3	13.3935	0.267449	0.188076	1.34037	0.183537	canga	31576	Proteasome component C1 (EC 3.4.25.1) (Macropain s	7093.92	9797.26	4710.33	11158.5	13272.4	6267.78	7323.99	7458.33	8626.92	4666.11
P17066	4	1	31.5986	0.250363	0.18115	1.33879	0.194584	canga	71253.2	Heat shock 70 kDa protein 6 (Heat shock 70 kDa pro	9941.63	12386.4	13339.9	18762.3	23156.1	14280.4	11952.2	16420	10408.5	4891.23
P93259	4	1	32.9596	0.925218	0.406087	1.33872	0.0508447	RM	30026.6	14-3-3-like protein OS=Mesembryanthemum crystallinum OX=3544 GN=GBF PE=2 SV=1	2290.05	2040.82	2502.17	892.871	2086.69	3308.19	322.995	2747.06	4769.63	1988.42
Q43161	1	1	2.9837	0.274356	0.19113	1.33757	0.179352	RM	26838.8	Caffeoyl-CoA O-methyltransferase OS=Stellaria longipes OX=19744 PE=2 SV=1	9977.27	11013.2	4486.02	11615.8	37307.5	18715	10961.9	15493.4	35929.7	18415.1
P04669	2	2	11.058	0.161132	0.13786	1.33523	0.275432	canga	15636.4	Ferredoxin_ chloroplastic OS=Silene latifolia subsp. alba OX=52853 GN=PETF PE=2 SV=1	61982.7	35064.1	30414.7	45893.7	38710.3	14099.5	9662.49	15586.1	22785.2	96689.5
O48549;P29345	5	1	29.3397	0.38761	0.240026	1.33511	0.127523	canga	28595.2	40S ribosomal protein S6-1 OS=Arabidopsis thaliana OX=3702 GN=RPS6A PE=1 SV=2	1734.01	777.037	1030.86	280.029	669.548	336.406	460.198	693.3	1747.5	126.733
P62980;P62981;Q9ARZ9	7	1	55.0953	0.135026	0.12426	1.33434	0.310827	canga	17929.8	Ubiquitin-40S ribosomal protein S27a OS=Solanum lycopersicum OX=4081 GN=UBI3 PE=1 SV=2	5702.05	4851.69	4991.08	4538.17	5832.05	2559.64	1862.5	3414.8	7157.47	4427.18
Q39258;Q9MB46;Q9SWE7	2	2	10.2285	0.207152	0.160172	1.33322	0.227908	canga	26288.1	V-type proton ATPase subunit E1 OS=Arabidopsis thaliana OX=3702 GN=VHA-E1 PE=1 SV=2	3786.83	3788.32	4316.79	8092.96	6700.58	4294.16	4215.94	5182.47	3489.19	2834.06
Q4PSK1	2	2	10.6284	0.182079	0.14685	1.33292	0.251871	RM	19445.1	Methyl-CpG-binding domain-containing protein 3 OS=Arabidopsis thaliana OX=3702 GN=MBD3 PE=2 SV=1	5524.15	8673.36	6803.32	6582.23	4841.55	9677.15	4560.78	10286.5	8553.77	10141.4
Q9C991	1	1	3.7344	0.14675	0.130711	1.33249	0.293972	RM	31609.6	Probable 3-hydroxyisobutyrate dehydrogenase-like 2_ mitochondrial OS=Arabidopsis thaliana OX=3702 GN=At1g71170 PE=2 SV=1	20179.9	20919.8	19509.9	104481	24648.4	60473.4	36722.7	56273.8	47018.3	52336
P31023;Q9M5K3	11	4	64.3235	0.219874	0.16767	1.33226	0.217175	RM	53595.5	Dihydrolipoamide dehydrogenase_ mitochondrial prec	22415.2	17961.2	13554	16360.6	15362.6	18645.3	27602.9	26459.3	29428.4	11977
Q9FMX6	2	2	8.6927	0.545612	0.296057	1.33052	0.0864646	RM	52334.3	Chaperone protein dnaJ C76_ chloroplastic OS=Arabidopsis thaliana OX=3702 GN=DJC76 PE=2 SV=1	1718.02	2998.27	3660.39	385.216	464.1	38.0863	1103.45	9954.32	693.975	485.51
Q8RXV3	3	3	14.79	0.0565796	0.0744819	1.33013	0.49927	RM	33361.8	Probable protein phosphatase 2C 59 OS=Arabidopsis thaliana OX=3702 GN=WIN2 PE=1 SV=1	3790.52	3485.26	3704.63	5663.76	4071.03	6295.89	3942.05	6096.62	6391.51	4827.86
P30707;Q9SZX9	5	1	23.4443	0.190498	0.151669	1.32984	0.243365	canga	21866.4	60S ribosomal protein L9 (Gibberellin-regulated pr	16880.7	33166.8	19552.5	27812.7	33225.2	22629.9	22777	23524.1	11102.2	18202.9
P53392	3	2	23.6351	0.635955	0.325529	1.3291	0.0720246	RM	73070.6	High affinity sulfate transporter 2 OS=Stylosanthes hamata OX=37660 GN=ST2 PE=2 SV=1	17020	8226.83	8468.37	1796.65	2653.31	5639.68	9001.41	5607.3	27635.7	2841.11
P46299	2	2	10.7	0.129733	0.121575	1.32689	0.319029	RM	29805.9	40S ribosomal protein S4.	7993.84	6933.51	7490.96	14557.5	5877.2	10352.1	14052.6	12402.8	12360.2	7693.35
P48489	2	2	9.2936	0.305606	0.204767	1.32618	0.162174	RM	36850.9	Serine/threonine-protein phosphatase PP1 OS=Oryza sativa subsp. japonica OX=39947 GN=Os03g0268000 PE=2 SV=2	6428.24	6887.68	6699.04	8564	5965.6	10485.5	12870.4	11437.9	6325.79	4692.89
Q06327	13	5	72.9815	0.386853	0.240026	1.3245	0.127789	canga	98159.4	Linoleate 9S-lipoxygenase 1 OS=Arabidopsis thaliana OX=3702 GN=LOX1 PE=1 SV=1	50685.1	105770	41546.5	129299	79990	97515.1	45021.9	57953.7	60959.4	46054.3
P09607;Q96575;P14280;Q96576	9	7	73.0458	0.200921	0.157239	1.3237	0.233492	canga	61013.7	Pectinesterase 2.1 OS=Solanum lycopersicum OX=4081 GN=PME2.1 PE=2 SV=2	31417.6	12119.1	22217	20192.1	17785.4	21266.1	16596.9	13263.6	14443.6	12794.5
P38349	3	3	12.3996	0.153465	0.133795	1.32232	0.285046	canga	50259	Hypothetical 50.0 kDa protein in MRPL37-RIF1 inter	16791.6	23783.2	15028.9	22605.6	25013.8	17223.3	16103.7	12661.9	23690.8	8382.65
P53421	8	3	70.3827	0.614927	0.319426	1.32097	0.0749551	canga	70177.8	Heat-shock protein 70 1 (HSP72).	5925.67	2342.88	1626.1	2100.73	1117.28	1582.37	2979.51	1009.26	1840.6	2514.79
F4I9S3	2	2	11.0584	0.436644	0.257925	1.32071	0.111958	canga	106602	Receptor-like protein 9a OS=Arabidopsis thaliana OX=3702 GN=RLP9A PE=2 SV=1	23104.6	17308.4	10281.3	23132.3	7390.12	16265.7	13138	11318.3	13546	7226.89
P25387	2	1	9.2247	0.259822	0.184014	1.32064	0.188341	RM	35658.1	Guanine nucleotide-binding protein subunit beta-like protein OS=Chlamydomonas reinhardtii OX=3055 GN=GBLP PE=2 SV=1	23939.3	21381.6	22614.7	47107.3	45664.3	34385.2	29613	29725.1	55725.5	62787
Q9MUT6;Q1KVV0	10	1	79.7986	0.913739	0.403555	1.32038	0.0511255	RM	53220.2	Ribulose bisphosphate carboxylase large chain OS=Mesostigma viride OX=41882 GN=rbcL PE=3 SV=1	13328.6	7286.9	10789.7	2610.62	13262	1677.88	10951.1	3723.74	35369.9	10702.1
Q93VR3	2	2	8.8319	0.776379	0.367736	1.3198	0.0578012	RM	43157.8	GDP-mannose 3_5-epimerase OS=Arabidopsis thaliana OX=3702 GN=At5g28840 PE=1 SV=1	2199.15	793.676	285.226	491.934	259.329	720.737	905.985	3134.11	330.003	227.04
Q40294	2	2	8.8183	0.233163	0.17337	1.31806	0.206829	canga	36754.6	Ubiquinol oxidase_ mitochondrial OS=Mangifera indica OX=29780 GN=AOMI 1 PE=1 SV=2	11627.6	16935	18485.2	13937	8098.33	7174.45	13720.1	11752.9	13653.8	6111.61
F4J6T7	3	2	10.7268	0.741474	0.357161	1.31739	0.0605581	canga	97849.8	Putative alpha-xylosidase 2 OS=Arabidopsis thaliana OX=3702 GN=XYL2 PE=5 SV=1	13151.3	13111.7	12607.5	54958	27873.7	20456.1	14807.7	14332.8	23096.2	19688.5
Q94BV5;Q9SH25	2	1	9.8701	0.337519	0.218953	1.31642	0.147139	canga	51654.3	Flavin-containing monooxygenase FMO GS-OX-like 4 OS=Arabidopsis thaliana OX=3702 GN=At1g62600 PE=2 SV=1	16403.6	12631.1	7163.44	17093.5	7933.68	10065.5	14894.8	8344.93	10250.2	2953.48
P0CAY7	1	1	4.2436	0.383067	0.238451	1.31642	0.129131	RM	12438.9	Defensin-like protein 290 OS=Arabidopsis thaliana OX=3702 GN=At1g47320 PE=2 SV=1	9731.56	10631.7	6722.4	13868.2	11678	12922.9	20476.9	16591.2	13412.5	5882.12
Q9AXQ3;Q945F4;Q9AXQ4;Q9XI91;P26564;P69039;P69040;Q9AXQ5;Q9AXQ6;Q9AXQ7;Q9SC12;Q9C505	6	2	27.2941	0.110037	0.112361	1.3161	0.353461	canga	17744.8	Eukaryotic translation initiation factor 5A-4 OS=Solanum lycopersicum OX=4081 PE=2 SV=1	3316.34	2554.67	3615.21	2000.69	1982.23	2544.82	2091.26	1732.91	1876.21	1988.97
Q5QLS7	2	1	9.3828	0.643455	0.327401	1.31489	0.071036	RM	36555.3	Thioredoxin-like fold domain-containing protein MRL7 homolog_ chloroplastic OS=Oryza sativa subsp. japonica OX=39947 GN=MRL7 PE=2 SV=1	1075.05	230.951	1010.48	0	0	0	372.505	0	2673.42	0
Q9LKR7	4	2	24.2868	0.108785	0.111349	1.31298	0.355889	canga	61547.6	Beta-glucosidase 24 OS=Arabidopsis thaliana OX=3702 GN=BGLU24 PE=2 SV=2	6741.69	6002.73	5440.21	5308.95	8138.46	3769.26	4362.96	3092.64	7290.26	5576.66
P53535	12	9	80.1059	0.469281	0.270384	1.31169	0.103172	canga	111214	Alpha-1_4 glucan phosphorylase L-2 isozyme_ chloroplastic/amyloplastic OS=Solanum tuberosum OX=4113 GN=STP-1 PE=1 SV=1	66028.8	104262	135894	27887.3	72956.3	105550	36031.4	94890.3	49394	24442.8
P24051;P42677;P47903;P47904	1	1	6.0972	0.156607	0.134956	1.31167	0.281035	canga	9688.15	40S ribosomal protein S27.	21610.8	22518.9	21298.4	36120.7	33626.7	28888.7	19998.3	24420.9	16416.2	13331.8
Q06248	3	2	17.4335	0.0429565	0.0647783	1.31115	0.560219	RM	69978	Heat shock 70 kDa protein IV (HSP70 IV).	8542.3	9701.23	7287.87	8840.65	11235.7	14127.9	13950	10852.8	11929.3	8938.87
Q9LKA3	3	1	18.0211	0.411137	0.248403	1.31027	0.119665	canga	36046.6	Malate dehydrogenase 2_ mitochondrial OS=Arabidopsis thaliana OX=3702 GN=At3g15020 PE=1 SV=1	34638.2	28841.8	24944.2	10410.1	35643.8	18436.7	32609.3	10711.7	24323.7	16552.3
O81905	3	3	11.4849	0.644013	0.327405	1.30967	0.0709637	RM	97492.6	Receptor-like serine/threonine-protein kinase SD1-8 OS=Arabidopsis thaliana OX=3702 GN=SD18 PE=1 SV=1	2843.56	5586.42	5259.68	2801.65	4916.85	3642.26	2401.27	4496.46	12562.4	4935.25
P93819	9	2	54.7786	0.234359	0.1737	1.30916	0.205938	canga	35913.2	Malate dehydrogenase_ cytoplasmic 1 (EC 1.1.1.37).	7520.68	14257.2	10377.2	18430.6	16235.8	12312.5	10715.1	11109.4	7956.44	8948.1
Q8GWL2	2	1	8.947	0.568484	0.303793	1.30915	0.0823285	canga	20264.3	Protein LURP-one-related 7 OS=Arabidopsis thaliana OX=3702 GN=At2g30270 PE=2 SV=1	3197.85	4328.03	1245.24	4787.86	6982.02	4787.32	3720.77	1230.77	3413.95	2537.54
F4KGQ0	7	2	53.3533	0.509842	0.283087	1.30879	0.0936933	canga	43191.2	Fructose-bisphosphate aldolase 4_ cytosolic OS=Arabidopsis thaliana OX=3702 GN=FBA4 PE=2 SV=1	939.895	1305.97	1594.23	4362.18	2118.58	1699.53	1932.68	2758.68	828.335	666.581
A3A2W2	3	2	18.8437	0.189433	0.151225	1.30846	0.244413	RM	33163.2	CASP-like protein 4A2 OS=Oryza sativa subsp. japonica OX=39947 GN=Os02g0134500 PE=2 SV=2	2555.27	3797.67	2723.13	5658.88	5708.91	5773.07	6853.72	5895.25	3414.42	4813.61
P04045	13	5	98.0481	0.191256	0.15207	1.30712	0.242623	RM	110133	Alpha-1_4 glucan phosphorylase L-1 isozyme_ chloroplastic/amyloplastic OS=Solanum tuberosum OX=4113 PE=1 SV=2	12860.4	10355.5	8590.6	15331.4	21769.7	18437.7	16685.7	13202	14749.4	26995.3
Q08436	3	1	23.8139	0.276184	0.191703	1.30547	0.17827	canga	105235	Plasma membrane ATPase 3 OS=Nicotiana plumbaginifolia OX=4092 GN=PMA3 PE=1 SV=1	676.143	2592.77	2430.33	90.9714	482.1	0	2799.22	257.372	1736.44	11.6094
P0C8Q8	4	2	28.3167	0.124124	0.12021	1.30221	0.32817	RM	77501.7	Pentatricopeptide repeat-containing protein At5g19020_ mitochondrial OS=Arabidopsis thaliana OX=3702 GN=PCMP-E42 PE=2 SV=1	15580.8	18669.8	13246.1	18134.6	17581.2	33650.5	21312.3	17746.7	17601.1	18050.1
Q9SR02	5	3	28.8425	0.129505	0.121575	1.2996	0.319391	RM	186935	Mediator of RNA polymerase II transcription subunit 14 OS=Arabidopsis thaliana OX=3702 GN=MED14 PE=1 SV=1	15601.7	9044.21	6244.48	12782.7	9370.57	15151.3	13866.8	11815.5	17065.4	11036.6
Q54316	4	3	19.7788	0.139775	0.126676	1.29935	0.303791	canga	93425.5	Hemolysin B.	13854.6	17578	15382.4	13139.5	22767.4	8634.42	13369.9	17285.3	15298.2	9076.24
F5B8W5	3	1	15.3263	0.255939	0.182566	1.29901	0.190864	RM	71661.6	Conglutin beta 7 OS=Lupinus angustifolius OX=3871 GN=BETA7 PE=1 SV=1	1945.78	3893.33	6101.51	3555.02	12942.4	10485.3	5937.98	4453.72	7682.74	8381.56
Q9LQR8	4	3	19.9662	0.0448731	0.0664516	1.2984	0.550623	canga	55933.6	26S proteasome non-ATPase regulatory subunit 3 homolog B OS=Arabidopsis thaliana OX=3702 GN=RPN3B PE=1 SV=2	9645.24	10921.2	9354.56	13525.8	14593.6	7598.38	10292	9720.02	9075.93	8015.19
Q00043;Q01233	6	3	50.2945	0.0846382	0.0936514	1.29813	0.410096	RM	77786.4	Heat shock 70 kDa protein.	9135.1	7619.06	13679.2	8980.5	7911.73	14393.1	10941.1	11535.7	9410.62	15154.2
P48669	2	2	9.1393	0.253012	0.181516	1.29732	0.192803	RM	60221	Keratin_ type II cytoskeletal 6F (Cytokeratin 6F)	2933.64	3502.8	3411.61	8915.42	4646.66	5857.49	7215.09	5794.18	3371.13	8132.6
Q9XGI7	3	2	19.8203	0.178917	0.146156	1.297	0.255199	RM	35816.4	Nicotianamine synthase OS=Solanum lycopersicum OX=4081 GN=CHLN PE=2 SV=1	3183.98	4292.73	3321.62	7322.89	7520.9	5666.57	6138.48	5063.99	8416.28	7972.54
Q42805	3	2	12.9765	0.730364	0.353236	1.29685	0.0615359	RM	33108.4	Phosphoribosylglycinamide formyltransferase_ chloroplastic OS=Glycine max OX=3847 GN=PUR3 PE=2 SV=1	162542	68212.3	46882.3	109346	73551.1	319273	116022	57127.3	99150.3	5668.56
Q5N897	3	3	12.6176	0.317273	0.210456	1.29656	0.156413	RM	58306.8	Cell division control protein 6 homolog OS=Oryza sativa subsp. japonica OX=39947 GN=CDC6 PE=2 SV=1	22142	13468.5	8510.09	10171	7582.3	28452.3	13927.1	14440.1	13261.1	10142.6
P40507	4	3	23.1205	0.818858	0.378243	1.29381	0.0550547	canga	42543.4	Hypothetical 41.6 kDa protein in SDS3-THS1 interge	5383.4	9776.76	16493.5	15241	36189.6	13514	15089.8	12910.9	9065.58	13636.3
Q9R9N1	2	2	9.072	0.47272	0.271578	1.29135	0.10231	canga	38150.7	Lipopolysaccharide core biosynthesis glycosyl tran	1968.09	5018.83	4230.72	5696.6	9362.36	1990.04	2638.89	3322.64	4141.87	8254.72
Q9FWR4	1	1	4.3196	0.175812	0.144265	1.29083	0.258541	RM	23755.1	Glutathione S-transferase DHAR1_ mitochondrial OS=Arabidopsis thaliana OX=3702 GN=DHAR1 PE=1 SV=1	4158.6	2672.43	3266.61	1712.33	1280.35	3674.14	2621.22	3762.1	3195.12	3644.79
Q9SNX2;P93262;P93804	8	5	53.9007	0.301403	0.203322	1.29077	0.16433	canga	62901.2	Phosphoglucomutase_ cytoplasmic (EC 5.4.2.2) (Gluc	5893.9	10066.1	6815.14	14076.5	12605.7	10013.3	8203.71	6894.64	5199.87	8004.56
P70754	1	1	8.92	0.127397	0.121367	1.28834	0.322777	RM	49905.7	DNA mismatch repair protein mutL.	2884.87	3706.03	3111.86	5335.05	5749.88	6693.74	5185.64	6086.93	4550.56	4264.64
P25167	5	5	25.6987	0.236517	0.174127	1.28831	0.204345	RM	129514	DNA-directed RNA polymerase III 128 kDa polypeptid	18021.5	30118.5	16422.6	28493	9002.79	18841.3	28058.2	34323.9	29718.2	20541.3
Q0J2L7	2	1	8.8415	0.422507	0.252935	1.28822	0.116131	canga	38560	Probable protein phosphatase 2C 68 OS=Oryza sativa subsp. japonica OX=39947 GN=Os09g0325700 PE=2 SV=2	8981.2	3568.28	3055.88	7816.24	6562.03	4585.19	2863.6	2919.92	4712.97	8193.48
P36270	1	1	4.1003	0.942923	0.40924	1.28739	0.0504913	canga	38683	Major head protein (Head protein GP7).	1043.77	6178.13	5091.85	2541.76	9547.27	3512.85	3347.8	4066.9	2687.49	5340.14
C6TBN2	10	8	50.1831	0.132593	0.123353	1.28672	0.314548	canga	38480.9	Probable aldo-keto reductase 1 OS=Glycine max OX=3847 GN=AKR1 PE=2 SV=1	14934.8	18173	19663	24824.3	23668.8	16798	12602.4	16301.3	22610.1	10387.7
B1NF20	2	2	14.4605	0.774041	0.367213	1.28558	0.0579713	canga	56122.4	Cheilanthifoline synthase OS=Argemone mexicana OX=54796 GN=CYP719A14 PE=1 SV=1	25496.6	6015.72	3423.27	4702.13	2149.66	7325.23	4131.04	8498.12	6371.4	6178.81
Q9C827;Q8L828	5	2	31.1533	0.503176	0.281483	1.28373	0.0951518	RM	105436	Coatomer subunit beta'-2 OS=Arabidopsis thaliana OX=3702 GN=At1g52360 PE=1 SV=1	2307.21	1238.08	1157.43	1420.82	1692.71	1657.59	1305.77	4173.92	1510.35	1386.34
Q9LVL2	3	1	19.7719	0.660628	0.333295	1.28248	0.0688802	canga	35164.4	Peroxidase 67 OS=Arabidopsis thaliana OX=3702 GN=PER67 PE=2 SV=1	15101.3	46149.8	33159.2	10004.1	21164.2	22712	11749	18320.1	19983	25155
Q9STH1	9	6	51.361	0.136036	0.124439	1.28177	0.309306	canga	64048.3	Hsp70-Hsp90 organizing protein 3 OS=Arabidopsis thaliana OX=3702 GN=HOP3 PE=2 SV=1	24386.2	20392.4	36294.3	21420.9	27986.9	27062.9	23184	18281	18979.5	14289.6
P49118	15	1	135.202	0.313995	0.209213	1.28061	0.157999	canga	73520.2	Luminal binding protein precursor (BiP) (78 kDa gl	11689.7	6396.7	7683.16	6957.21	14874.7	8715.43	4985.79	2975.28	5756.44	14737.9
O23515;O82528;Q8VYF1	1	1	4.9464	0.841543	0.384846	1.27982	0.0538463	canga	24353.1	60S ribosomal protein L15-1 OS=Arabidopsis thaliana OX=3702 GN=RPL15A PE=2 SV=1	70596.3	14931.1	13562.6	17496.9	10437	14285.4	11125.9	15979.2	41571.8	16289.5
Q9LNJ3	5	5	29.2945	0.493248	0.277753	1.27931	0.0973941	canga	52973.7	Aspartyl protease family protein 2 OS=Arabidopsis thaliana OX=3702 GN=APF2 PE=2 SV=1	13893.1	19735.1	22250.7	13028.7	43077.5	18580.6	11554.9	22100.1	22140.7	13159.5
P51418	3	3	13.6288	0.231067	0.172672	1.279	0.208407	canga	21421.2	60S ribosomal protein L18a-2 OS=Arabidopsis thaliana OX=3702 GN=RPL18AB PE=1 SV=2	2810.43	5779.29	5697.4	4150.88	5010.84	4246.26	4625.56	2583.37	4422.95	2455.63
P41753	12	6	70.3591	0.084021	0.0934715	1.27867	0.4117	RM	71494.5	Heat shock 70 kDa protein.	4539.92	4548.95	3389.26	4618.24	3865.39	4286.34	6542.49	4006.73	5574.88	6392.74
Q05737	1	1	5.0284	0.253244	0.181516	1.27647	0.192648	RM	22646.5	GTP-binding protein YPTM2 OS=Zea mays OX=4577 GN=YPTM2 PE=2 SV=1	4202.93	5375.55	11663.2	4803.07	9452.57	9155.26	9420.67	11708.8	9688.28	5338.23
P46256	6	1	54.7744	0.308085	0.205965	1.27548	0.160923	RM	38730.9	Fructose-bisphosphate aldolase_ cytoplasmic isozym	2266.56	1594.22	1358.39	4099.79	1450.41	3139.09	1984.78	3007.45	3981.91	1622.87
O81148	3	1	17.1007	0.62295	0.32219	1.27543	0.0738087	canga	27589.3	Proteasome subunit alpha type-4-A OS=Arabidopsis thaliana OX=3702 GN=PAC1 PE=1 SV=1	3979.32	14204.7	19445.7	11671.5	17904.9	7921.88	5736.4	10634.6	13862	14538.2
Q9LS94;O24461;P31022;P93267;Q40787;Q9C820;Q9LW76;Q9XER8;Q41640;Q43463	4	3	21.9499	0.578891	0.307128	1.27506	0.0805614	RM	23444.2	Ras-related protein RABG3f OS=Arabidopsis thaliana OX=3702 GN=RABG3F PE=1 SV=1	14401.1	11967	10860.9	12569	12016.6	30207.2	6943.61	13487.3	14019.2	14160.2
P52421	1	1	5.5956	0.28175	0.194689	1.27392	0.175037	RM	33297.8	Phosphoribosylamine--glycine ligase (Fragment) OS=Vigna unguiculata OX=3917 GN=PUR2 PE=2 SV=1	26208.9	20139.6	13016.3	31919.4	30223.6	45855.3	23083.3	20636.5	33316.2	31900.3
Q652L6	3	2	25.6263	0.549017	0.297093	1.27354	0.0858261	RM	46787.4	Monodehydroascorbate reductase 3_ cytosolic OS=Oryza sativa subsp. japonica OX=39947 GN=MDAR3 PE=1 SV=1	6134.68	10183.4	9738.65	6347.36	7762.17	18146.3	10200.6	11788.9	5361.46	5656.09
Q9ZW04	2	1	8.4845	0.200229	0.156903	1.27258	0.234126	RM	29512.5	Tropinone reductase homolog At2g29170 OS=Arabidopsis thaliana OX=3702 GN=At2g29170 PE=3 SV=1	15710.5	8433.26	7462.83	19734.5	19170.2	16439.4	15523.9	17262.6	16565.1	23940.1
Q9YGK5	1	1	10.124	0.296353	0.200368	1.27245	0.166982	canga	25727.1	Corticotropin-lipotropin II precursor (Pro-opiomel	150916	58530.1	118954	120399	108330	101311	35617.3	92920.3	198212	9778.76
Q42525	2	2	8.9429	0.431488	0.256285	1.26879	0.113453	canga	54049.2	Hexokinase-1 OS=Arabidopsis thaliana OX=3702 GN=HXK1 PE=1 SV=2	1631.53	2043.19	1497.72	3412.98	3927.8	1942.82	927.288	2606.31	2630.55	1755.32
P11147	7	3	70.7291	0.789595	0.370757	1.26633	0.0568772	canga	71416.6	Heat shock 70 kDa protein cognate 4 (Heat shock 70	29920.8	52136.1	5020.6	11946.8	3480.93	14015.8	20402.4	24149.1	15962.7	6416.52
P49318	4	3	21.9954	0.2361	0.174127	1.26622	0.204651	RM	57742.1	Catalase isozyme 2 OS=Ricinus communis OX=3988 GN=CAT2 PE=2 SV=1	3496.98	3609.2	3006.51	18783.2	3606.1	8198.18	5314.67	11060.2	5421.39	11160.3
P55231	3	2	14.2935	0.206312	0.159988	1.26567	0.228647	RM	58656.7	Glucose-1-phosphate adenylyltransferase large subunit 3_ chloroplastic OS=Arabidopsis thaliana OX=3702 GN=APL3 PE=2 SV=2	4338.24	1142.49	743.965	694.825	604.21	1380.05	2237.66	2498.09	2047.7	1359.06
P44481	1	1	5.4726	0.676375	0.339091	1.26431	0.0670298	canga	31077.3	Putative oxidoreductase HI0048 (EC 1.-.-.-).	780.277	1671.38	2287.49	1154.1	4247.91	1411.94	569.236	2078.13	2287.74	1674.07
Q9M098	2	1	10.1201	0.216873	0.166019	1.26372	0.21963	canga	19640.3	Nucleoid-associated protein At4g30620_ chloroplastic OS=Arabidopsis thaliana OX=3702 GN=At4g30620 PE=1 SV=1	11061	8308.26	6445.38	4862	7858.08	5656.08	5606.2	7883.15	5080.45	6267.28
P38081	1	1	4.9111	0.96553	0.414794	1.26072	0.0501789	canga	58050.3	Hypothetical 57.8 kDa protein in PRP6-MUM2 interge	6883.08	3832.32	2892.21	21105.3	4232.16	7156.44	9120.2	5643.2	4511.63	4459.61
Q9LTX9;Q08080;Q9STW6	3	2	15.1306	0.362945	0.231257	1.25874	0.136645	canga	77110.7	Heat shock 70 kDa protein 7_ chloroplastic OS=Arabidopsis thaliana OX=3702 GN=HSP70-7 PE=2 SV=1	2528.05	2773.73	1696.16	4925.05	2962.7	3138.5	1797.55	2000.13	2470.48	2419.23
F4I1S7	2	1	7.8489	0.333512	0.217131	1.25821	0.148906	canga	93821.8	Elongator complex protein 2 OS=Arabidopsis thaliana OX=3702 GN=ELP2 PE=1 SV=1	5584.26	5513.47	4270.48	7966.32	10342.3	8484.61	4014.64	5803.24	5455.1	3008.11
Q8RWB1	1	1	4.6012	0.782594	0.370092	1.25792	0.0573587	RM	45971.1	Pre-mRNA splicing factor SR-like 1 OS=Arabidopsis thaliana OX=3702 GN=SRL1 PE=1 SV=1	9121.52	2948.68	2643.37	7933.21	2912.2	7429.77	6170.23	8672.34	8929.68	949.059
Q38879	2	1	10.4063	0.858642	0.38879	1.25627	0.0530497	canga	14789.9	Thioredoxin H-type 2 (TRX-H-2).	2037.16	5648.63	6228.3	7446.5	17523.4	4074.54	4806.75	5842.67	11012.8	5215.05
Q9SCN8	7	2	37.5473	0.253849	0.181727	1.25587	0.192245	RM	91139	Cell division control protein 48 homolog D OS=Arabidopsis thaliana OX=3702 GN=CDC48D PE=1 SV=1	16208.8	14304.9	15171.9	24366.3	20782.9	31846.4	19175.9	14222.4	21942.3	26889.5
F4KIF3	4	4	17.9475	0.556065	0.29966	1.25523	0.08453	canga	137571	Disease resistance-like protein CSA1 OS=Arabidopsis thaliana OX=3702 GN=CSA1 PE=4 SV=1	17548.7	15044.4	26935.1	6730.44	12708.9	17623.7	11104	9794.12	12533.1	11856.1
Q39160	3	3	8.9084	0.71565	0.349964	1.25323	0.0629085	canga	174391	Myosin-5 OS=Arabidopsis thaliana OX=3702 GN=XI-1 PE=1 SV=1	5005.13	5336.52	3245.04	38790.5	6787.1	13227.7	7090.09	6528.67	6412.88	13950
B9RAJ0	4	3	21.9447	0.486525	0.276315	1.25234	0.0989616	RM	54363.3	Probable aspartyl aminopeptidase OS=Ricinus communis OX=3988 GN=RCOM_1506700 PE=2 SV=2	23446.7	15250.1	11791.3	9425.03	8715.89	12413.6	8910.67	14269.6	19552.4	30800.3
Q06GZ0	5	1	26.6846	0.470443	0.270531	1.25226	0.10288	canga	53703.5	ATP synthase subunit beta_ chloroplastic OS=Drimys granadensis OX=224735 GN=atpB PE=3 SV=1	15667.6	6340.47	15404.4	3983.34	14173	3349.06	6904.97	5356.87	22464.1	6299.76
O67886	2	1	15.8193	0.773843	0.367213	1.25188	0.0579858	canga	54127.1	Oxygen-independent coproporphyrinogen II.	12824.5	13217.1	17724.4	15372.8	52820.4	17727.4	23925.2	17778.9	18874	11127.5
P49209	5	1	22.0099	0.313442	0.209078	1.25117	0.158269	canga	22586.2	60S ribosomal protein L9.	1087.83	1468.71	1521.02	1709.1	2532.93	1541.73	2068.42	1439.52	941.682	658.105
O04973	1	1	4.4835	0.175769	0.144265	1.25071	0.258588	RM	64930.9	2-isopropylmalate synthase A (EC 4.1.3.12) (Alpha-	13809.2	17120.4	11749.9	24898.7	22731.9	25156.1	27343.1	23385	16536.9	20530.9
O23654;Q39291	13	1	85.8087	0.242475	0.1772	1.25044	0.20005	canga	69154.8	V-type proton ATPase catalytic subunit A OS=Arabidopsis thaliana OX=3702 GN=VHA-A PE=1 SV=1	3641.17	3640.51	3781.68	2549.9	4781.64	1342.92	2147.81	2294.99	6187.59	2737.41
Q38710	11	3	59.8038	0.18988	0.151379	1.24991	0.243972	canga	100221	Bifunctional abietadiene synthase_ chloroplastic OS=Abies grandis OX=46611 GN=AS PE=1 SV=1	10483.3	12039.6	10487	14161.1	17753	9597.21	8975.06	8875.86	16936.4	7558.41
P05122	2	2	8.0684	0.303469	0.204253	1.24967	0.163265	canga	43156	Creatine kinase_ B chain (EC 2.7.3.2) (B-CK).	8736.94	10053	8002.22	15450.2	14513.1	11670.9	12949.5	9272.73	4671.08	6852.36
Q75LR2	1	1	4.621	0.462109	0.267285	1.24904	0.105008	RM	60832.3	Phospho-2-dehydro-3-deoxyheptonate aldolase 1_ chloroplastic OS=Oryza sativa subsp. japonica OX=39947 GN=DAHPS1 PE=2 SV=2	29723.3	23060.2	23417	39963.6	26390.4	63738	36404.2	22012.2	32441.1	23460.1
P08418	5	1	47.5503	0.783614	0.3701	1.24845	0.0572874	canga	70274.3	Heat shock 70 kDa homolog protein (HSP70) (Major s	40.1982	452.309	3382.93	88.6675	210.738	282.295	779.308	484.403	26.6533	1771.37
P11143	34	4	242.007	0.540111	0.29468	1.24413	0.0875139	RM	70834.2	Heat shock 70 kDa protein.	15061.4	9342.3	5406.21	10153.7	6326.51	7154.2	9299.51	9497.49	7998.73	23640.9
Q9SEI4;P54778;P85200	5	5	32.0488	0.883244	0.396617	1.24208	0.052071	canga	45922.5	26S proteasome regulatory subunit 6B homolog OS=Arabidopsis thaliana OX=3702 GN=RPT3 PE=1 SV=1	2074.41	4707.53	4983.11	1359.97	467.726	3416.08	3983.52	1021.16	943.775	1579.03
Q653V7	3	2	13.5047	0.309355	0.206583	1.23871	0.160287	canga	96563.8	Probable alpha-glucosidase Os06g0675700 OS=Oryza sativa subsp. japonica OX=39947 GN=Os06g0675700 PE=1 SV=1	5664.03	4106.23	2804.23	4558.07	3126.48	4769.07	1969.06	3449.86	4374.85	1792.04
B9GLX8	1	1	4.3964	0.642554	0.327221	1.23784	0.0711533	RM	115783	Retinoblastoma-related protein OS=Populus trichocarpa OX=3694 GN=RBL901 PE=3 SV=1	1127.21	1085.21	874.938	529.978	926.832	408.422	1618.65	955.989	1023.82	1618.09
Q6DBN1	1	1	4.755	0.441653	0.260241	1.23717	0.110535	RM	27727.3	BTB/POZ domain-containing protein At4g08455 OS=Arabidopsis thaliana OX=3702 GN=At4g08455 PE=1 SV=1	13089.2	5298.65	2773.65	12883	6057.75	11653	11278	7728.48	4373.6	14580.2
P29307	5	1	33.3016	0.393091	0.241663	1.23665	0.125623	canga	29426.8	14-3-3-like protein.	4740.49	4402.11	6081.18	3676.04	2504.55	4048.41	4626.35	4211.45	4136.71	285.446
Q0J0S6	5	1	28.0514	0.526801	0.289626	1.23627	0.0901443	canga	98771.6	DNA topoisomerase 3-beta OS=Oryza sativa subsp. japonica OX=39947 GN=TOP3B PE=2 SV=1	2692.55	4184.37	1692.57	7243.3	4543.42	3116.38	1409.58	2496.49	6874.69	2568.68
Q43725;O81155;P31300;P32260	2	1	15.3025	0.514044	0.285155	1.23581	0.0927924	RM	46157.1	Cysteine synthase_ mitochondrial OS=Arabidopsis thaliana OX=3702 GN=OASC PE=1 SV=3	8924.16	7409.72	5554.88	18349.9	7282.14	9723.45	5901.52	10778.1	9612.11	22711.6
P37778	1	1	4.0257	0.18005	0.146339	1.23516	0.253998	canga	32985.5	dTDP-4-dehydrorhamnose reductase (EC 1.1.1.133) (d	10372.1	6975.6	6944.88	8269.92	8439.38	7644.2	6045.16	5734.6	9747.92	4023.83
Q42612	3	1	24.4073	0.24394	0.177618	1.23465	0.199016	canga	15274.9	Superoxide dismutase [Cu-Zn] 2 OS=Brassica juncea OX=3707 GN=SODCC2 PE=2 SV=3	1342.26	1510.58	1208.83	1907.43	1973.82	1619.51	1614.96	1601.1	816.261	781.504
P40590	3	3	22.4045	0.264287	0.186512	1.23443	0.185505	RM	13879.3	60S ribosomal protein L34 OS=Pisum sativum OX=3888 GN=RPL34 PE=2 SV=1	30054.7	19957.4	21132.1	30644	19082.2	30495.8	21512	26518.3	45669.9	25009.5
M4HXW5;M4HYP3	4	4	19.0121	0.43279	0.256625	1.23406	0.113073	canga	101317	Monofunctional isopimaradiene synthase_ chloroplastic OS=Pinus banksiana OX=3353 GN=TPS-mISO1 PE=1 SV=1	11226	13220.5	20923.7	8364.49	20682.3	12225.1	7846.12	14740.4	16126.4	9364.55
P21239;P21238;P08824;P34794	6	3	40.129	0.935691	0.407465	1.23311	0.0506241	RM	57749.3	RuBisCO subunit binding-protein alpha subunit_ chl	15932.5	12458.7	13864.8	5502.35	10469.2	8156.57	10512.2	6506.95	8719.55	37905.3
A8JC00	1	1	5.1091	0.784261	0.3701	1.23246	0.0572424	canga	51968	tRNA-splicing ligase RtcB homolog OS=Chlamydomonas reinhardtii OX=3055 GN=CHLREDRAFT_139581 PE=3 SV=1	4914.47	24686.1	12181.5	6320.35	9487.74	13872.1	7698.79	6568.76	6875.67	11712.3
Q41059	4	3	17.8638	0.486008	0.276315	1.2278	0.0990838	canga	94590.5	1_4-alpha-glucan-branching enzyme 1_ chloroplastic/amyloplastic (Fragment) OS=Pisum sativum OX=3888 GN=SBEII PE=1 SV=1	13309.1	17198.1	14779.7	22240.8	37041.2	13878.4	14187.4	17496	20992	18614.1
P68173;P68172;Q9LK36;P32112;O13639;O76757;P10760;P10819;P27604;P36889;P39954;P50247;Q27580	25	4	172.385	0.436844	0.257925	1.22625	0.111901	canga	53674.4	Adenosylhomocysteinase OS=Nicotiana tabacum OX=4097 GN=SAHH PE=2 SV=1	11100.6	6299.38	4296.08	10743.8	7928.04	7624.9	6731.26	6301.63	6553.74	5708.32
Q8RY18	4	4	30.0513	0.570965	0.304548	1.22475	0.0819008	canga	118020	TNF receptor-associated factor homolog 1a OS=Arabidopsis thaliana OX=3702 GN=TRAF1A PE=1 SV=1	31994.4	28363.1	57557	10896.8	19632.7	20436.8	56668.8	12279.8	15674.7	16143.8
O48551;Q9XG77	6	4	38.1578	0.983861	0.419978	1.22353	0.0500392	RM	27506.2	Proteasome subunit alpha type-6 OS=Glycine max OX=3847 GN=PAA1 PE=2 SV=2	32094.7	36979.6	27820.6	37035.7	36135.4	36430.8	26003.9	21673.7	21705	102268
C6SXE1;B7FKW7	2	2	9.7362	0.346524	0.222721	1.22332	0.143285	canga	18722.5	Cyanate hydratase OS=Glycine max OX=3847 GN=CYN PE=2 SV=1	4500.52	6965.51	5926.44	3042.06	6348.36	6299.53	3332.1	4512.49	3955.02	3794.43
O49298	4	3	19.0747	0.791315	0.371179	1.22224	0.0567616	canga	61783.3	Probable pectinesterase/pectinesterase inhibitor 6 OS=Arabidopsis thaliana OX=3702 GN=PME6 PE=2 SV=1	7887.22	1821.72	2037.2	1819.42	3094.09	3815.94	2391.71	1630.01	1700.61	4092.2
Q9M2Z5	1	1	4.5025	0.546816	0.29644	1.22118	0.0862379	RM	36689.5	F-box/LRR-repeat protein At3g48880 OS=Arabidopsis thaliana OX=3702 GN=At3g48880 PE=2 SV=1	16093.3	26516.5	21099.3	33982.1	43233.6	39929.6	56577.9	36513.3	21084.8	17989.4
Q8LP10	4	4	12.5633	0.261238	0.184798	1.22027	0.187434	RM	103636	Probable UDP-N-acetylglucosamine--peptide N-acetylglucosaminyltransferase SPINDLY OS=Eustoma exaltatum subsp. russellianum OX=52518 GN=SPY PE=2 SV=1	11273.3	11388.5	12299.5	21876.5	22548.3	23167.5	16044.4	15400.1	16799.4	25460.6
P30168	7	2	61.474	0.999383	0.424779	1.21984	0.0500001	RM	41898.9	Actin 71.	6806.26	8239.36	9483.96	6429.03	16952.8	8533.65	4626.94	5153.66	9234.05	30895.9
Q9ZRA9	12	3	102.891	0.319081	0.211311	1.21932	0.155548	RM	50669.8	Tubulin beta-4 chain (Beta-4 tubulin).	1803.96	1635.24	1060.32	2296.02	1758.45	2395.55	1800.41	3073.98	1618.17	1541.9
P06440;P20643	7	4	31.8646	0.708075	0.348103	1.21736	0.0636507	RM	73183.4	Major core protein P4b precursor (Virion core prot	10833	4924.58	5209.7	7522.09	6456.07	18645.5	5501.55	5021.49	6671.25	6701.57
F4JGZ1	3	1	14.0493	0.539878	0.29468	1.21718	0.0875587	canga	139727	Mediator of RNA polymerase II transcription subunit 16 OS=Arabidopsis thaliana OX=3702 GN=MED16 PE=1 SV=1	18701.5	7783.06	6424.31	5104.81	6289.3	9884.79	4323.98	12886	7021.17	2282.17
A7LFZ6	2	2	8.5283	0.452402	0.264234	1.21633	0.107575	canga	189556	Endoribonuclease Dicer homolog 4 OS=Oryza sativa subsp. japonica OX=39947 GN=DCL4 PE=2 SV=1	4246.09	5942.44	5805.67	11864.5	7493.16	8489.97	5570.11	4087.28	6361.98	4554.97
Q43432;P11574;Q43433;Q8W4E2	5	3	35.9666	0.542606	0.295025	1.21574	0.0870352	RM	54319.7	Vacuolar ATP synthase subunit B isoform 1 (EC 3.6.	21218.4	11238.2	8951.05	13047.9	6969.74	19022.3	18863.6	13557.1	5801.57	17432.7
O65660	2	2	17.1287	0.570307	0.30447	1.2145	0.0820138	canga	20420.9	PLAT domain-containing protein 1 OS=Arabidopsis thaliana OX=3702 GN=PLAT1 PE=1 SV=1	34889.3	29635.8	50274.3	12529.2	22220.8	22918.2	12768.1	22779.2	45899.4	18772.1
Q99598	2	1	10.4092	0.436807	0.257925	1.21412	0.111911	RM	33226.6	Translin-associated protein X (Translin-associated	9240.36	8956.24	7814.41	16520.1	11591.4	15298.6	18418.2	13958.3	6766.43	11270.1
P20472;P80050	1	1	4.9562	0.788304	0.370745	1.21387	0.0569646	canga	11927.6	Parvalbumin alpha.	3881.71	8964.39	6210.12	16573.4	17641.1	8105.06	4398.43	9578.76	12656.1	9146.82
P31233	1	1	6.1237	0.666225	0.335551	1.21364	0.0682089	RM	2239.73	20 kDa chaperonin_ chloroplastic (Fragment) OS=Pisum sativum OX=3888 GN=CPN21 PE=1 SV=1	10636.4	10957.8	13008.6	14373.3	12777.9	20861.2	9748.89	18151.8	19673.9	6511.17
P12782	4	2	24.1533	0.442076	0.260241	1.21306	0.110416	canga	50010.7	Phosphoglycerate kinase_ chloroplastic OS=Triticum aestivum OX=4565 PE=2 SV=1	1583.8	1463.41	885.973	1471.41	2538.25	956.956	1281.63	1578.24	1122.7	1608.23
Q0JNL3	3	2	19.4273	0.332324	0.21706	1.21199	0.149436	RM	36894.5	Transcription factor TGA2.3 OS=Oryza sativa subsp. japonica OX=39947 GN=TGA2.3 PE=1 SV=1	12741.1	6314.29	3398.24	15518.8	7400.94	14104.1	7810.3	9024.5	13451.7	10601.1
Q02760	1	1	4.5292	0.401298	0.24469	1.21149	0.122858	canga	30831.9	Cytochrome c1 precursor.	7581.52	7233.77	3348.18	7139.86	13012.8	1137.68	3134.4	7310.93	14808.6	5235.59
Q9C8U8	2	1	8.1568	0.449254	0.263044	1.2105	0.108429	canga	34020.9	Immune-associated nucleotide-binding protein 5 OS=Arabidopsis thaliana OX=3702 GN=IAN5 PE=2 SV=1	9368.51	4490.86	4676.12	5273.13	9254.39	4484.82	6160.55	6564.59	7472.66	2630.98
P25776	5	3	25.1726	0.394444	0.242245	1.21016	0.12516	canga	51328.7	Oryzain alpha chain OS=Oryza sativa subsp. japonica OX=39947 GN=Os04g0650000 PE=1 SV=2	3997.4	4391.53	4528.98	8449.65	7415.48	6194.52	5035.22	3702.74	4907.01	3945.06
B0YPN8	14	4	119.437	0.925301	0.406087	1.21012	0.0508429	canga	52936.5	Ribulose bisphosphate carboxylase large chain OS=Aneura mirabilis OX=280810 GN=rbcL PE=3 SV=1	22261.6	16380.6	33423.1	6735.95	6757.91	9545.3	11222.7	16441.8	12957.8	20535.2
Q9ZPX5;Q6ZDY8	3	3	20.4052	0.283093	0.195323	1.2089	0.174271	RM	70047.8	Succinate dehydrogenase [ubiquinone] flavoprotein subunit 2_ mitochondrial OS=Arabidopsis thaliana OX=3702 GN=SDH1-2 PE=1 SV=1	18388.5	17352.2	14729.8	24101.1	15111.2	31360	15409.4	22718.9	21783.3	17146.1
P31584;Q39571	2	2	11.5363	0.938438	0.408185	1.20864	0.0505717	RM	22703.8	GTP-binding protein yptV1 OS=Volvox carteri OX=3067 GN=YPTV1 PE=3 SV=1	3251.34	1917.57	2128.7	1383.19	1460.54	2809.76	3593.28	3435.26	2118.73	300.193
Q9C522;Q9FGX1	3	3	15.9359	0.463892	0.268056	1.20825	0.104547	canga	66384.1	ATP-citrate synthase beta chain protein 1 OS=Arabidopsis thaliana OX=3702 GN=ACLB-1 PE=2 SV=1	11259.6	23853.2	9608.87	10647.4	11805.1	12977.7	6400.95	10874.2	11052	14291.4
P35480	10	5	47.6436	0.409156	0.247709	1.20511	0.120297	canga	62868.4	Chaperonin CPN60_ mitochondrial precursor.	8062.34	10727.7	8879.95	19507	11463	11569.3	8931.84	9489.71	9020.49	9648.18
P42798;Q00332	4	2	22.5231	0.579975	0.307429	1.20256	0.0803814	canga	14730.2	40S ribosomal protein S15A.	1795.21	3834.84	2672.66	4947.61	5231.02	3171.3	2410.62	3359.25	2482.22	3944.88
Q84RD0	1	1	5.0551	0.634562	0.325374	1.20122	0.0722113	canga	34026.1	Transcription factor bHLH53 OS=Arabidopsis thaliana OX=3702 GN=BHLH53 PE=2 SV=1	24082.5	8551.04	8154.95	20328.1	17588.4	12461	7852.77	10105.2	17612.4	17489.5
P42739	6	1	61.5847	0.322324	0.213096	1.19757	0.154016	canga	8540.79	Ubiquitin.	1661.8	1635.78	1232.19	932.879	1082.36	673.915	599.134	2185.29	871.692	1135.23
Q9ZUA2	2	2	9.6333	0.770364	0.366635	1.19584	0.0582431	RM	63574.3	Pentatricopeptide repeat-containing protein At2g01740 OS=Arabidopsis thaliana OX=3702 GN=At2g01740 PE=3 SV=1	1734.36	2207.39	1593.25	3240.59	2566.89	1906.43	1440.31	2673.4	7045.94	497.655
Q7G6K7	3	2	6.0507	0.317196	0.210456	1.19434	0.15645	canga	135444	Formin-like protein 3 OS=Oryza sativa subsp. japonica OX=39947 GN=FH3 PE=2 SV=2	52395.3	60137.3	63600.5	45053.1	36188.4	59210.7	55314	30217.3	46104	24649.7
Q7G8V2	1	1	5.1855	0.533802	0.292308	1.19402	0.0887442	canga	22514.6	Two-component response regulator ARR15 OS=Arabidopsis thaliana OX=3702 GN=ARR15 PE=1 SV=1	15873.3	11385.5	7894.79	16080.5	24446.6	13738.3	4911.54	17217.2	11819.7	15696.4
P87730	4	2	19.001	0.593653	0.311633	1.19189	0.0781713	canga	82294.6	Glycoprotein H precursor.	3747.17	8424.84	11367.8	8470.69	11067.3	8198.17	4927.4	7472.26	8456.63	7087.87
Q96255	5	2	25.511	0.614713	0.319426	1.18895	0.0749861	RM	47815.6	Phosphoserine aminotransferase 1_ chloroplastic OS=Arabidopsis thaliana OX=3702 GN=PSAT1 PE=1 SV=1	10653.2	7836.65	7243.31	6365.19	7945.34	7499.88	6848.62	10040.7	5906.45	17314.1
Q8W4D4	5	4	27.8681	0.399927	0.244558	1.18799	0.123313	canga	66524.4	BAG-associated GRAM protein 1 OS=Arabidopsis thaliana OX=3702 GN=BAGP1 PE=1 SV=1	19761.2	17635.7	9316.48	11152.3	13004.1	13400.7	5090.07	7919.93	11230.6	22013.7
Q43155	7	3	38.1465	0.402874	0.244903	1.18791	0.122338	canga	166771	Ferredoxin-dependent glutamate synthase_ chloroplastic OS=Spinacia oleracea OX=3562 GN=FdGOGAT PE=1 SV=3	1825.04	3313.32	4435.91	6921.45	4671.56	2067.73	1983.41	2762.38	9691.66	1313.72
P36489	15	1	125.859	0.744884	0.35821	1.1879	0.0602679	RM	52448.4	Ribulose bisphosphate carboxylase large chain (Fragment) OS=Strychnos nux-vomica OX=28545 GN=rbcL PE=3 SV=1	1686.99	836.696	1820.09	678.58	1396.67	1567.63	677.79	508.281	466.243	4405.23
P36181	25	1	191.827	0.498363	0.279581	1.18604	0.0962284	canga	80421.3	Heat shock cognate protein 80 OS=Solanum lycopersicum OX=4081 GN=HSC80 PE=2 SV=1	33931.6	18513	18418.9	12299.8	18758.7	18900.5	8727.11	21998.1	21386.3	14922.7
Q8L940;O80446;O80448;Q9AT63	2	1	15.8296	0.373385	0.235	1.1855	0.132665	RM	33501.5	Pyridoxal 5'-phosphate synthase subunit PDX1.3 OS=Arabidopsis thaliana OX=3702 GN=PDX13 PE=1 SV=2	13411.4	12574.2	8345.18	14584.6	9816.54	12792	10911.5	11184.9	12740.1	21998.2
O24047;Q9SML8;O48905;P57106	9	2	65.9551	0.419087	0.251424	1.18358	0.117177	canga	35840.1	Malate dehydrogenase_ cytoplasmic (EC 1.1.1.37).	37800.8	47129.1	33034.3	71362.9	55653.2	52807.4	49570.3	49797.9	29227.5	25579.5
P27323	16	3	95.3792	0.346177	0.222721	1.18075	0.143431	canga	80920.7	Heat shock protein 90-1 OS=Arabidopsis thaliana OX=3702 GN=HSP90-1 PE=1 SV=3	3314.56	3349	2597.98	5095.11	5651.35	1948.49	1840.88	1997.26	2812.43	8346.04
Q94FZ9	2	2	8.5243	0.461801	0.267285	1.18068	0.105088	RM	35701.3	Plastid lipid-associated protein 1_ chloroplastic OS=Brassica campestris OX=3711 GN=PAP1 PE=1 SV=1	11144.7	25891.6	17439.3	8336.65	8602.96	21748.3	13680	10863.5	12626.2	25400.5
Q6Z4T3	4	3	13.5549	0.307924	0.205965	1.17871	0.161003	RM	117066	DNA polymerase I B_ mitochondrial OS=Oryza sativa subsp. japonica OX=39947 GN=Os08g0175600 PE=3 SV=1	10096.9	7788.47	6980.29	6326.82	10808.8	12971.7	11539.2	7910.92	7361.61	9724.18
Q05989	16	1	141.514	0.492299	0.277555	1.17822	0.097613	RM	49468.1	Ribulose bisphosphate carboxylase large chain (Fragment) OS=Exacum affine OX=13525 GN=rbcL PE=3 SV=1	8814.21	7087.11	7337.49	11160.4	9737.48	13982.1	7845.7	5972.39	11506.2	12696.6
Q0JNS6;A2WN93;A2WNH1;P62162;P62163;P25854;Q0JNL7	4	2	18.8639	0.343253	0.222251	1.17758	0.144667	RM	16888.8	Calmodulin-1 OS=Oryza sativa subsp. japonica OX=39947 GN=CAM1-1 PE=1 SV=2	3756.51	5404.16	4569.85	5819.04	7605.06	4275.61	7757.89	5321.67	7331.95	7289.59
Q9KNY1	3	2	23.8135	0.756543	0.36179	1.17698	0.0593103	canga	93847.4	Ribonuclease R (EC 3.1.-.-) (RNase R).	2201.95	2425.34	1040.51	2826.28	5800.31	1490.93	3114.24	3330.06	3176.08	1033.69
A8JAM0	4	3	15.5815	0.581575	0.308004	1.17577	0.0801168	RM	133290	Dynein regulatory complex subunit 7 (Fragment) OS=Chlamydomonas reinhardtii OX=3055 GN=DRC7 PE=1 SV=1	29495.8	29244	20429.1	27684.3	39806.7	46490	24881.1	23124	53214.9	24728.1
Q0J7U6	2	2	7.5237	0.428886	0.255503	1.17497	0.114219	RM	125691	Protein TOPLESS-RELATED PROTEIN 2 OS=Oryza sativa subsp. japonica OX=39947 GN=TPR2 PE=1 SV=1	11099.3	8083.63	5640.51	21432.7	14457.9	16438.3	9523.61	10506.4	20556.5	14312.2
A2YWQ1;Q0J4P2;Q07078	25	5	183.113	0.705411	0.347366	1.17283	0.0639176	canga	80479.3	Heat shock protein 81-1 OS=Oryza sativa subsp. indica OX=39946 GN=HSP81-1 PE=2 SV=1	126124	56509.8	76049.6	35637.4	100516	74426.8	73731.8	65588.4	84885.1	38021.1
Q9FPS7	2	2	13.035	0.626271	0.323366	1.17261	0.0733444	canga	79659.5	Ubiquitin carboxyl-terminal hydrolase 20 OS=Arabidopsis thaliana OX=3702 GN=UBP20 PE=2 SV=1	1989.19	2773.1	4804.82	4007.69	7071.38	2281.47	1527.76	4288.5	5181.41	4327.88
P48186	4	4	17.2338	0.875365	0.394266	1.17166	0.0523632	canga	21038.2	ATP synthase subunit b_ chloroplastic OS=Zea mays OX=4577 GN=atpF PE=3 SV=1	18357.7	26080.8	12437.5	84156	55780.7	43767.3	22309.3	37881.4	34147	29872.6
Q9FK91	3	2	13.3273	0.427697	0.25505	1.17159	0.114572	RM	92603.6	Protein ADP-ribosyltransferase PARP3 OS=Arabidopsis thaliana OX=3702 GN=PARP3 PE=2 SV=2	11037.5	7782.28	6941.38	13161.9	11163.8	13648.7	8529.07	7834.1	13524.6	15145.1
P51009	1	1	4.1068	0.379938	0.237744	1.17131	0.130257	canga	35847.9	Glyceraldehyde 3-phosphate dehydrogenase (EC 1.2.1	1270.2	1976.42	1535.69	2001.44	2492.81	815.993	1927.1	679.624	2968.79	1528.3
Q43007	2	2	10.8426	0.498839	0.279581	1.17114	0.096121	RM	92732.7	Phospholipase D alpha 1 OS=Oryza sativa subsp. japonica OX=39947 GN=PLD1 PE=1 SV=2	14504	24339.3	22141.8	19977.2	25392.3	29386.7	14432.6	22049.2	22505.7	36181.6
A3BXL8	3	2	20.2534	0.517036	0.286251	1.17091	0.0921599	RM	163392	ABC transporter G family member 53 OS=Oryza sativa subsp. japonica OX=39947 GN=ABCG53 PE=2 SV=1	11217	11642.6	11977.4	14927.1	12445.3	18069.1	10973.6	12117.7	9581.99	22099.2
B0YPN7	2	1	8.4538	0.821501	0.378292	1.17019	0.0549048	canga	52906.5	ATP synthase subunit beta_ plastid OS=Aneura mirabilis OX=280810 GN=atpB PE=3 SV=1	21460.5	8382.65	7643.45	10831.4	5216.68	9901.47	7969.51	11546.8	10050.5	6280.59
Q6DQL1;Q8GTQ9	3	3	16.6936	0.594507	0.311807	1.17006	0.0780371	RM	35774.3	Succinate--CoA ligase [ADP-forming] subunit alpha-2_ mitochondrial OS=Solanum lycopersicum OX=4081 PE=1 SV=1	1143.14	987.618	1523.08	805.004	1703.84	1036.23	4546.91	703.127	577.816	346.621
Q84R94	2	1	9.8277	0.933444	0.407465	1.16596	0.0506686	RM	24199.3	Protein TIFY 10a OS=Oryza sativa subsp. japonica OX=39947 GN=TIFY10A PE=1 SV=1	2397.52	1997.11	1873.84	2483.74	8824.47	8600.66	1958.82	4708.06	4542.15	683.939
Q6AUQ7	3	3	15.6901	0.533457	0.292308	1.16396	0.0888122	canga	76473.6	Probable inactive DNA (cytosine-5)-methyltransferase DRM3 OS=Oryza sativa subsp. japonica OX=39947 GN=DRM3 PE=2 SV=1	17498.6	33462.4	30287	21912.4	52962.6	15160.5	32245.9	50897.1	13734.5	22092.5
P14673;P14674;P14675	4	2	29.6121	0.72744	0.352108	1.16355	0.0618015	canga	41778.8	Alcohol dehydrogenase 1 OS=Solanum tuberosum OX=4113 GN=ADH1 PE=1 SV=1	4433.34	11117.7	3798.24	3749.93	7348.46	5023.44	3137.52	5586.5	7469.57	4950.9
P04297;P20632	1	1	3.9472	0.359339	0.22992	1.16341	0.138062	RM	32709.8	Host range protein (32.5 kDa protein).	3147.34	3545.43	2759.41	36219.6	5238.16	18136.4	12565.9	7361.75	3210.12	17955.3
Q8L6Y4	2	2	9.3523	0.390195	0.241125	1.16296	0.126621	canga	72593.3	Polycomb group protein EMBRYONIC FLOWER 2 OS=Arabidopsis thaliana OX=3702 GN=EMF2 PE=1 SV=2	4269.77	4670.07	5457.41	2807.87	4854.94	3980.59	2427.28	4290.51	5548.56	2721.96
P84635	1	1	12.083	0.455976	0.265348	1.16237	0.106619	canga	3637.02	Cyclotide vico-A OS=Viola cotyledon OX=341256 PE=1 SV=1	71123.8	211458	193275	99308.2	235144	263392	204942	139384	81314.5	8088.2
P59271;B9DHA6;P0CG83;P0CG84;P0CG85;P0CG86;P0CG87;P0CH04;P0CH05;P0CH32;P0CH33;P0CH34;P0CH35;P27923;P47905;P49636;P51423;P51431;P59272;P69309;P69310;P69313;P69315;P69317;P69322;P69325;P69326;Q1EC66;Q3E7K8;Q3E7T8;Q42202;Q58G87;Q8H159;Q9FHQ6;P0CH10;P0CH11	9	2	60.529	0.485722	0.276315	1.16229	0.0991516	canga	17899.7	Ubiquitin-40S ribosomal protein S27a-1 OS=Arabidopsis thaliana OX=3702 GN=RPS27AA PE=2 SV=2	1025.9	1720.41	823.7	1023.05	705.67	961.525	436.759	611.281	1541.89	1007.43
P51893;O93477;P23526	4	2	30.9543	0.362979	0.231257	1.16219	0.136631	RM	48203.3	Adenosylhomocysteinase 1 (EC 3.3.1.1) (S-adenosyl-	9637.44	13234.2	8824.14	13550.1	11200.6	10669.9	14406.3	12641.6	18350.7	9533.03
Q9SIF2	2	2	13.2849	0.762821	0.364103	1.16145	0.0588165	canga	89119.3	Heat shock protein 90-5_ chloroplastic OS=Arabidopsis thaliana OX=3702 GN=HSP90-5 PE=1 SV=1	32057.9	26241.1	38085.6	38945.5	109636	73119.7	28137.7	27125.6	56660.9	25869.2
Q10I26;Q5VNM3	2	2	9.4088	0.36355	0.231373	1.16081	0.136409	RM	45970.9	Eukaryotic initiation factor 4A-III homolog B OS=Oryza sativa subsp. japonica OX=39947 GN=EIF4A3B PE=1 SV=1	3612.57	5054.56	3356.34	8734.03	5375.49	6955.67	4848.64	5968.03	4705.71	7857.37
Q7XW27	2	2	8.4608	0.444972	0.26143	1.1606	0.109608	canga	50143.5	Probable protein phosphatase 2C 38 OS=Oryza sativa subsp. japonica OX=39947 GN=Os04g0321800 PE=2 SV=2	12468.3	17287.6	12597.7	17880	25104.7	19467.2	16684.7	16111	10014.2	11252.3
Q9ZSQ4	8	2	55.8598	0.925443	0.406087	1.15957	0.0508397	canga	63297.5	Phosphoglucomutase_ cytoplasmic (EC 5.4.2.2) (Gluc	10992.8	11549.7	10876.6	41286.9	11741	14605.7	12460.7	11752.4	10918.6	24813.5
Q03009	1	1	4.5183	0.346386	0.222721	1.15928	0.143343	RM	30614.5	Probable rubredoxin hupJ.	33132.5	18047.7	14688.4	26466	29601.2	33345.9	29608.4	26154.9	31915.5	20333.2
P12929;P24842;P27438;P06431	5	3	28.4149	0.288691	0.197144	1.15918	0.171134	RM	77733.8	Noncapsid protein NS-1 (Nonstructural protein NS1)	5442.41	7735.82	5163.11	14932.1	10390.9	10769.6	10570.4	9918.85	9701.83	9653.94
Q94A41	1	1	3.9143	0.399341	0.244497	1.15772	0.123509	RM	100355	Alpha-amylase 3_ chloroplastic OS=Arabidopsis thaliana OX=3702 GN=AMY3 PE=1 SV=1	2378.48	3700.93	2499.26	7122.42	5401.51	5574.77	3196.14	4580.93	4951.84	6127.14
Q9PJY1	3	2	12.4557	0.558648	0.300668	1.15684	0.0840636	RM	155124	Probable outer membrane protein pmpC precursor (Po	13125.7	6314.71	5917.39	6254.87	5944.2	6542.39	9439.55	8149.33	14156.5	5159.4
P25141	8	2	58.4848	0.27233	0.19061	1.15649	0.180563	RM	42315.2	Alcohol dehydrogenase 1 OS=Petunia hybrida OX=4102 GN=ADH1 PE=1 SV=1	4739.68	11501.9	3982.35	3590.65	4571.61	6856.98	6478.28	6782.09	6312	6399.1
F4I340	2	2	8.8886	0.83675	0.383451	1.15448	0.0540871	canga	60247.6	Seipin-2 OS=Arabidopsis thaliana OX=3702 GN=SEI2 PE=2 SV=1	680.935	1005.61	2362.57	1416.51	2548.92	1854.48	908.977	1078.69	1727.98	1372
P24629;P16121	26	1	206.379	0.427201	0.255009	1.15338	0.114719	canga	71686.2	Heat shock cognate 70 kDa protein 1.	8885.7	13040.5	13382	16419.9	16355.1	15517.8	12049.1	11727.7	13765.9	5969.05
Q43321	18	4	173.433	0.333526	0.217131	1.15285	0.1489	canga	47825.4	Enolase OS=Alnus glutinosa OX=3517 GN=PGH1 PE=2 SV=1	4204.16	5558.52	4694.46	3816.52	4023.93	4309.72	2294.15	4234.12	5915.78	2587.47
Q9LUW0	11	8	61.0767	0.460939	0.267126	1.15282	0.105312	canga	101402	Linoleate 9S-lipoxygenase 5 OS=Arabidopsis thaliana OX=3702 GN=LOX5 PE=2 SV=2	13413.2	11265.3	13658.4	6614.47	8772.48	7781.02	5043.42	13525.1	14381.6	5871.18
P34788	6	4	35.5461	0.542303	0.295025	1.1508	0.087093	canga	17602.5	40S ribosomal protein S18 OS=Arabidopsis thaliana OX=3702 GN=RPS18A PE=1 SV=1	8575.15	12677.3	12088.6	20932.6	16787.7	15286.5	6720.94	15914.2	11831.6	11996.4
Q10693	1	1	5.0536	0.97047	0.415749	1.15075	0.0501313	canga	11131.6	Hypothetical 11.0 kDa protein Rv2085.	664.581	2920.49	1769.72	1396.19	472.945	758.897	704.231	1639.06	1247.32	1928.05
Q75KR1	3	3	13.293	0.560168	0.300943	1.15071	0.0837913	RM	97294.5	Pyruvate_ phosphate dikinase 2 OS=Oryza sativa subsp. japonica OX=39947 GN=PPDK2 PE=3 SV=1	15875.8	12877.3	10967.1	34486.3	15534.1	21811.3	9970.72	20584.1	19449.6	31450
P37900	5	1	19.8976	0.417903	0.250966	1.15069	0.117542	RM	72472	Heat shock 70 kDa protein_ mitochondrial OS=Pisum sativum OX=3888 GN=HSP1 PE=2 SV=1	5386.13	8478.96	10624.5	8093.3	7732.59	13521.5	8455.17	9741.25	7019.51	7653.04
Q8RWT0	3	3	14.9746	0.936011	0.407465	1.14986	0.0506179	canga	88712.5	Amyrin synthase LUP2 OS=Arabidopsis thaliana OX=3702 GN=LUP2 PE=1 SV=1	3999.04	8524.47	2756.78	14004.9	9573.45	4350.53	6657.59	9460.38	8769.23	4556.47
Q94AR8	3	2	20.0997	0.492431	0.277555	1.14953	0.0975824	RM	55869.5	3-isopropylmalate dehydratase large subunit_ chloroplastic OS=Arabidopsis thaliana OX=3702 GN=IIL1 PE=1 SV=1	10303.8	11488.7	12821.8	12929.6	16542.8	16605.5	18199.2	17888.3	8782.41	12194.3
Q9SDT1	3	2	19.5058	0.698321	0.345014	1.14933	0.0646428	canga	43650.6	Protochlorophyllide reductase_ chloroplastic OS=Daucus carota OX=4039 GN=POR1 PE=2 SV=1	4261.81	3004.89	2566.88	684.816	943.119	771.501	826.31	1989.97	5201.77	1182.82
Q96254;O24653;Q9LXC0	2	2	17.7983	0.543695	0.295285	1.14853	0.0868278	RM	50275.2	Guanosine nucleotide diphosphate dissociation inhibitor 1 OS=Arabidopsis thaliana OX=3702 GN=GDI1 PE=1 SV=1	9600.26	10233.6	14168.5	14919.3	18854.1	21386.6	15574.6	12744.1	19097.6	9039.53
Q42920	2	1	9.0268	0.407629	0.247035	1.14844	0.120789	canga	49589	Pectinesterase/pectinesterase inhibitor OS=Medicago sativa OX=3879 PE=2 SV=1	4661.18	4535.02	6250.37	7054.66	7349.69	4563.52	5783.28	8634.29	4408.48	2603.08
Q6ZJK7	1	1	4.4712	0.613994	0.319426	1.14821	0.0750906	canga	56158.5	Tryptophan decarboxylase 1 OS=Oryza sativa subsp. japonica OX=39947 GN=TDC1 PE=1 SV=1	5165.35	6316.58	3487.24	9092.5	9366.8	2985.5	4208.89	6628.27	7513.82	7777.02
Q9C562	1	1	4.3648	0.583907	0.308144	1.14413	0.0797342	RM	54931.6	CBL-interacting serine/threonine-protein kinase 10 OS=Arabidopsis thaliana OX=3702 GN=CIPK10 PE=1 SV=1	39922.6	125859	51426.2	0	25372.1	21883	59643.8	32303.8	163104	608.216
P38546;P38547;P38548;P41916;P41917;P41919;Q8H156;P41918;P54765;P54766;A2WSI7;Q7F7I7;A2Y7R5;Q7GD79;A2YEQ6;Q69XM7	8	7	53.8357	0.362314	0.231257	1.14344	0.136891	RM	25527.8	GTP-binding nuclear protein Ran1 OS=Solanum lycopersicum OX=4081 GN=RAN1 PE=2 SV=1	40335.3	32820.2	36107	47386.8	37316	57478.9	35173.6	32537.1	48533.4	48064.9
P02581	12	7	113.821	0.498392	0.279581	1.14284	0.0962218	RM	41365.3	Actin 1.	8806.64	12257.5	15374.3	13100.7	11267.9	18017.8	10127.6	9694.54	13720.6	17931.9
Q41219;Q9SPB1	10	3	60.5911	0.50444	0.281925	1.14033	0.0948724	canga	56146.5	Leghemoglobin reductase OS=Glycine max OX=3847 GN=FLBR PE=1 SV=1	46155	31677.5	25437.7	44027.6	53529.1	32010.7	30689.2	37101.7	38481.6	37830
P35016;Q9STX5	8	6	39.7232	0.508126	0.282661	1.13898	0.0940652	canga	93663.3	Endoplasmin homolog OS=Catharanthus roseus OX=4058 GN=HSP90 PE=2 SV=1	11048.5	9357.24	12590	7751.66	16740.1	13246.2	6322.96	8324.56	12426.3	10152.7
Q8S9H7	4	4	19.5531	0.641755	0.327093	1.13883	0.0712576	canga	34486.2	Transcription factor DIVARICATA OS=Antirrhinum majus OX=4151 GN=DIVARICATA PE=2 SV=1	18441.4	9837.12	13214.3	5747.45	29787.7	15788.1	13703	20923.2	15723.6	1499.85
Q9FFR3	2	1	13.7861	0.449483	0.263044	1.13774	0.108367	canga	53659.9	6-phosphogluconate dehydrogenase_ decarboxylating 3_ chloroplastic OS=Arabidopsis thaliana OX=3702 GN=PGD3 PE=1 SV=1	4749.73	3741.93	4321.38	7077.73	3431.79	7420.53	5653.46	2963.17	3310.91	1151.01
Q25008	1	1	5.4306	0.904838	0.402375	1.13752	0.0513713	canga	50701.1	Tubulin alpha-1 chain (Alpha-I tubulin).	13953.8	13369.2	9322.36	36311.1	6639.46	12210	16048.6	18829.6	5063.59	17821
Q9M9P3;P19595;P57751	4	4	28.9285	0.605441	0.315899	1.13709	0.0763569	canga	51909.6	UTP--glucose-1-phosphate uridylyltransferase 2 OS=Arabidopsis thaliana OX=3702 GN=UGP2 PE=1 SV=1	34404.3	35194.4	24627.2	32223.9	12929.1	28695.3	25487.2	19945.8	38373.7	10073.6
Q6R2K1	3	2	20.1154	0.478355	0.273946	1.13588	0.100922	canga	77344.4	Protein STRUBBELIG-RECEPTOR FAMILY 5 OS=Arabidopsis thaliana OX=3702 GN=SRF5 PE=1 SV=1	15481.2	13456.4	16852.7	22674.4	28006.7	32136.2	14148.3	13777	15356.3	9513.35
P42896	14	2	133.75	0.407585	0.247035	1.13585	0.120803	RM	48140.6	Enolase OS=Ricinus communis OX=3988 PE=2 SV=1	57418.1	48448	42318.7	28786.5	31444.7	56622.9	49725.1	47419.2	51110.4	31852
Q9LHS9	3	2	15.7858	0.854384	0.387156	1.13273	0.053239	RM	25679.9	Probable transcriptional regulator RABBIT EARS OS=Arabidopsis thaliana OX=3702 GN=RBE PE=2 SV=2	3217.48	3980.01	4380.65	1882.85	4603.74	8508.88	3935.23	2399.15	2851.37	2767.9
O48917	3	2	15.0142	0.345169	0.222721	1.13235	0.143855	canga	53626.8	UDP-sulfoquinovose synthase_ chloroplastic OS=Arabidopsis thaliana OX=3702 GN=SQD1 PE=1 SV=1	14732.8	18367.8	14194.6	17806.9	22534.1	16265.9	13563.5	11053.1	17844.5	18666.2
Q1W375	3	3	14.1711	0.835275	0.383155	1.1284	0.0541628	RM	28803.6	Phosphomannomutase OS=Nicotiana tabacum OX=4097 PE=2 SV=1	5479.74	5183.55	6107.11	9521.68	11130.1	9475.88	8028.77	6311.05	14927.1	3484.48
Q9M612	2	1	10.203	0.331309	0.216634	1.12755	0.149892	canga	22465.7	Nascent polypeptide-associated complex subunit alpha-like protein OS=Pinus taeda OX=3352 PE=2 SV=1	666.831	1118.82	825.22	433.472	472.577	296.478	1524.34	1051.09	204.382	42.7802
P52903;P52902;Q8H1Y0;P52901	5	4	26.411	0.325989	0.213859	1.1274	0.152313	canga	43627.7	Pyruvate dehydrogenase E1 component subunit alpha_ mitochondrial OS=Solanum tuberosum OX=4113 PE=1 SV=1	18772.9	14754.6	12100.8	12782.3	12162.2	15832.8	10673.2	13381	10666.8	12043.7
Q39697	6	1	56.3244	0.618516	0.321011	1.12695	0.0744378	canga	50199.1	Tubulin beta-2 chain (Beta-2 tubulin).	7713.38	4555.43	3461.48	8023.8	5822.24	7097.4	3531.22	3826.56	5119.3	6670.16
Q9T0P4	9	5	38.5772	0.879936	0.395429	1.12603	0.0521913	RM	179064	Ferredoxin-dependent glutamate synthase 2_ chloroplastic OS=Arabidopsis thaliana OX=3702 GN=GLU2 PE=1 SV=2	10610.3	8228.77	10361.9	8639.99	18119.7	7462.97	6464.12	11487.6	12740.8	24857.6
Q941R6	1	1	8.7696	0.817787	0.378243	1.12501	0.0551161	RM	19309	MLP-like protein 31 OS=Arabidopsis thaliana OX=3702 GN=MLP31 PE=2 SV=2	35450	39300	28044.8	2961.13	76593.4	13330.7	42666.7	14002.4	132036	3108.43
P08779	3	1	15.9282	0.568529	0.303793	1.11883	0.0823207	RM	50910.2	Keratin_ type I cytoskeletal 17 (Cytokeratin 17) (	4213.6	7284.63	4874.5	7716.58	6359.55	6746.93	9801.42	5924.24	4377.35	7217.19
A6H5H8	2	2	9.2922	0.478678	0.273946	1.11846	0.100843	canga	29782.8	NAD(P)H-quinone oxidoreductase subunit K_ chloroplastic OS=Cycas taitungensis OX=54799 GN=ndhK PE=3 SV=2	30237.9	18868.9	18528.2	23499.2	27008.6	16627.1	9659.09	23884.6	31060.6	24398.4
Q8L7S4	3	2	14.4873	0.600166	0.313954	1.11779	0.0771587	canga	70264.1	Microtubule-associated protein 70-2 OS=Arabidopsis thaliana OX=3702 GN=MAP70.2 PE=1 SV=1	14114.5	13863.7	14181.7	29186.5	18219.3	25511.2	13677.1	11112.9	16342	13484.4
P35334;P58822	2	2	18.0392	0.771925	0.367085	1.11742	0.0581272	RM	37558	Polygalacturonase inhibitor 1 OS=Phaseolus vulgaris OX=3885 GN=PGIP1 PE=1 SV=1	6183.79	7911.6	9651.94	5463.44	8191.55	8024.55	4253.02	8415.81	7376.6	13724
P36182	29	5	194.265	0.649619	0.328853	1.11728	0.0702453	canga	58306.3	Heat shock protein 82 (Fragment).	135402	75940.9	74040.2	50671.8	81134.8	65004	39665.9	96388.2	90711.1	81627.4
Q01525	9	1	87.0672	0.862683	0.390324	1.11689	0.0528755	canga	29275.8	14-3-3-like protein GF14 omega (General regulatory	12754.2	14340.4	8311.95	32045.5	45123.4	16245.5	14790.5	19422.9	24287.6	26047.3
Q9LEZ4	2	1	16.0674	0.706372	0.347552	1.11661	0.063821	canga	37348.7	Protein MICROTUBULE BINDING PROTEIN 2C OS=Arabidopsis thaliana OX=3702 GN=MBP2C PE=1 SV=1	2112.64	7961.41	5788.33	2604.72	3091.53	2295.46	1422.6	4690.27	3093.48	7805.36
O82712	1	1	6.4558	0.929946	0.407164	1.11487	0.0507409	canga	23248.9	60S ribosomal protein L15 OS=Quercus suber OX=58331 GN=RPL15 PE=2 SV=1	9490.69	3230.09	3825.11	17018.7	8879.28	8378.74	5192.26	5043.03	9171.78	10285
O82043;Q05758	15	10	96.2804	0.699544	0.345047	1.11306	0.0645161	canga	63250.9	Ketol-acid reductoisomerase_ chloroplast precursor	34020.9	30533.4	21329.8	37564.3	59833	40359.1	19079.4	28611.5	34849.4	41764.8
F4K265	1	1	4.6337	0.785092	0.3701	1.11272	0.0571849	canga	25563.4	Autophagy-related protein 101 OS=Arabidopsis thaliana OX=3702 GN=ATG101 PE=1 SV=1	11413.9	13208.5	13948	21113.6	31635.9	16673.9	14110	13817.9	12916.9	24550
O65735;P29356;P46563	12	5	75.3894	0.646978	0.327795	1.1118	0.0705817	canga	38622.8	Fructose-bisphosphate aldolase_ cytoplasmic isozyme OS=Cicer arietinum OX=3827 GN=ALDC PE=2 SV=1	28600.3	38191.7	29052.2	67201.9	41378.6	42451.9	56531.4	32826.5	30792.7	21265.2
P10538	9	7	54.9522	0.657545	0.33202	1.10856	0.0692564	canga	56485	Beta-amylase OS=Glycine max OX=3847 GN=BMY1 PE=1 SV=3	122557	70851.9	67136	51470.1	59650.1	60598.4	45559.7	55543.2	98104.1	75463.8
Q9LDT0	2	1	8.4212	0.564066	0.302492	1.10563	0.0830998	canga	78883.4	Putative cysteine-rich receptor-like protein kinase 30 OS=Arabidopsis thaliana OX=3702 GN=CRK30 PE=3 SV=1	39308.6	17698.6	9099.18	10965.8	12327.5	6751.53	12970.4	45592.8	10169.6	5374.31
B1NWF7	4	1	20.7271	0.589333	0.30991	1.10347	0.078857	canga	53827.6	ATP synthase subunit beta_ chloroplastic OS=Manihot esculenta OX=3983 GN=atpB PE=3 SV=1	3044.69	3106.06	3288.81	3482.26	5973.26	4782.06	3810.35	4207.65	2468.17	1855.12
P38414	15	11	93.35	0.811945	0.376801	1.10281	0.055458	RM	96867.1	Linoleate 9S-lipoxygenase OS=Lens culinaris OX=3864 GN=LOX1.1 PE=2 SV=1	60816.5	75363.6	46976.8	78829.8	57140.5	82401.1	32402.1	61194.4	83156.8	92782.4
P22541	3	1	16.9708	0.791739	0.371179	1.10182	0.0567333	canga	49087	Endoglucanase A precursor (EC 3.2.1.4) (Endo-1_4-b	4341.17	8778.45	1726.17	2420.17	10063.6	4961.84	6188.48	6228.46	3749.4	3675.87
Q69IL4	4	2	19.6802	0.490295	0.277016	1.10113	0.0980777	RM	40761.6	Transcription factor RF2a OS=Oryza sativa subsp. japonica OX=39947 GN=RF2a PE=1 SV=1	4507.43	6895.18	4974.22	11883.2	8616.65	8979.88	6687.64	7561.72	6724.74	10651.9
P54609	10	2	51.3169	0.413543	0.249352	1.10038	0.118903	RM	90134.9	Cell division cycle protein 48 homolog.	13710.5	14662.4	11181.2	48560.3	29014.9	27665.4	28083.5	24416.7	29343.3	19377.8
P22194	2	1	8.6183	0.634177	0.325374	1.10025	0.0722632	RM	38351.7	Protein phosphatases PP1 regulatory subunit sds22.	34569	23208.2	17389	34434.5	40135.2	33358.6	46644.8	38075.3	24561.9	22105.7
Q9SS48	4	2	15.9713	0.773654	0.367213	1.09931	0.0579998	canga	69021.5	Glycerol-3-phosphate dehydrogenase SDP6_ mitochondrial OS=Arabidopsis thaliana OX=3702 GN=SDP6 PE=1 SV=1	9571.33	9691.99	8391.23	21241.3	16762.3	17890.4	8748.87	7988.79	13445.6	11653.3
P22200	4	2	28.3713	0.41397	0.249357	1.09867	0.118769	canga	55854.8	Pyruvate kinase_ cytosolic isozyme OS=Solanum tuberosum OX=4113 PE=2 SV=1	3199.26	5823.73	7309.59	7205.07	8922.02	1990.02	2622.17	2906.25	6013.9	16012.2
O53761	1	1	4.7883	0.597384	0.31304	1.09807	0.0775882	canga	36324.6	Probable glycerol-3-phosphate dehydrogenase 2 [NAD	1431.51	4199.91	4328.97	1343.91	1452.9	5773.45	617.736	2944.08	1273.72	1008.83
P34790	1	1	14.2682	0.655706	0.331372	1.09705	0.0694831	RM	18601	Peptidyl-prolyl cis-trans isomerase (EC 5.2.1.8) (	37620	62830.1	52830.7	32462.3	12089.6	40697.2	45371.6	69283.2	20918.7	40762.1
P16019	4	2	38.1081	0.745587	0.35821	1.09548	0.0602087	RM	71429.3	Heat shock 70 kDa protein (HSP 70.1).	17378.5	8402.75	8049.33	12736.3	7866.74	10854.5	17719.5	15890.4	7397.08	7769.45
Q69TY4	3	2	15.4194	0.838334	0.383673	1.09524	0.0540067	canga	23802.4	Peroxiredoxin-2E-1_ chloroplastic OS=Oryza sativa subsp. japonica OX=39947 GN=PRXIIE-1 PE=2 SV=1	10462.1	15491.6	5147.38	17210.8	18471.5	22137.9	10454.9	8943.45	9590.16	9849.49
P19456	7	1	32.5656	0.974718	0.416914	1.09273	0.0500962	RM	104801	ATPase 2_ plasma membrane-type OS=Arabidopsis thaliana OX=3702 GN=AHA2 PE=1 SV=2	1342.96	747.917	464.387	1126.59	969.444	1086.75	2186.02	631.93	748.498	429.4
Q9SF55	2	1	9.5564	0.430177	0.256016	1.09238	0.113838	RM	13967.4	Histone H2B.5 OS=Arabidopsis thaliana OX=3702 GN=At3g09480 PE=1 SV=3	1209.89	3215.36	11122.4	2386.13	9061.56	4728.27	5214.83	7761.53	7972.69	3811.92
Q26976	1	1	4.0388	0.490546	0.277016	1.092	0.0980193	RM	55004.2	Vacuolar ATP synthase subunit B (EC 3.6.3.14) (V-A	3603.86	2576.49	5005.34	7998.83	16989.2	7642.81	11672.9	8426.96	7556.65	4202.58
P30654	3	2	14.0942	0.440944	0.260089	1.09089	0.110735	canga	51661.3	Keratin_ type I cytoskeletal 16 (Cytokeratin 16) (	25150.4	22253.4	28876	26730.4	20148.5	19808.8	17029.9	19516.3	33424.9	23117.7
Q9SV20;Q9SV21	2	1	6.0706	0.725207	0.351597	1.0906	0.0620067	canga	107162	Coatomer subunit beta-2 OS=Arabidopsis thaliana OX=3702 GN=At4g31490 PE=2 SV=2	22222	29249.1	20773.8	39185.3	41201.7	30888	21105	27340.5	28961.5	31657.7
P02248;Q9VZL4	3	1	18.5763	0.911342	0.403195	1.08978	0.0511892	RM	8564.86	Ubiquitin.	2102.6	758.388	3099.57	547.499	993.839	402.741	1202.49	1313.06	1472.58	3784.51
P49106;Q01526	7	2	56.0128	0.976426	0.417103	1.08942	0.0500836	RM	29776.6	14-3-3-like protein GF14-6 OS=Zea mays OX=4577 GN=GRF1 PE=3 SV=1	7557.24	7882.58	10584.9	8873.9	19269.1	6319.73	11256.7	9201.36	25457.8	6775.82
A0A365;A0ZZ65;P06247;P56773;Q06FN8;Q06GN0;Q06RA2;Q0G9I9;Q0ZIY9;Q2L933;Q2MI71;Q2MIF8;Q2PMQ5;Q2VEF0;Q33C02;Q3C1M5;Q49KW8;Q4VZI6;Q8S8W0;Q9BBQ6;Q9MTJ5;Q9XQR2	3	3	12.8759	0.794906	0.372139	1.08596	0.0565238	RM	24248.7	Cytochrome b6 OS=Coffea arabica OX=13443 GN=petB PE=3 SV=1	18638.8	15886.2	12342.2	9484.52	8216.21	11996.1	6861.66	13964.6	16413.9	20882.2
Q9ZSY2	5	3	17.0657	0.515368	0.285623	1.08553	0.0925117	RM	45712.1	Chaperone protein dnaJ 15 OS=Arabidopsis thaliana OX=3702 GN=ATJ15 PE=1 SV=1	11564.2	12373.3	11880.5	42566.4	17381.4	30568.4	22727.1	16998.3	19571.9	14090.5
Q8W425;Q93Y35	3	3	15.6123	0.896666	0.399587	1.08531	0.0516188	RM	44313	26S proteasome non-ATPase regulatory subunit 6 OS=Oryza sativa subsp. japonica OX=39947 GN=RPN7 PE=2 SV=1	6976.53	11183.3	10669.6	3917.31	10948.8	4364.79	13247.3	5068.5	13863.6	10879.2
Q0V7W6	2	2	9.296	0.826293	0.380205	1.0839	0.0546393	RM	43202.4	Alcohol dehydrogenase-like 5 OS=Arabidopsis thaliana OX=3702 GN=At4g22110 PE=2 SV=1	57882.5	60633.5	36972.3	40329.6	37111.5	55369	24682.7	43545.4	61573.8	67300.3
P28011	3	3	16.0813	0.692328	0.343476	1.08371	0.065273	canga	45748.4	Aspartate aminotransferase 1 OS=Medicago sativa OX=3879 GN=AAT-1 PE=2 SV=2	39143.8	37433.8	27236.3	47483.9	22620.8	45641.2	26407	30219.5	24685.7	33530.6
O22141	3	2	12.2719	0.800928	0.373724	1.08325	0.0561354	canga	48706.9	UDP-glucuronate 4-epimerase 4 OS=Arabidopsis thaliana OX=3702 GN=GAE4 PE=1 SV=1	7680.9	9076.53	10180	17126.2	17403.6	10810.9	12910.1	12383.8	6564.5	14074.2
O82663	7	6	38.2419	0.714979	0.349964	1.08318	0.0629733	RM	70283.8	Succinate dehydrogenase [ubiquinone] flavoprotein subunit 1_ mitochondrial OS=Arabidopsis thaliana OX=3702 GN=SDH1-1 PE=1 SV=1	7701.31	9511.17	8154.1	11816.3	13753.8	11104.7	7321.85	9549.81	10290.9	16906.2
Q564K3	2	1	15.0552	0.795034	0.372139	1.07955	0.0565154	RM	76163.5	Condensin complex subunit 2 OS=Arabidopsis thaliana OX=3702 GN=CAPH PE=1 SV=1	5680.9	8674.31	5237.2	12609.5	9699.48	5879.92	4348.21	5368.32	6193.23	23444.8
Q9FF52;O50003;P50883;Q9LFH5	3	1	25.6354	0.901379	0.401136	1.07848	0.0514735	canga	17956.8	60S ribosomal protein L12-3 OS=Arabidopsis thaliana OX=3702 GN=RPL12C PE=2 SV=1	24568	35854.5	27501.7	69288.4	49751.8	52809.6	37114.1	27335.1	43889.6	30755.4
P10592	7	2	64.2071	0.842769	0.38493	1.07772	0.053786	canga	69510	Heat shock protein SSA2.	1478.32	2220.37	2534.08	584.216	727.266	1981.71	2460.08	604.783	556.256	1397.39
P09439;P14856	10	3	74.9824	0.985802	0.420204	1.07671	0.0500303	canga	97430.9	Seed lipoxygenase-2 (EC 1.13.11.12) (L-2).	33477.4	45678.6	60331.2	19800.2	17727.8	18717.4	32238.8	34260.1	45962	33226
P83966	2	1	16.3374	0.540836	0.294807	1.07602	0.0873742	RM	18811.4	Monodehydroascorbate reductase_ fruit isozyme (Fragments) OS=Cucumis sativus OX=3659 PE=1 SV=1	11135.4	10192.3	7888.94	20624.4	17403.6	16889.9	17447.5	13773	12061.3	12184.7
Q9LY32;P22180;Q9SJB3	11	6	50.5138	0.7683	0.366237	1.07535	0.0583979	RM	105977	ATPase 7_ plasma membrane-type OS=Arabidopsis thaliana OX=3702 GN=AHA7 PE=3 SV=1	8116.58	6475.12	7335.82	8821.89	7072.19	9038.47	6143.26	6196.13	7114.92	12178.7
O65581	5	1	41.7782	0.633816	0.325374	1.07532	0.0723118	RM	38578.8	Fructose-bisphosphate aldolase 5_ cytosolic OS=Arabidopsis thaliana OX=3702 GN=FBA5 PE=1 SV=1	40522	19687.7	63915.9	15359.5	79040.8	32646.8	42916.9	71434.5	63112.1	24874.7
Q9LXY5	2	1	8.7966	0.627154	0.323366	1.0749	0.0732221	canga	66198.7	Pentatricopeptide repeat-containing protein At3g56550 OS=Arabidopsis thaliana OX=3702 GN=PCMP-H80 PE=2 SV=1	5446.12	7966.53	13015.6	18868	14782.5	16912.8	22969.7	6258.26	5180.74	4571.05
P06283;Q6YXK3;Q85FN4	3	2	16.2294	0.952839	0.412045	1.07438	0.0503352	RM	55369.5	ATP synthase subunit alpha_ chloroplastic OS=Marchantia polymorpha OX=3197 GN=atpA PE=3 SV=1	17067.3	23278.7	27546.4	30572.8	17287.5	19928.5	12130.9	17982.9	24830.4	49489.2
Q9SD46	7	6	42.1802	0.947708	0.410597	1.07341	0.0504122	canga	38864.5	Peroxidase 36 OS=Arabidopsis thaliana OX=3702 GN=PER36 PE=2 SV=2	5968.16	7840.34	8477.46	18546.6	21330.6	16470.1	8223.45	9638.02	9224.16	14356.3
O78436	1	1	4.9882	0.43292	0.256625	1.07215	0.113035	RM	29683.4	Putative septum site-determining protein minD.	2748.7	2872.2	560.392	3341.96	108.935	943.632	2026.73	2707.65	2111.81	2537.32
Q08356	2	2	9.5084	0.555485	0.29966	1.07164	0.0846354	canga	31135.9	Ezy-1 protein (Fragment) OS=Chlamydomonas reinhardtii OX=3055 GN=Ezy-1 PE=2 SV=1	3232.27	3932.01	3944.96	2850.01	4628.13	5473.72	3007.74	2704.74	4563.02	1595.54
P20919	2	1	9.4605	0.797691	0.372752	1.07106	0.0563425	RM	19924.3	REV protein (3'-ORF protein).	799.611	1296.44	1059.82	809.504	3553.94	1980.33	524.272	594.862	4348.53	605.652
P46523	18	8	105.406	0.574024	0.305361	1.06872	0.0813791	canga	97490.7	ATP-dependent Clp protease ATP-binding subunit ClpA homolog_ chloroplastic (Fragment) OS=Brassica napus OX=3708 GN=CLPA PE=2 SV=1	17839.9	14070.2	7847.53	11862.8	20297.2	12426.8	11507.3	8110.14	30260	4988.94
P93263	13	6	89.0795	0.468774	0.270353	1.06817	0.1033	canga	85107.4	5-methyltetrahydropteroyltriglutamate--homocysteine methyltransferase OS=Mesembryanthemum crystallinum OX=3544 GN=METE PE=2 SV=1	66048.1	53458.5	61359.2	55469.2	61369.3	64912.6	37920.8	52224.7	66318.5	57327.8
Q9FE58	4	2	25.6376	0.889151	0.398294	1.06801	0.051865	RM	14104.2	60S ribosomal protein L22-3.	8924.39	6376.3	6125.65	16593.6	12660.5	12280.7	19646.7	9876.23	5994.38	6329.31
P17614	11	2	106.826	0.925402	0.406087	1.06604	0.0508406	RM	59970.3	ATP synthase beta chain_ mitochondrial precursor (	15493.6	12816.4	9320.66	5295.21	9803.63	14512	7877.13	10649.1	18174.5	4999.14
Q9LTZ0	2	1	15.2476	0.726878	0.352108	1.06509	0.0618529	RM	46612.1	Putative pectate lyase 11 OS=Arabidopsis thaliana OX=3702 GN=At3g27400 PE=3 SV=2	5025.45	9448.93	9938.89	1372.66	4747.39	1258.45	2278.4	3130.43	5885.09	19968.4
B9F3B6	2	2	8.9969	0.886882	0.397925	1.06507	0.0519428	canga	56493.1	Succinate-semialdehyde dehydrogenase_ mitochondrial OS=Oryza sativa subsp. japonica OX=39947 GN=ALDH5F1 PE=3 SV=1	32802.9	18909.6	9997.66	32380.2	33280.5	16601.9	41595	28248.2	16227.6	16916.3
O81020	2	1	9.0128	0.578341	0.307109	1.0632	0.080653	canga	57738.6	Non-specific phospholipase C2 OS=Arabidopsis thaliana OX=3702 GN=NPC2 PE=2 SV=1	3726.68	2808.44	3230.65	20369.9	4182.41	7375.35	8823.44	6838.77	5681.78	3558.86
Q762B4	2	1	14.0553	0.687743	0.342729	1.06309	0.065766	RM	70290.5	Proton pump-interactor BIP103 OS=Oryza sativa subsp. japonica OX=39947 GN=BIP103 PE=1 SV=1	5134.61	9050.19	4134.16	11051.1	11741.2	11635.8	6058.42	5960.7	10204.2	9845.96
Q8VXZ7	3	3	19.1303	0.655341	0.331372	1.06305	0.0695283	canga	48876	Alpha-galactosidase 3 OS=Arabidopsis thaliana OX=3702 GN=AGAL3 PE=1 SV=1	5214.52	4718.73	5343.53	5880.84	8260.44	8188.72	5363.86	5093.46	3983.79	5043.44
P43490	3	3	13.7606	0.820796	0.378292	1.06304	0.0549446	canga	55806.3	Pre-B cell enhancing factor precursor.	5028.9	8653.94	7326.4	9858.98	14926.9	4887.03	6811.2	8355.99	14049.4	8975.66
Q9LD55	5	4	23.8604	0.753343	0.360781	1.06229	0.0595679	canga	114642	Eukaryotic translation initiation factor 3 subunit A OS=Arabidopsis thaliana OX=3702 GN=TIF3A1 PE=1 SV=1	25596.8	33309.8	25672.3	52358.7	33430.2	39383	17626.6	32570	40618.1	30180
Q75KV9	2	2	8.7766	0.673381	0.338583	1.0613	0.0673725	RM	33021.8	Transcription factor BHLH148 OS=Oryza sativa subsp. japonica OX=39947 GN=BHLH148 PE=1 SV=1	1385.99	1125.16	809.103	3568.74	1225.59	1695.8	2829.45	1199.39	1891.6	995.805
Q39016	1	1	4.6417	0.718957	0.350562	1.05991	0.0625922	canga	56429.3	Calcium-dependent protein kinase 11 OS=Arabidopsis thaliana OX=3702 GN=CPK11 PE=1 SV=2	6445.75	7904.18	7856.78	13118.1	11981.1	14295.8	10705.9	7762.26	6055.51	5812.76
P43297	4	4	20.8608	0.645688	0.327632	1.05964	0.0707474	RM	52164	Cysteine proteinase RD21A OS=Arabidopsis thaliana OX=3702 GN=RD21A PE=1 SV=1	13939.7	19449.7	17854.4	8175.57	10804.3	17563.4	14451.6	14458.8	17576.3	10361.4
A4GE55	2	1	15.605	0.715257	0.349964	1.05963	0.0629464	canga	14596.6	Profilin-2 OS=Olea europaea OX=4146 PE=1 SV=1	3093.77	5085.06	9081.16	765.867	2368.1	2839.54	5464.75	2541.6	5694.34	2706.12
O49296	2	2	9.488	0.635119	0.32538	1.05811	0.0721365	RM	54972.6	Endoglucanase 4 OS=Arabidopsis thaliana OX=3702 GN=At1g23210 PE=2 SV=1	1858.95	1050.66	1009.03	1463.18	1156.72	785.458	1061.11	473.618	969.828	3628.48
Q8W4P8	4	3	16.8508	0.784636	0.3701	1.05621	0.0572164	canga	68568.8	Membrane protein of ER body 1 OS=Arabidopsis thaliana OX=3702 GN=MEB1 PE=1 SV=1	3648.84	3172.41	2822.3	6544.77	6892.26	5290.35	7147.21	4423.06	3173.6	1818.1
Q3LRV4	2	2	9.4591	0.696524	0.344697	1.05528	0.06483	RM	38340.4	Bifunctional nitrilase/nitrile hydratase NIT4B OS=Lupinus angustifolius OX=3871 GN=NIT4B PE=1 SV=1	4642.27	4264.44	11445.7	4947.01	5766.9	8334.77	6206.68	4215.27	8639.53	5387.38
O22611	2	1	9.2868	0.71236	0.34992	1.05482	0.0632279	RM	12283.9	Dormancy-associated protein 1 OS=Pisum sativum OX=3888 GN=DRM1 PE=2 SV=1	8642.91	7106.14	5818.4	16093.1	14187.5	12916.7	11264.2	8888.69	6719	14902
P80572	2	1	18.989	0.602607	0.314947	1.05475	0.0767856	canga	41287	Alcohol dehydrogenase class III (EC 1.1.1.1) (Glut	7368.39	35453.5	13702.9	2911.2	4136.21	8994.23	10245.7	11974.6	22523.3	6534.4
O81355	3	3	19.6872	0.946294	0.410404	1.05407	0.0504349	canga	33822.6	Phenylcoumaran benzylic ether reductase Pyrc5 OS=Pyrus communis OX=23211 GN=PYRC5 PE=1 SV=1	44166.5	34173.2	18023.8	83271.1	25703.6	51055.8	27382.1	43033	52889.8	20444.5
Q8S2T0	4	2	12.9843	0.763214	0.364103	1.05388	0.0587862	canga	90030.2	Protein GRIP OS=Arabidopsis thaliana OX=3702 GN=GRIP PE=1 SV=2	29684.4	25055.6	18958.9	33319.5	35280.2	33596.5	19367.5	24709.8	29590.1	27759.6
P04264;P04104	8	5	40.7084	0.816675	0.378243	1.05371	0.0551802	canga	66057.6	Keratin_ type II cytoskeletal 1 (Cytokeratin 1) (K	9516.19	12909.8	11634	10980.6	20944.5	14898.4	17555	10921.3	9859.2	9387.62
O48649;O48920;P36397;P49076;P51821;P51823;O23778;P0DH91;P51822;P51824;Q06396;Q9LQC8;P91924;Q9SRC3	4	2	30.3889	0.723239	0.351214	1.05254	0.0621893	RM	20504.4	ADP-ribosylation factor 1.	1821.59	1780.28	2249.87	2498.05	3725.7	1936.93	1834.74	2797.87	3092.29	3048.14
P14654	1	1	6.1119	0.57661	0.306463	1.05205	0.0809428	canga	39543.5	Glutamine synthetase root isozyme (EC 6.3.1.2) (Gl	7493.28	21496.4	2477.53	51185.1	518.798	6752.32	22614.5	7157.12	38940.8	3591.06
Q8LL05	1	1	5.5198	0.548361	0.297008	1.05176	0.0859485	RM	63071.3	Granule-bound starch synthase 1b_ chloroplastic/amyloplastic (Fragment) OS=Hordeum vulgare OX=4513 PE=1 SV=1	1023.04	1081.29	1045.57	251.202	928.218	274.425	1267.36	137.862	2537.48	336.275
Q06738	7	5	32.5794	0.911415	0.403195	1.05144	0.0511873	canga	77855.8	Low-temperature-induced 78 kDa protein OS=Arabidopsis thaliana OX=3702 GN=RD29A PE=1 SV=2	10326.3	7690.91	7903.04	18143.5	11739.4	13355.5	8406.98	7621.82	11282.5	12406.4
Q00917	3	2	19.6217	0.668098	0.33621	1.05133	0.0679876	canga	92406.4	Sucrose synthase 2 OS=Arabidopsis thaliana OX=3702 GN=SUS2 PE=2 SV=3	5408.94	7610.54	8022.57	30783.3	5624.22	14985.1	6416.19	13793.4	9932.12	9517.8
P26300	11	2	107.505	0.93921	0.408223	1.05078	0.0505574	canga	48083.6	Enolase OS=Solanum lycopersicum OX=4081 GN=PGH1 PE=2 SV=1	13978.1	2279.11	1891.58	3588.43	1042.78	9860.18	6005.03	3377.08	1443.04	993.849
P70550	1	1	5.9844	0.526961	0.289626	1.04985	0.0901119	canga	23774.2	Ras-related protein Rab-8B.	2736.18	22794.7	3275.26	3556.72	2114.61	9590.08	5489.34	2807.26	9651.95	5301.81
P46604	2	2	8.7268	0.692083	0.343476	1.04908	0.0652991	RM	31242.8	Homeobox-leucine zipper protein HAT22 OS=Arabidopsis thaliana OX=3702 GN=HAT22 PE=1 SV=1	13783.7	8216.9	6769.02	4962.23	7683.38	11027.7	7274.2	7496.68	6632.6	11016.9
P46301	1	1	5.1422	0.717793	0.350281	1.04834	0.062703	canga	11914	40S ribosomal protein S25 OS=Solanum lycopersicum OX=4081 GN=RPS25 PE=3 SV=1	1563.8	2906.75	1713.37	2798.43	1509.75	1664.45	1701.31	2078.5	3607.34	956.662
P30172;P30173	10	1	74.9106	0.95753	0.413236	1.04747	0.0502717	canga	39781.5	Actin 100 (Fragment).	33358.5	52458.4	30921.1	21233.4	15142.8	25037.5	41294.2	22054.8	24446.8	33342.3
O04886;P83948	5	3	24.378	0.843661	0.38493	1.0472	0.0537424	canga	63969.3	Pectinesterase 1.1 precursor (EC 3.1.1.11) (Pectin	5492.32	6099.66	4769.64	8635.91	8406.73	6376.74	7454.76	7106.77	5146.87	5813.59
Q9LEI9	11	1	106.474	0.639104	0.326021	1.04689	0.0716059	RM	48141.8	Enolase 2 OS=Hevea brasiliensis OX=3981 GN=ENO2 PE=1 SV=1	6699.41	4852.65	1563.11	2961.42	1175.67	4267.57	2268.93	3372.04	2315.44	5837.22
O65378	2	1	9.5358	0.940411	0.408447	1.04674	0.0505356	RM	36703	1-aminocyclopropane-1-carboxylate oxidase 3 OS=Arabidopsis thaliana OX=3702 GN=At1g12010 PE=2 SV=1	6396.53	6831.21	6457.67	9158.82	5292.17	8424.81	4399.73	5902.9	6193.8	10810.8
Q9ZW34	5	4	39.1751	0.713216	0.349964	1.04635	0.0631443	RM	52113.2	Cytosolic enolase 3 OS=Arabidopsis thaliana OX=3702 GN=ENO3 PE=1 SV=1	10004.8	11364.3	16492.2	8196.61	11145.7	12311	8960	10612.3	15514	12457.6
C0HK70;P23345;Q9SQL5;A2XGP6;P11428;P14830;P23346;P27082;P28757;Q02610;Q0DRV6;O22668;O49073;P24669;P24704;P28756;Q12548;Q43779;O22373;P09678;P22233;Q07796;Q7M1R5;Q8L5E0;Q9FK60	5	2	55.1969	0.929794	0.407164	1.04589	0.0507442	RM	15240.9	Superoxide dismutase [Cu-Zn] OS=Zingiber officinale OX=94328 PE=1 SV=1	66459.1	79607.1	76059.3	60250.9	116437	98607.9	115641	73192.1	99603.5	30069.3
P15047	3	2	18.9468	0.804807	0.374362	1.04548	0.055892	canga	26363.8	2_3-dihydro-2_3-dihydroxybenzoate dehydrogenase (E	2283.48	4280.78	5514.52	4446.32	3715.06	5322.96	4955.24	4025.44	2262.69	2793.42
Q05985	11	2	102.623	0.721422	0.350904	1.04485	0.0623593	RM	49348.8	Ribulose bisphosphate carboxylase large chain (Fragment) OS=Borago officinalis OX=13363 GN=rbcL PE=3 SV=1	6882.85	9184.08	10876.5	10747.7	10493.6	22036.5	7513.1	4618.57	10487.3	5690.16
Q16956	8	3	63.3451	0.51746	0.286251	1.0442	0.0920707	RM	73755	78 kDa glucose-regulated protein precursor (GRP 78	19927.7	8472.09	5923.07	7002.09	19106.3	3101.76	9209	1974.71	40672.8	8144.08
P93472	9	5	49.2812	0.88965	0.398294	1.04382	0.0518481	canga	66374.5	Delta(24)-sterol reductase OS=Pisum sativum OX=3888 GN=DIM PE=1 SV=1	6426.89	8025	4481.92	7268.1	12344.9	7783.46	10269.4	8758.85	5636.01	4481.06
F4JZY1	13	11	48.7354	0.863488	0.390391	1.04349	0.0528414	canga	182149	COP1-interactive protein 1 OS=Arabidopsis thaliana OX=3702 GN=CIP1 PE=1 SV=1	46992.9	36733.1	23801.8	63937.4	26938.6	44675.7	20448.3	34618.5	61525.4	28866.8
P93008	2	1	12.4891	0.972347	0.416254	1.04193	0.0501151	canga	85505.5	DEAD-box ATP-dependent RNA helicase 21 OS=Arabidopsis thaliana OX=3702 GN=RH21 PE=2 SV=1	2159.85	3507.58	2457.21	945.267	2126.56	2655.42	1839.99	1666.2	1358.68	3225.64
Q94AH9;Q9FEF8;Q9FHB3	2	1	9.4458	0.554975	0.29966	1.04176	0.0847282	RM	33824.4	Mediator of RNA polymerase II transcription subunit 36a OS=Arabidopsis thaliana OX=3702 GN=MED36A PE=1 SV=2	2252.1	1332.2	172.599	2818.26	1974.69	1884.13	1305.39	1205.61	1847.28	2664.51
P18615	2	1	14.6339	0.879668	0.395429	1.04052	0.0522012	canga	43353.9	RD protein.	2481.08	2873.35	2053.97	6644.82	4112.29	2897.47	2708.6	3495.82	4383.87	3972.27
Q9ZW81	1	1	5.0042	0.679341	0.33986	1.04047	0.0666943	RM	32488.5	Transcription factor bHLH129 OS=Arabidopsis thaliana OX=3702 GN=BHLH129 PE=3 SV=2	15434.3	11222.2	5794.73	11170.2	4184.29	10343.1	6769.18	8421.59	9969.2	14237.6
Q39256;P0C032	17	11	106.281	0.605488	0.315899	1.03964	0.0763498	canga	72054.2	Polyubiquitin 8 OS=Arabidopsis thaliana OX=3702 GN=UBQ8 PE=3 SV=1	42690.8	46600.4	47003	46903.5	40797.3	48250.7	30102.4	37947.2	42376.8	56776.8
F4K3X8	3	1	12.6296	0.381151	0.237799	1.03878	0.129819	RM	109363	Kinesin-like protein KIN-7L_ chloroplastic OS=Arabidopsis thaliana OX=3702 GN=KIN7L PE=3 SV=2	111092	47092.8	9039.45	20587.7	7213.55	55505.8	31186.7	31670.2	57633.2	26593.2
P19023;P29685;P83483;P83484;P37399;P43395	15	5	128.598	0.610923	0.318177	1.03873	0.0755406	RM	59217.5	ATP synthase beta chain_ mitochondrial precursor (	24536.7	53380	82001.9	16748	19355	63484.6	28484.4	30030	49048.5	32565.1
P33536	10	2	78.863	0.911031	0.403195	1.03736	0.0511977	RM	49367.6	Ribulose bisphosphate carboxylase large chain (Fragment) OS=Osmundastrum cinnamomeum OX=3284 GN=rbcL PE=3 SV=1	636.895	2915.41	1905.59	718.735	1492.62	2738.33	2225.75	1533.27	863.76	594.691
P22953;Q9C7X7;P41797;P02827;P08109;P11142;P16627;P19120;P19378;P22202;P27541;P29843;P34931;P55063;Q9U639;P08107;P09446;P16394;P17879;P22623;P34930;P36415;P37899;Q04967;Q27965;Q27975;Q91233;Q92260;O33528;P02824;P02825;P05456;P11145;P40918;P42374;P48741;P50019;P82910;P87047;P91902;Q07437;Q07439;Q10265;Q28222;Q52701;Q56235;Q75HQ0;Q90473;Q91291;O05700;O32464;O34241;O85282;P02826;P04475;P14834;P17820;…	35	5	247.213	0.739641	0.356566	1.03685	0.060716	canga	71757.1	Heat shock cognate 70 kDa protein 1 (Hsc70.1).	13888.2	11384.5	9937.11	19925.7	19789	27911.4	10758.8	11714.1	9181.09	12696.3
P43643;O49169;P0DH99;P25698;P34823;Q0WL56;Q8GTY0;Q8W4H7;P17786;P29521;O24534;P85915	16	3	98.6405	0.687949	0.342729	1.03598	0.0657437	canga	49624.3	Elongation factor 1-alpha OS=Nicotiana tabacum OX=4097 PE=2 SV=1	4164.06	4644.6	3547.81	5827.72	4705.96	7166.23	3783.68	3305.21	4784.45	3055.71
Q9LNC4	2	2	7.0313	0.68923	0.343081	1.03591	0.0656051	canga	84151.8	Transcription factor GTE4 OS=Arabidopsis thaliana OX=3702 GN=GTE4 PE=2 SV=1	4398.12	1551.62	14765.2	4234.45	11712.9	5024.71	8944.61	8268.77	9611.55	3541.95
Q6ZIV7	1	1	4.5454	0.78859	0.370745	1.03549	0.0569452	RM	31551	Hypersensitive-induced response protein 1 OS=Oryza sativa subsp. japonica OX=39947 GN=HIR1 PE=1 SV=1	3265.49	3972.13	3039.6	7518.38	4708.55	5396.18	2707.47	5226.97	4359.15	5613.1
O23317	4	3	13.7547	0.786971	0.370692	1.03541	0.0570555	RM	82944.8	Probable disease resistance protein At4g14610 OS=Arabidopsis thaliana OX=3702 GN=At4g14610 PE=3 SV=1	10126.4	12953.9	8658.81	22218.9	18243.2	11476.1	10417.9	9573.67	6953.8	36336.4
P09435	8	3	69.2178	0.676942	0.339091	1.03535	0.0669652	canga	70660.9	Heat shock protein SSA3.	10954.7	7368.38	7659.11	10286.2	10833.9	14529.9	10380.2	7206.97	8881.98	4495.03
Q9SZH2	1	1	4.6291	0.967798	0.414903	1.03496	0.0501561	RM	35821.1	Peroxidase 43 OS=Arabidopsis thaliana OX=3702 GN=PER43 PE=3 SV=2	2408.62	7641.87	3957.99	14962.2	25220.4	11627.2	13225.5	16242.5	14087.7	902.659
O22049	2	2	8.7113	0.83083	0.381703	1.03436	0.0543952	RM	40428.9	Ubiquinol oxidase 2_ mitochondrial OS=Arabidopsis thaliana OX=3702 GN=AOX2 PE=1 SV=2	1652.37	4075.06	6218.28	1827.76	5831.74	9464.08	725.573	2950.87	3796.94	3341.44
Q9FT25	3	3	13.9658	0.891796	0.398955	1.03395	0.0517763	canga	33690.7	Pyridoxal 5'-phosphate synthase subunit PDX1 OS=Phaseolus vulgaris OX=3885 GN=PDX1 PE=2 SV=1	5121.62	6124.17	5735.06	12738.8	14242.8	7510.3	5500.93	9132.48	11151.1	9224.22
Q9LKU8	3	3	9.8009	0.818287	0.378243	1.0334	0.0550874	RM	87878.5	Pentatricopeptide repeat-containing protein At5g28460 OS=Arabidopsis thaliana OX=3702 GN=At5g28460 PE=2 SV=1	9469.88	8283.75	7717.63	9651.52	14548.3	13510.6	8035.45	7796.48	10321.8	11665.9
P36482	15	1	125.642	0.843056	0.38493	1.03226	0.0537719	RM	49449.1	Ribulose bisphosphate carboxylase large chain (Fragment) OS=Buddleja davidii OX=28540 GN=rbcL PE=3 SV=1	4746.4	3059.65	3510.39	992.695	6497.75	2969.89	4785.42	3930.95	7280.46	446.839
Q9ZNZ7	15	10	92.2691	0.818201	0.378243	1.03113	0.0550923	RM	178178	Ferredoxin-dependent glutamate synthase 1_ chloroplastic/mitochondrial OS=Arabidopsis thaliana OX=3702 GN=GLU1 PE=1 SV=3	28477.6	21727.4	26340.7	31915.6	16918.1	31560.6	26053.3	22999.8	18295.7	30373.4
B2X1Y2	7	1	61.2898	0.73246	0.353963	1.02961	0.0613475	canga	53153.1	Ribulose bisphosphate carboxylase large chain OS=Oedogonium cardiacum OX=55995 GN=rbcL PE=3 SV=1	127368	127506	95548.6	138966	99816.1	134883	58791.9	114005	124029	140550
Q94A06	2	1	8.5169	0.895111	0.399321	1.02864	0.0516683	canga	39837.5	Mitogen-activated protein kinase kinase 1 OS=Arabidopsis thaliana OX=3702 GN=MKK1 PE=1 SV=2	4360.98	10461.4	20061	9193.27	23359.5	11709.2	18551.5	12651.8	17319.8	5326.06
P37833;P46644	3	2	22.888	0.724051	0.351323	1.02852	0.0621138	canga	44678.3	Aspartate aminotransferase_ cytoplasmic OS=Oryza sativa subsp. japonica OX=39947 GN=Os01g0760600 PE=2 SV=1	29145.7	45281.8	42340.8	34828	45577.7	41992.6	17696	43385.7	35028.1	53604.3
P54774	13	1	74.0293	0.848244	0.386213	1.02777	0.0535226	canga	90568.4	Cell division cycle protein 48 homolog OS=Glycine max OX=3847 GN=CDC48 PE=2 SV=1	6151.58	4999.98	5624.6	10852.9	11194.2	6225.59	6029.1	6936.48	14163.3	4419.69
Q28269	2	2	8.7366	0.960655	0.413326	1.02765	0.0502332	canga	59674.4	Occludin.	15128.7	13454.2	7113.19	15781.5	15184.2	18091.6	12059.6	12603.1	9741.88	12372.1
A2Y9X7;P0C8Y9;P0DKK3;P0DKK4;Q5VRG3	2	1	9.3133	0.934139	0.407465	1.02681	0.0506546	canga	27215	Proteasome subunit alpha type-4-1 OS=Oryza sativa subsp. indica OX=39946 GN=OsI_021120 PE=1 SV=2	4030.99	8791.96	6020.96	7217.95	7934.5	9546.86	6057.19	5169.96	6371.09	5963.5
P27736;P09842;P04713;Q43134	5	3	28.7418	0.85194	0.386931	1.02679	0.0533504	canga	68549.6	Granule-bound glycogen [starch] synthase_ chloropl	5600.32	4457.47	4550.62	10739.5	4328.06	3447.06	4501.48	5850.21	11013.5	4089.31
Q01IS7;Q0JDC5	3	3	12.942	0.894402	0.399321	1.02515	0.0516911	canga	66518.4	Beta-fructofuranosidase_ insoluble isoenzyme 2 OS=Oryza sativa subsp. indica OX=39946 GN=CIN2 PE=2 SV=2	5807.94	5524.78	1706.85	11070.3	6253.53	5605.12	4790.21	7149.21	9354.37	2719.53
P46077	8	1	81.9988	0.848801	0.386213	1.02505	0.0534963	canga	30308	14-3-3-like protein GF14 phi (General regulatory f	584.958	915.887	1523.09	636.966	2168.63	531.107	710.601	621.079	1315.39	2508.89
O22585	2	2	12.1138	0.583469	0.308144	1.02251	0.0798058	RM	56481.8	Beta-amylase (EC 3.2.1.2) (1_4-alpha-D-glucan malt	4113.74	18595.9	34492.6	2708.99	3628.21	6405.77	7503.81	31451.8	7429.8	12178.8
Q9LDZ0	1	1	4.5736	0.906293	0.402721	1.02233	0.0513294	canga	73218.7	Heat shock 70 kDa protein 10_ mitochondrial OS=Arabidopsis thaliana OX=3702 GN=HSP70-10 PE=1 SV=1	9097.45	8047.72	10544.4	17014.2	13207.9	17592.8	10625.7	8173.93	11265.9	8988.72
Q08114;P11481	4	1	29.1253	0.610761	0.318177	1.02091	0.0755645	RM	50233.6	Tubulin alpha chain.	5875.99	29202.1	14853.8	23590.1	5441.55	21608.6	20449.7	15412.8	9684.86	13458.8
Q197W8;Q84M91	1	1	4.5916	0.948997	0.410681	1.02068	0.0503921	RM	53158.6	Microtubule-binding protein TANGLED OS=Arabidopsis thaliana OX=3702 GN=TAN PE=1 SV=1	2390.07	3021.47	2363.38	4527.12	6021.06	1973.33	2933.27	4187.25	6262.3	3345.86
P28417	14	1	125.516	0.537816	0.293966	1.02061	0.0879581	RM	51719.6	Ribulose bisphosphate carboxylase large chain (EC	7059.84	4579.26	6120.76	1434.93	1798.47	1472.28	4838.31	4291.65	10739.5	84.1221
P38415	10	7	55.5333	0.929308	0.407164	1.02016	0.0507546	RM	96936.2	Linoleate 9S-lipoxygenase A OS=Solanum lycopersicum OX=4081 GN=LOX1.1 PE=2 SV=1	19929.6	19988.1	14300.8	17353.1	18276.2	18948.2	12642.2	20790.9	21541.8	17735.6
Q06SE7	5	4	19.9116	0.802125	0.37399	1.01963	0.0560597	canga	79650	DNA-directed RNA polymerase subunit beta N-terminal section OS=Stigeoclonium helveticum OX=55999 GN=rpoB1 PE=3 SV=1	27317.4	16912.2	15632.3	21704.2	15563.7	27479.8	15116.4	12897.1	26540.3	13226.3
O23254	7	5	44.4385	0.966364	0.414794	1.01879	0.0501704	RM	52174.2	Serine hydroxymethyltransferase 4 OS=Arabidopsis thaliana OX=3702 GN=SHM4 PE=1 SV=1	27992.5	20200.1	16801.4	21669.8	23996	24052.4	15606.2	30420.2	27481.7	15178.7
P41381;Q40470;P41379;P41382;Q40467;Q41741;P41376;P41377;Q40466;Q40468;Q40469;Q6Z2Z4	7	4	35.7398	0.99359	0.422618	1.01867	0.0500062	RM	47173	Eukaryotic initiation factor 4A-8 (eIF-4A-8) (eIF4	14342.6	29236.9	8438.32	22667.7	25837.5	15471.4	13705.9	27581.6	35906.8	9734.21
Q0PHS9	1	1	3.8361	0.907707	0.40275	1.01784	0.0512894	canga	54149.3	9-divinyl ether synthase OS=Capsicum annuum OX=4072 GN=DES PE=2 SV=1	11136.7	11471.4	8827.32	26864.4	17970.5	16825.2	10680.3	10198.6	16829.3	20400.2
P26958	6	2	44.2615	0.22372	0.169651	1.01775	0.214095	RM	53315.4	Ribulose bisphosphate carboxylase large chain OS=Bryopsis maxima OX=3129 GN=rbcL PE=3 SV=1	15103.2	4062.12	5611.25	372.4	308.039	601.098	143.231	40.2298	35.1946	25089.2
Q6K669;P31427;Q10712;Q8RX72;Q944P7	4	2	19.1564	0.828704	0.38102	1.0177	0.0545087	canga	62217.9	Leucine aminopeptidase 2_ chloroplastic OS=Oryza sativa subsp. japonica OX=39947 GN=Os02g0794700 PE=2 SV=1	47145.3	59753.5	46284.5	36510.1	53712.9	61501.2	30022.5	45043.5	45677.3	56928.3
Q9LDQ3	2	1	12.8952	0.809458	0.376233	1.01756	0.0556071	canga	75053.2	Putative cysteine-rich receptor-like protein kinase 35 OS=Arabidopsis thaliana OX=3702 GN=CRK35 PE=3 SV=3	12072	20981.1	26936.9	21437	49623.5	31957	20366.8	18002.2	27588.8	30873.8
Q8H6A5	3	3	18.8699	0.984927	0.420132	1.01686	0.0500342	RM	18747.1	Translationally-controlled tumor protein homolog OS=Zea mays OX=4577 GN=TCTP PE=2 SV=1	10563.9	8792	7847.1	7936.47	10722.2	12848.8	6468.78	7573.93	10363	9380.54
P27903	2	2	8.9093	0.936099	0.407465	1.0165	0.0506161	RM	40013.4	DNA polymerase III_ beta chain (EC 2.7.7.7).	27114.9	13720.1	2561.32	9189.02	6373.65	7792.02	15725.1	9606.61	24361.8	2446.07
Q8GYC1	2	2	8.9834	0.757554	0.361983	1.01592	0.0592298	RM	56364.2	Protein indeterminate-domain 4_ chloroplastic OS=Arabidopsis thaliana OX=3702 GN=IDD4 PE=1 SV=1	2975.37	4448.71	4392.27	5355.2	6825.8	4678.75	4267.01	5826.36	4674.51	4932.84
P29621	3	2	14.7872	0.849066	0.386213	1.01589	0.0534839	canga	46937.2	Kallikrein-binding protein precursor (KBP).	840.004	3056.42	2678.76	2721.47	2681.77	3073.53	2545.63	2347.32	2248.8	1575.75
Q0WRJ7	2	2	13.9014	0.853958	0.387156	1.0154	0.0532583	canga	27591.3	Peptidyl-prolyl cis-trans isomerase FKBP20-2_ chloroplastic OS=Arabidopsis thaliana OX=3702 GN=FKBP20-2 PE=1 SV=1	26801.3	27282.5	16885.3	54430.2	23826	39311.4	14686.3	27211.2	50925.9	14826.7
P49627;P41127	3	2	20.2518	0.734883	0.354846	1.01538	0.0611321	canga	23448.5	60S ribosomal protein L13 OS=Nicotiana tabacum OX=4097 GN=RPL13 PE=2 SV=1	32528	21096.4	24534.4	18788.8	28932.5	26334.8	18728.6	17056.3	45444.4	16409.2
P48720	8	3	65.2128	0.876265	0.394374	1.01533	0.0523288	RM	71004.9	Heat shock 70 kDa protein.	2097.14	2263.43	1395.71	1006.81	1788.27	1520.02	1326.46	1491.54	2512.71	1831.74
Q0JC27	4	4	18.9921	0.874726	0.394266	1.01501	0.0523878	canga	102915	Protein NLP2 OS=Oryza sativa subsp. japonica OX=39947 GN=NLP2 PE=2 SV=2	11571.7	5466.29	5014.47	10558	3517.78	6599.51	9633.82	4047.64	6475.49	8837.66
Q9M065	1	1	4.6127	0.962008	0.41361	1.01495	0.0502174	RM	46946.8	Pentatricopeptide repeat-containing protein At4g36680_ mitochondrial OS=Arabidopsis thaliana OX=3702 GN=At4g36680 PE=1 SV=1	23578.4	21120	14581.1	19895.6	12328	17002.2	10719.7	21421.5	20970.8	22757.1
P49966	2	2	8.8111	0.933399	0.407465	1.0114	0.0506695	canga	55490.9	Signal recognition particle 54 kDa protein 2 OS=Arabidopsis thaliana OX=3702 GN=SRP-54B PE=3 SV=2	11711.2	13775.9	11242.3	19684.8	20719.8	17364.9	15887	14654.7	16661	11697.3
P30924	8	6	46.727	0.908646	0.402866	1.01076	0.0512631	RM	99654.5	1_4-alpha-glucan-branching enzyme OS=Solanum tuberosum OX=4113 GN=SBE1 PE=2 SV=2	16425.7	24962.2	18075.7	20632.2	43747.1	20627.9	16683.7	20155.5	51960.2	15748.1
P24391	2	1	7.3235	0.485338	0.276315	1.01019	0.0992425	RM	38208.1	Mitochondrial import receptor subunit TOM40 (MOM38	4918.76	2010.97	1892.91	3122.31	6401.07	1226.18	5700.21	3263.83	8251.54	91.2466
Q9LQU7	3	2	13.6431	0.675068	0.339091	1.00973	0.0671788	canga	67544.8	Microtubule-associated protein 70-4 OS=Arabidopsis thaliana OX=3702 GN=MAP70.4 PE=1 SV=1	22565.4	27979	15690.2	10335.3	9555.21	12183	19578	29847.6	21640.2	2046.21
A2XRZ6;A2XRZ0;F4HPY8;P40691;P49249;Q7XQ45;Q7XT99;Q84M96;Q93ZN2;Q9ASZ9;O22707	4	3	19.4904	0.915973	0.404013	1.00839	0.0510676	RM	38573.6	Probable aldo-keto reductase 3 OS=Oryza sativa subsp. indica OX=39946 GN=H0813E03.4 PE=3 SV=1	16570.9	19008.5	11838.2	16379.7	16750.2	16446.3	9938.79	16701.9	23541.3	14594.9
P48485	4	4	18.0511	0.992078	0.422276	1.00624	0.0500094	canga	36203.3	Serine/threonine-protein phosphatase PP1 isozyme 5 OS=Arabidopsis thaliana OX=3702 GN=TOPP5 PE=1 SV=1	4452.45	2889.38	2609.39	4682.9	5171.93	4318.66	4060.04	3670.17	5252.2	2382.15
P34783	14	2	110.302	0.818174	0.378243	1.00616	0.0550938	canga	39439.9	Glyceraldehyde 3-phosphate dehydrogenase (EC 1.2.1	4366.4	6653.15	5441.19	10898.7	10155.7	12478.8	8167.66	3512.68	9664.2	3462.32
Q9FLZ1	3	2	24.3486	0.736261	0.355224	1.00602	0.0610107	RM	65159.3	Putative F-box protein At5g39460 OS=Arabidopsis thaliana OX=3702 GN=At5g39460 PE=4 SV=1	13073.5	23632.7	16223	5213.17	10012.8	6493.52	6616.12	10630.4	7408.43	37416.7
P28769	2	2	6.6564	0.920079	0.404925	1.00576	0.0509654	RM	59514.6	T-complex protein 1 subunit alpha OS=Arabidopsis thaliana OX=3702 GN=CCT1 PE=1 SV=1	5622.49	6897.24	6979.01	7843.27	9462.97	10082.4	5832.77	5340.82	9671.77	6089.1
F4IGZ2	6	6	27.3471	0.897229	0.399587	1.00564	0.0516011	RM	102524	Protein SMAX1-LIKE 8 OS=Arabidopsis thaliana OX=3702 GN=SMXL8 PE=1 SV=1	19220.2	14066.2	8111.01	15243.8	13074.4	13221.4	12312.8	14242.3	19475.3	10856.8
Q43299	7	4	36.8878	0.81093	0.376623	1.00534	0.0555186	RM	109880	Phosphoenolpyruvate carboxylase OS=Amaranthus hypochondriacus OX=28502 PE=2 SV=1	7622.72	9213.73	9910.59	16717.4	10461.2	12874.8	10079.2	9983.59	11729.4	9546.65
Q5ZAY0	3	3	14.2282	0.958656	0.413236	1.005	0.0502575	canga	78977.9	Homeobox-leucine zipper protein TF1 OS=Oryza sativa subsp. japonica OX=39947 GN=TF1 PE=2 SV=1	8242.91	11992.5	9900.8	11273.4	20471.1	16150.6	7219.83	12651.5	13994	11556.9
O22060;Q9FY54	2	1	8.1383	0.95906	0.413236	1.0048	0.0502525	RM	118698	Probable sucrose-phosphate synthase 1 OS=Citrus unshiu OX=55188 GN=SPS1 PE=2 SV=1	12052	11698.7	8756.21	9082.08	11993.5	10566.3	8259.62	10981.9	14950.1	9082.1
P59232;P59233;P31753	7	1	55.9592	0.821125	0.378292	1.00342	0.054926	RM	18039.9	Ubiquitin-40S ribosomal protein S27a-2 OS=Arabidopsis thaliana OX=3702 GN=RPS27AB PE=2 SV=2	9878.67	11912	11554.1	10473.3	9653.66	9253.8	6053.11	10541.6	13558.3	14248
Q21697	1	1	4.9355	0.933806	0.407465	1.00304	0.0506613	canga	41468.2	Putative N(4)-(Beta-N-acetylglucosaminyl)-L-aspara	1589.83	3717.17	4155.45	6043.76	6639.46	5050.41	7239.49	4016.12	2100.64	3671.97
Q43298;P29185	7	2	33.4155	0.959915	0.413306	1.00161	0.050242	canga	61220.4	Chaperonin CPN60-2_ mitochondrial precursor (HSP60	1516.01	1612.02	1946.04	1442.3	1482.04	1391.17	1550.19	1359.26	1893.99	1790.99

## Sheet: Proteins_Filtered
Proteomic profiling and rhizosphere-associated microbial communities reveal adaptive mechanisms of Dioclea apurensis Kunth in eastern Amazon's rehabilitating minelands
Sidney Vasconcelos do Nascimento, Paulo Henrique de Oliveira Costa, Héctor Herrera, Cecílio Frois Caldeira Júnior, Markus Gastauer, Silvio Junio Ramos, Guilherme Oliveira, Rafael Borges da Silva Valadares
Suplementary Dataset 1. Protein report of 396 protein with differential abundance in canga and RM plants filtered based on p< 0.05 and fold change ≥ 1.5.
Accession	Peptide count	Unique peptides	Confidence score	Anova (p)	q Value	Max fold change	Power	Highest mean condition	Mass	Description	canga_1	canga_2	canga_3	canga_4	canga_5	RM_1	RM_2	RM_3	RM_4	RM_5	Average in canga	Average in RM
P93209	9	1	80.612	0.0363668	0.0604251	22.4114	0.596465	canga	29419	14-3-3-like protein 3 (PBLT3).	51040.7	831133	248158	6115.1	59781.4	9967.66	5070.51	7792	10582.5	19963.1	239246	48770.2
P13533	7	6	29.8748	0.0498864	0.0705229	2.81821	0.527224	RM	224488	Myosin heavy chain_ cardiac muscle alpha isoform (	2799.23	3722.17	2704.67	6379.32	5784.3	29796.3	13039.7	6037.62	5721.92	5685.18	4277.94	12056.1
Q96453;P42654;Q96299	3	3	29.2016	0.0253423	0.0495491	7.86258	0.672134	canga	29632.2	14-3-3-like protein D (SGF14D).	3971.48	24590.6	34192.8	5535.88	3901.68	798	1789.3	63.634	885.552	5645.28	14438.5	3936.71
Q2R2W2	2	1	9.3832	0.00666165	0.0242229	18.1386	0.88741	canga	29375.8	14-3-3-like protein GF14-D OS=Oryza sativa subsp. japonica OX=39947 GN=GF14D PE=1 SV=1	3638.26	9087.61	2899.16	338.374	8974.82	49.2286	410.3	346.948	492.417	75.9758	4987.65	1060.42
P46266;P42653;O49995;Q96300;P42644;P42645;P84972;P85938;P85939;P42652;P42657	15	5	136.704	0.00174319	0.0134767	2.42552	0.979562	canga	29444.9	14-3-3-like protein.	2431.32	1849.5	1593.66	1278.31	1051.53	680.157	477.591	598.948	1011	614.798	1640.86	837.226
Q43792	2	1	10.4917	0.00286976	0.0147743	11.6421	0.957835	canga	36472	1-aminocyclopropane-1-carboxylate oxidase OS=Nicotiana tabacum OX=4097 GN=ACO PE=2 SV=1	9748.51	9000.64	27599.5	28977.4	32016.6	1194.57	3457.72	2341.81	2093.11	133.025	21468.5	5114.79
Q9LK48	2	1	8.1287	0.048352	0.0694792	6.02505	0.534141	RM	41042.3	Transcription factor bHLH77 OS=Arabidopsis thaliana OX=3702 GN=BHLH77 PE=1 SV=1	12916.2	8083.3	12456.1	6781.39	7134.59	75817.3	148770	31949.2	23118	5762.23	9474.33	57083.4
O04499;Q9M9K1	3	3	16.2865	0.00721628	0.0253815	1.93829	0.878101	canga	60807.8	2_3-bisphosphoglycerate-independent phosphoglycerate mutase 1 OS=Arabidopsis thaliana OX=3702 GN=PGM1 PE=2 SV=3	12153.2	21996.4	19042.8	9821.05	15482	11117	7532.88	7351.88	8593.5	5901.91	15699.1	9366.05
Q9SL67;Q9SZD4	4	3	35.3173	0.0206051	0.0452144	1.69854	0.712945	canga	49518	26S proteasome regulatory subunit 4 homolog B OS=Arabidopsis thaliana OX=3702 GN=RPT2B PE=1 SV=1	8071.07	15296.1	17659.4	17929.6	14076.7	6702.72	10438.9	6811.45	8171.69	10872.6	14606.6	9600.65
Q08937	1	1	4.2695	4.48e-05	0.00388198	250.547	0.999999	canga	31171.3	29 kDa ribonucleoprotein B_ chloroplastic OS=Nicotiana sylvestris OX=4096 PE=2 SV=1	1829.48	1959.2	771.948	994.569	1147.92	0	0	17.3788	9.37514	0	1340.62	227.896
Q09G05	1	1	5.1106	0.0193686	0.0440846	2.53561	0.72471	canga	10599.4	30S ribosomal protein S19_ chloroplastic OS=Platanus occidentalis OX=4403 GN=rps19 PE=3 SV=1	13688.3	14353.9	9406.66	22514.7	14390	6484.23	2679.93	9195.02	9340.5	1624.04	14870.7	7365.74
A0A324;A1XGM7;A6MM25;A6MMB1;A8SE74;A9LYH4;B1A924;B2LMI3;P06355;P08242;Q06GS1;Q06H08;Q09FX2;Q09G57;Q0ZJ31;Q1KXW9;Q2MIB1;Q2MIJ8;Q2VEI7;Q33C49;Q3C1H0;Q3V545;Q49L09;Q56P10;Q6EW59;Q7FNT2	1	1	5.3233	0.000593413	0.00894402	3.56608	0.99728	canga	27311.6	30S ribosomal protein S2_ chloroplastic OS=Coffea arabica OX=13443 GN=rps2 PE=3 SV=1	17966.7	40657.2	18816.6	15489.6	14317.1	5673.21	3702.81	7078.23	6449.82	7170.2	21449.4	8587.29
P49199;Q08069;O81361;P09058;Q93VG5;Q9FIF3	3	2	26.364	0.0459561	0.0671694	1.9488	0.545367	RM	25152.7	40S ribosomal protein S8.	28224.4	14393.9	16681.7	14987.6	10377.9	34297.8	39511.9	28487.4	13725.4	48973.5	16933.1	32999.2
A0A2Z5WA18	2	2	9.3007	0.00727822	0.0253815	2.27165	0.877078	canga	55982.3	4-hydroxy-3-methylbut-2-enyl diphosphate reductase_ chloroplastic OS=Botryococcus braunii OX=38881 GN=HDR PE=1 SV=1	9274.34	5569.91	4200	11634.4	7199	4211.62	2853.47	4473.28	2856.1	2279.58	7575.53	4041.6
Q9TJR1	1	1	5.084	0.00598393	0.0225374	2.32525	0.899146	canga	13470.7	50S ribosomal protein L20_ plastid OS=Prototheca wickerhamii OX=3111 GN=rpl20 PE=3 SV=1	39704.3	32544.9	17888.9	49135.1	42457.7	17960.3	13349.1	21326.5	15850.8	9668.99	36346.2	19083.6
O81439	1	1	5.1617	0.0451307	0.0664516	1.53031	0.549362	RM	35005.5	Probable plastid-lipid-associated protein 1_ chloroplastic OS=Arabidopsis thaliana OX=3702 GN=PAP1 PE=1 SV=1	4666.35	5264.85	6406.96	6775.02	4338.82	9490.84	4684.85	7657.62	10370.4	9806.38	5490.4	8402.02
P51412	1	1	5.2356	0.00105171	0.011003	4.44241	0.991367	canga	24209.6	50S ribosomal protein L21_ chloroplastic OS=Arabidopsis thaliana OX=3702 GN=RPL21 PE=2 SV=1	25805.1	32613.9	52267.9	12730.8	17891.7	5536.61	9678.66	7413.86	4725.66	4454.37	28261.9	10011.8
O50008	11	3	80.2562	0.00110387	0.0113495	3.77942	0.990567	canga	84698.9	5-methyltetrahydropteroyltriglutamate--homocysteine methyltransferase 1 OS=Arabidopsis thaliana OX=3702 GN=MS1 PE=1 SV=1	85963.2	93057.8	93704.7	38890.7	33740.2	24516.9	18301.7	20353.9	15754.4	12451.2	69071.3	26741.6
Q2QLY5	9	1	67.826	0.000557526	0.00894402	1.8463	0.997632	canga	84926.9	5-methyltetrahydropteroyltriglutamate--homocysteine methyltransferase 1 OS=Oryza sativa subsp. japonica OX=39947 GN=Os12g0623900 PE=2 SV=1	18252.5	23552	21867.2	18666.6	16695.9	12087	8981.7	11086	13401.6	8082.84	19806.8	12241
Q05811	2	2	11.4093	0.0442217	0.0659271	8.3518	0.553841	RM	39140.8	Outer membrane protein IIIA precursor (OMPIIIA).	541.553	1110.66	638.252	959.445	1034.08	4240.82	18042.4	11468.2	653.071	1374.54	856.798	7155.8
Q9SRV5	13	5	100.558	0.000528615	0.00894402	4.29328	0.9979	canga	84926.1	5-methyltetrahydropteroyltriglutamate--homocysteine methyltransferase 2 OS=Arabidopsis thaliana OX=3702 GN=MS2 PE=1 SV=1	69652.8	71631.2	26328.1	25472.2	40306.8	13761.6	9192.01	12301.6	11371.1	7735.62	46678.2	16840
Q0WNZ5	11	7	76.6058	0.0130417	0.0356518	1.80342	0.79436	canga	91050.5	5-methyltetrahydropteroyltriglutamate--homocysteine methyltransferase 3_ chloroplastic OS=Arabidopsis thaliana OX=3702 GN=MS3 PE=1 SV=1	46456.8	44846.1	38398	36912	41845.7	21110	29219.2	31464.4	23654.5	10142.7	41691.7	26213.8
Q42699	12	2	85.3602	0.00378241	0.0176217	3.15167	0.939977	canga	85142.5	5-methyltetrahydropteroyltriglutamate--homocysteine methyltransferase OS=Catharanthus roseus OX=4058 GN=METE PE=2 SV=1	1856.93	3016.31	4893.79	5473.85	1770.25	1149.98	699.27	915.553	1350.27	1282.42	3402.23	1466.62
P30779;P34939;P35469;Q92ZQ4;P25967;P35635;P35471	4	2	15.9383	0.0210017	0.0452144	2.73507	0.709278	canga	57547.2	60 kDa chaperonin (Protein Cpn60) (groEL protein).	3615.91	3500.54	3539.18	14840.4	6292.43	2087.25	2017.73	2210.64	2085.03	3221.91	6357.69	2996.71
Q16890	1	1	5.6801	0.0428374	0.0647783	3.43073	0.560828	RM	22506.2	Tumor protein D53 (hD53) (D52-like 1).	789.081	951.145	1388.03	1270.92	369.329	3918.75	6627.41	3732.06	1112.26	968.993	953.701	3271.89
P35861;P35862	2	1	11.7224	0.0270953	0.0510166	25.0719	0.658504	canga	58141.9	60 kDa chaperonin 2 (Protein Cpn60 2) (groEL prote	924.074	943.633	1463.12	38426.8	1315.56	334.338	247.443	674.813	164.684	296.708	8614.63	1722.1
P46286;Q4PSL7	8	5	39.6848	0.0324187	0.0573972	3.69243	0.621049	canga	28030.3	60S ribosomal protein L2.	75242.2	71843	104688	31027	11534.7	12769.4	13169.4	27628.3	10448.2	15697.6	58866.9	23096.6
P17094	3	1	17.2548	0.00594971	0.0225374	1.97227	0.89975	canga	44844.3	60S ribosomal protein L3-1 OS=Arabidopsis thaliana OX=3702 GN=ARP1 PE=1 SV=5	5090.69	4710.86	4946.16	4888.56	9439.5	2755.59	2133.24	3692.4	3912.82	2248.21	5815.16	3426.24
P31336	2	2	15.8284	0.0423867	0.0647783	4.36073	0.563147	RM	11179.9	Photosystem II 5 kDa protein_ chloroplastic OS=Gossypium hirsutum OX=3635 GN=PSBT PE=4 SV=1	4927.22	4379.99	3464.13	8059.82	6160.3	19159.2	4850.82	12537.9	11512.9	69641.7	5398.29	23540.5
P22738	4	3	17.6601	0.049274	0.0701281	1.90438	0.52996	canga	45002.3	60S ribosomal protein L3-2 OS=Arabidopsis thaliana OX=3702 GN=ARP2 PE=2 SV=4	1640.99	1884.57	1905.41	1164.57	3473.1	1541.58	992.844	1096.13	1243.29	413.24	2013.73	1216.8
Q9SF40	3	2	20.2142	0.0219001	0.0457717	2.70876	0.701152	canga	44816.3	60S ribosomal protein L4-1 OS=Arabidopsis thaliana OX=3702 GN=RPL4A PE=1 SV=1	7509.95	12723.9	2764.55	13480.5	8846.26	3210.2	3420.68	1947.65	4110.12	4044.14	9065.03	4299.64
O04486;Q9LK99;O49513;P40393;Q1PEX3;Q39222;Q39572;Q40193;Q40521;Q40523;Q9FIF9;Q9FJH0;Q9FK68;Q9LNW1;Q9SN35;O35509;P17610;P22129;P24410;P25766;P28185;P28187;P38555;P46638;P51996;Q01111;Q0WQN4;Q15907;Q40191;Q40194;Q40520;Q40522;Q9C9U7;Q9FE79;Q9FGK5;Q9JLX1;Q9LH50;Q9LNK1;Q9S810;Q9SIP0;Q9SMQ6;Q9SRS5	6	4	37.0136	0.0420334	0.0647783	1.56402	0.564981	RM	24279.3	Ras-related protein RABA2a OS=Arabidopsis thaliana OX=3702 GN=RABA2A PE=2 SV=1	10346	8606.72	7314.17	11827.6	8500.16	21966.9	16667.4	9378.2	11008	13854.5	9318.93	14575
P29766	4	1	26.047	0.0417526	0.0647783	8.82283	0.566449	canga	28555.9	60S ribosomal protein L8 OS=Solanum lycopersicum OX=4081 GN=RPL8 PE=2 SV=1	290.089	218.463	862.67	26.4708	46.8795	18.0163	31.316	74.6755	24.9246	14.7989	288.915	75.441
Q90593	5	1	34.3749	0.0424951	0.0647783	2.47463	0.562587	canga	72132.6	78 kDa glucose-regulated protein precursor (GRP 78	1324.55	1684.97	1119.08	5316.15	1866.6	1632.73	638.42	1111.05	611.451	577.287	2262.27	1138.87
Q3EDJ0	1	1	4.0354	0.00191336	0.013747	2.36561	0.976389	canga	32649.4	ABC transporter I family member 19 OS=Arabidopsis thaliana OX=3702 GN=ABCI19 PE=2 SV=1	12349.8	9607.08	8612.91	14400.6	17658.3	5497.04	3904.2	6003.22	7519.04	3551.15	12525.7	6500.06
B9DGD6	4	3	21.4206	0.00565516	0.0218984	16.0864	0.904985	canga	82801.6	Acetyl-coenzyme A synthetase_ chloroplastic/glyoxysomal OS=Arabidopsis thaliana OX=3702 GN=ACS PE=1 SV=1	31616.1	27167.9	53511.6	1753.95	40511.5	1874.45	2898.17	1578.51	2101.41	1155.61	30912.2	6753.39
P36428	5	3	25.2961	0.0410013	0.064513	1.52492	0.57042	RM	111345	Alanine--tRNA ligase OS=Arabidopsis thaliana OX=3702 GN=ALATS PE=1 SV=3	9324.44	4716.19	4257.53	6424.67	4250.37	8809.66	8955.79	8587.7	6058.39	11770.2	5794.64	8836.35
P46258	12	1	93.5686	0.0458929	0.0671694	7.88863	0.545671	canga	41862.9	Actin 3.	71211	148727	54978.2	44720.6	288.265	765.119	49.0539	0	89.5586	39651.5	63985.1	17423.4
Q96481	6	2	40.0806	0.021952	0.0457717	1.50804	0.70069	canga	37385.7	Actin-105 (Fragment) OS=Solanum lycopersicum OX=4081 PE=3 SV=1	5105.31	7683.43	5929.83	8839.67	6982.17	4471.31	2948.72	5491.98	4820.91	5171.32	6908.08	4968.72
P50249	23	5	182.589	0.00387128	0.0178959	2.83463	0.938258	canga	53768.6	Adenosylhomocysteinase (EC 3.3.1.1) (S-adenosyl-L-	34759.2	20099	19922.5	16453.7	24381.2	8576.52	14406	7704.16	7021.3	3078.88	23123.1	10651.7
Q9FMP3	4	2	15.9321	0.0395743	0.0634394	1.7153	0.578148	RM	58333.5	Dihydropyrimidinase OS=Arabidopsis thaliana OX=3702 GN=PYD2 PE=1 SV=1	20773.3	19582.2	12904.8	28209.3	28907.6	49739.6	28965.8	25217.2	29983.9	55423.3	22075.4	37866
P31203	5	1	38.1149	0.0393918	0.0633171	1.91996	0.579154	RM	6208.95	Ribulose bisphosphate carboxylase large chain prec	28855.2	23537.7	17768.6	27680.3	18642.6	53771.5	19134.4	46368.5	36102.5	68268.1	23296.9	44729
P50246	15	1	117.798	0.00220204	0.0140634	7.64255	0.970881	canga	53778.6	Adenosylhomocysteinase (EC 3.3.1.1) (S-adenosyl-L-	14632.4	52150.2	48672.5	42749.5	96202.6	20282.7	5558.73	2866.8	2504.74	2075.34	50881.5	14028.3
P0C5A4	1	1	3.6326	0.0389652	0.0629708	1.63007	0.581522	RM	20514.2	Late embryogenesis abundant protein 19 OS=Oryza sativa subsp. japonica OX=39947 GN=LEA19 PE=2 SV=1	11915.3	7383.1	9540.34	6189.32	8604.31	19651.6	17045.4	9506.67	15557.8	9362.24	8726.47	14224.7
P34727	1	1	5.5042	0.0227891	0.046382	7.51847	0.693347	canga	20837.9	ADP-ribosylation factor.	3399.66	3107.8	171.247	2238.15	3004.71	551.022	253.257	536.331	130.069	114.96	2384.32	661.659
P13603	10	4	91.8568	0.0043488	0.0189294	4.0164	0.929106	canga	41913.8	Alcohol dehydrogenase 1 (EC 1.1.1.1).	41868.9	196078	70504.6	55089.2	64332.4	21427.6	18891.5	20132.2	36099.7	9980.74	85574.7	32017.7
Q1PE15	3	3	18.8691	0.0387318	0.0629708	1.56393	0.582828	RM	38576.7	Calcium uniporter protein 1_ mitochondrial OS=Arabidopsis thaliana OX=3702 GN=At4g36820 PE=2 SV=1	18367.3	17815.2	14000.9	20332.2	10653.9	29494.4	14393.8	27749	28998.9	26307.3	16233.9	25388.7
Q6F2Y7;F4JVJ1;P42730;Q0E3C8;Q75GT3;Q9LF37	5	2	21.9451	0.0385866	0.0629708	1.93308	0.583644	RM	101125	Chaperone protein ClpB1 OS=Oryza sativa subsp. japonica OX=39947 GN=CLPB1 PE=2 SV=1	5925.16	7137.8	6359.94	13867.6	8209.32	27951.4	13884	8997.55	10648.2	18741.2	8299.96	16044.5
P12886	13	3	91.0001	0.00210287	0.0138381	7.44468	0.972787	canga	41896.8	Alcohol dehydrogenase 1 (EC 1.1.1.1).	45661.3	267585	67073.1	68495.8	57000	7800.96	13342.6	22348	19922.7	4528.94	101163	28184.4
P23147	1	1	5.1287	0.00289371	0.0147743	9.63169	0.957364	canga	37571.3	Alkanal monooxygenase beta chain (EC 1.14.14.3) (B	13464.6	12231.3	11151.9	3083.74	4967.85	0	0	0	4661.64	0	8979.89	2273.59
P27598	8	3	61.0984	0.037495	0.0615964	1.61984	0.589865	canga	109148	Alpha-1_4 glucan phosphorylase L isozyme_ chloroplastic/amyloplastic OS=Ipomoea batatas OX=4120 PE=2 SV=1	43883.7	34299.2	23525	58075.4	42846.9	37626.8	21455.8	22236.4	23493.9	20280	40526	27603.2
P53536;Q9LKJ3	25	18	189.93	0.035706	0.0601488	2.61098	0.600414	canga	114150	Alpha-1_4 glucan phosphorylase_ L isozyme_ chlorop	288063	226445	273710	72240.1	95699.2	79244.3	68967.3	64498.3	120514	32982.4	191231	92906.2
O18344	2	1	15.3243	0.0345741	0.0589077	1.94243	0.607329	canga	56084.1	Alpha-amylase-related protein precursor (EC 3.2.1.	886.695	4289.02	4385.27	26478.2	8271.44	0	337.917	0	22474.1	0	8862.13	5279.03
Q69T31	2	2	11.1181	0.0364636	0.0604251	2.95512	0.595892	RM	64021.2	Cytosolic invertase 1 OS=Oryza sativa subsp. japonica OX=39947 GN=CINV1 PE=1 SV=1	6533.61	10362.5	5114.06	4390.25	4560.6	16513.7	5200.15	9681.5	29622.4	30475.6	6192.2	18298.7
P08927	7	7	30.0911	0.0364309	0.0604251	1.97305	0.596086	RM	63326.4	RuBisCO subunit binding-protein beta subunit_ chlo	4791.96	6214.02	4825.29	12451.5	13216.8	14491.5	8942.69	17458.4	14133.4	26854.8	8299.92	16376.2
O81086	4	4	19.6248	0.00919693	0.0290182	5.2653	0.846927	canga	94604.9	Alpha-bisabolene synthase OS=Abies grandis OX=46611 GN=ag1 PE=1 SV=1	121956	204444	213621	40418	289277	28528.3	29117.6	8539.3	85537.9	13455.5	173943	56520.3
Q9LIB2	18	9	136.347	0.00184795	0.0134767	1.76653	0.977617	canga	109156	Alpha-glucan phosphorylase 1 OS=Arabidopsis thaliana OX=3702 GN=PHS1 PE=1 SV=1	15080.3	15931.5	17583.7	11731.4	16377.9	8517.33	7650.81	7254.25	12816.2	7182.5	15341	9793.68
G0Y288	1	1	13.231	0.0361181	0.0604251	36.0093	0.597944	RM	44783.4	Botryococcene synthase OS=Botryococcus braunii OX=38881 GN=SSL-3 PE=2 SV=1	1552.19	2303.59	2156.09	1395.1	2063.22	66629.5	260936	5885.04	2918.99	4645.58	1894.04	68203.1
P53537	6	4	38.2204	0.0474271	0.0686465	2.80979	0.538411	canga	96323.3	Alpha-glucan phosphorylase_ H isozyme OS=Vicia faba OX=3906 PE=2 SV=1	6770.56	10493.6	8359.51	2699.37	20874.9	2596.14	6095.11	4075.86	1759.44	2982.9	9839.58	4558.17
P08108	5	1	47.0145	0.0353399	0.0597008	1.85699	0.60263	RM	71625.7	Heat shock cognate 70 kDa protein (HSP70).	3173.79	3129.3	5870	4504.66	10512.6	10246.9	5495.26	10251.9	10754.9	13743.2	5438.08	10098.4
O04893	2	2	19.4096	0.000878885	0.0102766	7.05501	0.993859	canga	101166	Alpha-glucosidase OS=Spinacia oleracea OX=3562 PE=1 SV=1	23428.1	24664.4	30079.3	7069.94	12302.1	3649.15	4628.5	2886.26	1598.35	1063.92	19508.8	5555.82
Q9SG80	7	3	39.3053	0.00502748	0.0205346	6.70286	0.916396	canga	75500.9	Alpha-L-arabinofuranosidase 1 OS=Arabidopsis thaliana OX=3702 GN=ASD1 PE=1 SV=1	2138.95	3052.89	5575.96	1677.08	4570.18	232.181	569.638	346.558	1343.17	46.932	3403.01	990.248
Q8VZH2	3	2	13.2976	0.0423522	0.0647783	6.18085	0.563326	canga	98806.4	Aminopeptidase M1 OS=Arabidopsis thaliana OX=3702 GN=APM1 PE=1 SV=1	2436.64	2899	1430.4	3492.9	996.571	0	630.15	1015.91	63.1148	111.851	2251.1	678.688
F4JQH3	7	6	36.1769	0.000607521	0.00894402	2.26069	0.997136	canga	72506.5	Aminopeptidase P1 OS=Arabidopsis thaliana OX=3702 GN=APP1 PE=1 SV=1	12026.1	10914.3	10890.7	8715.21	6387.18	4557.06	5295.74	4327.46	4481.44	2983.7	9786.72	5238.69
Q9SDW9	2	2	15.2205	0.03429	0.0589077	5.59167	0.609095	RM	53117.3	Squalene synthase BSS OS=Botryococcus braunii OX=38881 GN=BSS PE=1 SV=1	2193.9	2327.78	2191.56	6432.91	2981.85	21061.7	52283.2	4582.21	4173.75	8081.72	3225.6	18036.5
P96974	1	1	5.6637	0.0341131	0.0587941	2.79325	0.610201	RM	10625.1	Negative regulator of flagellin synthesis (Anti-si	9365.56	97528.6	9131.13	8457.73	23248.1	130090	111519	79401.3	67295.3	24343.2	29546.2	82529.9
O22349;P28752;P33627;Q02245;Q43473;P33624	6	1	40.1063	0.033832	0.0584786	15.3741	0.611968	RM	50240.4	Tubulin alpha-3 chain (Alpha-3 tubulin).	232.832	959.547	852.476	515.138	723.662	16220.9	14309.2	4303.21	236.111	15413.9	656.731	10096.7
Q25540	2	2	14.8938	0.0233201	0.0469816	5.16608	0.688793	canga	13681.9	Antigen NC14.1 (Fragment).	3942.72	13456.9	16174.8	6982.54	49526.1	2909.49	3571.45	2793.77	6889.92	1272.79	18016.6	5909.01
Q6EU94;P25794;Q7XSQ9;Q9AQU5;Q9XF59;Q41870	4	3	32.8976	0.00705361	0.0251874	8.57927	0.880804	canga	30987.8	Aquaporin PIP1-1 OS=Oryza sativa subsp. japonica OX=39947 GN=PIP1-1 PE=2 SV=1	3763.25	10033.4	8778.65	8469.48	4898.58	661.31	771.531	27.3186	2202.85	526.546	7188.67	1896.37
Q9SZX3	5	2	27.2652	0.000523794	0.00894402	2.93406	0.997944	canga	54187.8	Argininosuccinate synthase_ chloroplastic OS=Arabidopsis thaliana OX=3702 GN=At4g24830 PE=1 SV=3	4448.14	6310.69	3750.01	5912.06	6166.21	1516.93	1571.99	1701.73	1104.22	3166.68	5317.42	2396.5
Q9CAF5	2	2	9.2136	0.0330166	0.0577387	66.8731	0.617167	RM	36988.6	ABC transporter I family member 6_ chloroplastic OS=Arabidopsis thaliana OX=3702 GN=ABCI6 PE=1 SV=1	5722.66	1675.25	882.456	18.4739	274.181	11766.9	351768	61898.6	147449	421.821	1714.6	114661
P29137	1	1	5.5908	0.0327724	0.0576497	3.08074	0.618746	RM	3566.94	Basic endochitinase CH1 (EC 3.2.1.14) (Fragment).	2886.25	727.444	537.72	1389.06	1184.59	6772.35	5215.87	1847.19	1372.78	5509.98	1345.01	4143.63
P52427	3	1	14.1318	0.0326306	0.0575701	1.61755	0.619666	RM	27562.2	Proteasome subunit alpha type-4 OS=Spinacia oleracea OX=3562 GN=PAC1 PE=2 SV=1	1597.99	1256.77	1316.62	3950.04	1244.23	2691.63	2943.5	3573.77	3329.88	2610.67	1873.13	3029.89
P24749	1	1	5.9981	0.0324363	0.0573972	5.26817	0.620934	RM	31543.8	Glyceraldehyde 3-phosphate dehydrogenase (EC 1.2.1	15868.8	3406.43	2065.88	2585.15	1775.15	13470.2	84275.6	23590.8	6958.69	7104.23	5140.28	27079.9
P05492;P22201;P68541;P68542;P92549;P15998;P23413;P80082	16	2	120.982	0.00764543	0.0260482	3.16398	0.871078	canga	55882	ATP synthase subunit alpha_ mitochondrial OS=Oenothera biennis OX=3942 GN=ATPA PE=3 SV=1	1833.6	4287.35	4011.94	1617.61	5345.06	479.334	1016.72	1638.5	1232.81	1035.82	3419.11	1470.38
Q9C5A9	6	2	52.4372	0.000605033	0.00894402	15.97	0.997161	canga	60030.3	ATP synthase subunit beta-3_ mitochondrial OS=Arabidopsis thaliana OX=3702 GN=At5g08680 PE=1 SV=1	2404.49	2347.37	2494.99	5532.14	3284.92	28.9626	746.052	94.1273	20.7855	115.955	3212.78	703.111
O24030	5	3	49.1389	0.0322068	0.0573972	3.21147	0.622439	RM	28594.5	Proteasome subunit alpha type 7 (EC 3.4.25.1) (20S	20968.8	14723.7	37999.1	6989.34	8672.91	66660.7	129593	25620.3	41975	23108.1	17870.8	57391.5
Q9FT52	2	2	9.0877	0.0471173	0.0683639	3.50478	0.53986	canga	19586.1	ATP synthase subunit d_ mitochondrial OS=Arabidopsis thaliana OX=3702 GN=At3g52300 PE=1 SV=3	37227	5454.91	6105.31	8046.77	6848.56	3168.72	5821.83	3582.54	4524.29	1072.81	12736.5	5151.12
Q93XH4;Q40168;Q40872;Q40885;Q43585	4	3	26.3304	0.0302405	0.0543175	1.52397	0.635717	RM	26322.8	Agamous-like MADS-box protein MADS1 OS=Vitis vinifera OX=29760 GN=MADS1 PE=2 SV=1	10892.1	12553.9	11808.3	13350.8	14778.9	24823.4	14554	15276.4	14741.8	27199.9	12676.8	19319.1
P20649	8	2	36.5454	0.0214171	0.0452144	1.71533	0.70549	canga	104680	ATPase 1_ plasma membrane-type OS=Arabidopsis thaliana OX=3702 GN=AHA1 PE=1 SV=3	3130.97	2981.5	3661.87	2461.98	2709.66	1977.63	1997.2	1368.83	2560.13	809.374	2989.2	1950.39
Q9BBQ9	1	1	5.0579	0.0230762	0.0468065	13.0331	0.690875	canga	22083.5	ATP-dependent Clp protease proteolytic subunit OS=Lotus japonicus OX=34305 GN=clpP PE=3 SV=1	3459.35	1766.02	5712.13	957.891	34999.7	175.083	1795.59	785.873	544.051	297.562	9379.02	2162.86
Q9FI40	3	3	19.4262	0.0207128	0.0452144	6.43946	0.711944	canga	49033.9	BAHD acyltransferase At5g47980 OS=Arabidopsis thaliana OX=3702 GN=BAHD1 PE=2 SV=1	172621	210746	244305	15925.7	90921.5	13610.4	67580.1	15946.1	13272.1	3656.59	146904	43494.9
Q07469;Q09117	2	2	7.3703	0.00846714	0.0275914	3.12477	0.858052	canga	34381.8	Bark storage protein A OS=Populus deltoides OX=3696 GN=BSPA PE=2 SV=1	28940.5	21272	22579.1	17393.6	49895.9	4629.15	5357.54	9501.94	21993.6	3346.99	28016.2	12140.9
O64882	2	1	16.8565	0.00883706	0.0283324	1.77392	0.852362	canga	59406	Beta-glucosidase 17 OS=Arabidopsis thaliana OX=3702 GN=BGLU17 PE=2 SV=1	40921	40521.9	61044.9	66292	70803.5	27375.4	27729.6	37755.5	42201	22546.6	55916.7	35587.4
O04895	2	2	9.6863	0.0244805	0.0483156	2.82428	0.679105	canga	55416	Betaine aldehyde dehydrogenase_ chloroplastic OS=Amaranthus hypochondriacus OX=28502 GN=BADH4 PE=3 SV=1	3673.93	9001.44	9409.98	7624.25	5444.64	437.834	2617.45	4876.4	3160.02	1355.47	7030.85	3246.34
P80723	2	2	10.9712	0.0150965	0.0379854	2.55977	0.769772	canga	22562.2	Brain acid soluble protein 1 (BASP1 protein) (Neur	3436.47	5610.85	10184.7	5484.98	6483.52	2109.11	1703	2381.91	5156.51	838.273	6240.1	3071.48
Q9ZPX9	2	2	11.0036	0.00043499	0.00894402	3.73907	0.998671	canga	15339.5	Calcium-binding protein KIC OS=Arabidopsis thaliana OX=3702 GN=KIC PE=1 SV=2	11683.6	19463.3	9965.52	19529.8	27515.2	3531.04	4309.63	4596.55	3868.94	7271.16	17631.5	6868.13
P28582	2	1	9.1504	0.0323925	0.0573972	2.4784	0.62122	canga	60521.5	Calcium-dependent protein kinase OS=Daucus carota OX=4039 PE=2 SV=2	19394	34618.1	25390.9	6897.39	25943.7	12110.3	9815.03	8476.21	10020.6	4866.86	22448.8	11289.6
P15094;P27165	3	2	21.4792	0.00940075	0.0291978	5.0441	0.843892	canga	16565.4	Calmodulin (CaM).	3663.92	5800.07	4230.07	6831.45	24234.8	801.134	705.127	1023.68	5456.81	887.046	8952.06	2970.98
Q43097	3	3	11.5362	0.0274175	0.0512538	3.90339	0.656075	RM	65018.8	Isocitrate lyase OS=Pinus taeda OX=3352 GN=ICL 8 PE=2 SV=1	3312.85	6526.52	6011.75	638.057	3693.93	10043.1	23060	29927.8	10762.7	4988.95	4036.62	15756.5
Q9LSP8	6	5	35.7986	0.00213489	0.0138381	2.56663	0.972173	canga	96066.4	Calmodulin-binding transcription activator 6 OS=Arabidopsis thaliana OX=3702 GN=CAMTA6 PE=1 SV=1	21940.5	18862	13626.9	8685.74	15154.3	4430.75	7928.62	7041.13	7027.31	4067.14	15653.9	7691.47
P18122	4	3	26.5298	0.0262674	0.0504721	7.5866	0.664853	canga	57390.8	Catalase isozyme 1 OS=Zea mays OX=4577 GN=CAT1 PE=2 SV=1	983.05	1332.47	2825.36	18616.3	3502.66	215.256	1830.96	357.132	671.951	517.864	5451.98	1507.52
Q9FJH9	2	1	9.1845	0.0270981	0.0510166	2.14394	0.658483	RM	83396.5	P-loop NTPase domain-containing protein LPA1 homolog 1 OS=Arabidopsis thaliana OX=3702 GN=At5g60760 PE=2 SV=1	2017	903.608	622.355	810.05	1132.56	3742.92	1707.36	1744.61	1313.48	3252.35	1097.11	2352.15
O48561;P55308	5	5	26.2429	0.004414	0.019074	2.09303	0.927869	canga	57079.2	Catalase-4 OS=Glycine max OX=3847 GN=CAT4 PE=2 SV=1	27766.1	40926.9	43337.3	60422.7	55746.8	29067.3	18159.7	15303.5	28182.7	18314.9	45640	25778
P24923	1	1	11.5376	0.00179797	0.0134767	22.4832	0.978548	canga	33708.8	Cell division control protein 2 homolog 1 (Fragment) OS=Medicago sativa OX=3879 GN=CDC2A PE=2 SV=1	7657.08	18119.4	42486.6	86635.5	138855	3643.73	5085.65	1241.44	2321.84	772.793	58750.7	11969.4
O80891	2	2	10.752	0.00616523	0.0228356	72.2357	0.895967	canga	86183.9	Cellulose synthase-like protein B4 OS=Arabidopsis thaliana OX=3702 GN=CSLB4 PE=3 SV=1	1679.48	1815.91	10766.8	34202	191.791	0	0	0	42.0425	631.531	9731.21	1734.13
Q9FI56;P84565;O78410;P51332	15	1	100.63	0.0419229	0.0647783	2.91022	0.565558	canga	103681	Chaperone protein ClpC1_ chloroplastic OS=Arabidopsis thaliana OX=3702 GN=CLPC1 PE=1 SV=1	93257	249973	116301	150665	501002	83802.9	76439.5	39756.7	158063	23764.1	222240	100678
Q9LYL3	1	1	10.2022	0.0263222	0.0504721	132.145	0.664427	RM	55749.8	Cysteine--tRNA ligase 1_ cytoplasmic OS=Arabidopsis thaliana OX=3702 GN=At3g56300 PE=3 SV=1	150.665	141.442	194.301	418.017	97.259	89901.3	40358	434.872	611.397	1062.04	200.337	26473.5
Q7F9I1	13	2	73.0051	0.0239568	0.04778	1.75611	0.683434	canga	101916	Chaperone protein ClpC1_ chloroplastic OS=Oryza sativa subsp. japonica OX=39947 GN=CLPC1 PE=2 SV=2	6237.08	9122.61	7437.81	10325	8343.98	8291.75	3714.97	2515.06	5873.23	3217.63	8293.3	5317.66
Q9PB05;Q9L7Z1	6	3	51.4004	0.0158749	0.0388613	2.81549	0.760994	canga	68560.3	Chaperone protein dnaK (Heat shock protein 70) (He	61237.3	63315	74505.3	15306.3	36955	19103.6	17076.1	21919	17747.6	13416.8	50263.8	23254.5
Q8L7B5;Q05046	3	2	19.0255	0.00213232	0.0138381	2.39601	0.972222	canga	62377.8	Chaperonin CPN60-like 1_ mitochondrial OS=Arabidopsis thaliana OX=3702 GN=At2g33210 PE=1 SV=1	5083.55	4264.89	4261.46	5498.1	4207.11	2445.24	1569.25	876.841	2083.69	2755.78	4663.02	2398.97
Q9LXG1;Q9FLF0	3	3	15.579	0.0258929	0.0502958	1.54565	0.667776	RM	23093.5	40S ribosomal protein S9-1 OS=Arabidopsis thaliana OX=3702 GN=RPS9B PE=1 SV=1	15621	13176.6	12583.5	13711.5	12354	18987.3	13275.1	21649.1	31666.3	18670.9	13489.3	20849.7
P29357	24	1	195.962	0.0388039	0.0629708	1.61595	0.582424	canga	72056.5	Chloroplast envelope membrane 70 kDa heat shock-re	3692.51	3553.02	3282.89	4425.49	6602.47	2368.53	1523.41	2536.08	3953.23	2958.55	4311.28	2941.84
Q0WLB5	3	3	11.4517	0.00670641	0.0242379	4.30569	0.886648	canga	194526	Clathrin heavy chain 2 OS=Arabidopsis thaliana OX=3702 GN=CHC2 PE=1 SV=1	61891.4	39457	99521.6	42021	72637.7	5959.89	14084.7	25049.9	25551.6	2635.72	63105.7	22731.3
Q9CAA0	5	3	29.5153	0.010478	0.0313989	10.2292	0.828342	canga	104882	Coatomer subunit beta'-1 OS=Arabidopsis thaliana OX=3702 GN=At1g79990 PE=2 SV=2	4416.08	9871.15	6060.07	74466.5	9565.23	860.006	1435.96	2561.82	3290.72	2055.49	20875.8	5179.97
Q8RWD5	3	2	12.6232	0.0134483	0.0356518	2.40646	0.789321	canga	63839.4	Coiled-coil domain-containing protein SCD2 OS=Arabidopsis thaliana OX=3702 GN=SCD2 PE=1 SV=1	1217.83	1316.47	1432.56	3118.2	2780.4	1089.74	1155.6	864.223	529.474	460.541	1973.09	1012.11
Q9FKB5	1	1	4.6223	0.000430465	0.00894402	80.3951	0.998704	canga	25210.2	Cyclin-dependent kinase inhibitor 3 OS=Arabidopsis thaliana OX=3702 GN=KRP3 PE=1 SV=1	920.978	1932.56	492.121	5790.46	872.14	0	124.488	0	0	0	2001.65	354.357
Q6Z7H3	1	1	4.8827	0.0154328	0.0385066	638.621	0.765946	canga	71890.6	Cyclin-T1-2 OS=Oryza sativa subsp. japonica OX=39947 GN=CYCT1_2 PE=2 SV=2	27045.4	11487.2	27683.1	10330.8	0	119.862	0	0	0	0	15309.3	2571.52
P29610	1	1	5.9537	0.0381414	0.0624862	2.12006	0.586162	canga	28763.5	Cytochrome c1_ heme protein_ mitochondrial precurs	5086.27	8746.93	8636.56	8737.03	7271.71	751.816	1032.29	1533.41	10965.1	3867.1	7695.7	4307.57
Q9LNW0	1	1	4.3134	0.0237162	0.0474589	5.58709	0.685446	RM	17828.2	17.8 kDa class I heat shock protein OS=Arabidopsis thaliana OX=3702 GN=HSP17.8 PE=1 SV=1	758.417	1034.41	834.53	2618.54	1130.48	1266.84	10853.6	4138.2	2683.8	16683	1275.27	7125.07
Q9M1B0	3	2	12.6425	0.0236581	0.0474589	2.07137	0.685934	RM	100082	Protein NLP9 OS=Arabidopsis thaliana OX=3702 GN=NLP9 PE=2 SV=1	2344.97	2893.55	2024.2	12712.8	4904.94	12596.8	7304.65	11299.7	9522.58	10812.8	4976.09	10307.3
P53701	1	1	5.1796	0.0388921	0.0629708	1.90051	0.581931	canga	31000.8	Cytochrome c-type heme lyase (EC 4.4.1.17) (CCHL)	42753	32405.5	22706.5	38311.3	70944.8	15176.3	14048.8	16907.6	31436.3	31412.6	41424.2	25067.6
Q9LJY5	3	2	14.6276	0.0270008	0.0510166	1.73338	0.659221	canga	59108	Cytochrome P450 705A22 OS=Arabidopsis thaliana OX=3702 GN=CYP705A22 PE=2 SV=1	22642.3	19897.9	18114.4	19146.9	17973	13104	13340	13725.8	12068.3	4168.7	19554.9	12660.3
O49485	8	5	46.5416	0.0111375	0.0323982	1.60019	0.819213	canga	63610.2	D-3-phosphoglycerate dehydrogenase 1_ chloroplastic OS=Arabidopsis thaliana OX=3702 GN=PGDH1 PE=1 SV=1	68705.6	69915.3	58311.3	83114	80448.7	65669.4	43696.2	32962.1	51708.3	31245.9	72099	49563.5
Q9LQT8	4	3	19.9454	0.0266224	0.0508841	4.46731	0.662111	canga	59325.9	DELLA protein GAI OS=Arabidopsis thaliana OX=3702 GN=GAI PE=1 SV=1	1479.75	2809.17	3731.72	4649.23	16458	668.389	1166.21	620.705	2438.73	1626.18	5825.57	2057.63
Q9SFH9	3	3	13.4867	0.0373161	0.0614719	1.62928	0.5909	canga	47146.7	Delta-aminolevulinic acid dehydratase 1_ chloroplastic OS=Arabidopsis thaliana OX=3702 GN=HEMB1 PE=2 SV=1	9362.36	9032.11	6703.93	5119.4	5571.73	6200.06	3438.74	2906.62	6200.42	3220.58	7157.9	4854.05
Q43058	2	2	15.6882	4.1e-05	0.00388198	10.8718	1	canga	46719.5	Delta-aminolevulinic acid dehydratase_ chloroplastic OS=Physcomitrella patens subsp. patens OX=3218 GN=HEMB PE=2 SV=2	9676.9	10172.6	11000.8	9675.52	28601.9	1652.99	2104.23	673.463	942.802	984.961	13825.5	3364
A0A161IUT7	1	1	5.1015	6.64e-05	0.00398349	22.7606	0.999997	canga	62607.8	Diacylglycerol O-acyltransferase 1 OS=Corylus americana OX=78632 GN=DGAT1 PE=1 SV=1	20633.9	12809.2	31750.4	14675.4	26829.1	244.821	2873.85	395.479	788.098	385.594	21339.6	4337.9
O64519	2	1	11.0998	0.0220742	0.0458661	162.391	0.699606	RM	40641.7	Metacaspase-6 OS=Arabidopsis thaliana OX=3702 GN=AMC6 PE=1 SV=1	12.8765	0	0	0	4.22347	1153.49	212.144	309.701	1101.54	0	3.41999	555.375
P43387	2	2	9.1152	0.0273016	0.0511977	3.08586	0.656946	canga	31263.9	Dichloromethane dehalogenase (EC 4.5.1.3) (DCM deh	2269.68	2370.99	1351.39	405.32	1484.66	675.013	206.729	415.47	724.925	532.111	1576.41	688.443
Q50313	4	4	28.8627	0.00321272	0.0156903	2.51273	0.951096	canga	44027.4	DNA polymerase III_ beta chain (EC 2.7.7.7).	12770.9	9500.93	14467.3	25117.2	14011.9	7163.65	5038.43	7873.8	6725.24	3392.5	15173.7	7561.21
P36864;Q39573	3	3	16.1109	0.0215331	0.0452144	1.68776	0.704442	RM	23395.4	GTP-binding protein yptV5 OS=Volvox carteri OX=3067 GN=YPTV5 PE=3 SV=1	6854.42	8110.06	6303.88	7303.78	8740.2	20023.5	7625.16	10403	11687.8	13234.8	7462.47	12594.9
Q9SL02	2	2	7.5168	0.00952602	0.0294336	2.98058	0.842041	canga	153727	DNA repair protein RAD50 OS=Arabidopsis thaliana OX=3702 GN=RAD50 PE=1 SV=2	18065	69617.4	30635.4	18405.8	37948.6	10647.9	10337.5	8297.41	20916.9	8403.7	34934.4	15589.6
Q9LHA8	27	2	190.508	0.0214246	0.0452144	2.36449	0.705422	RM	71500.8	Probable mediator of RNA polymerase II transcription subunit 37c OS=Arabidopsis thaliana OX=3702 GN=MED37C PE=1 SV=1	3513.11	1775.09	1703.53	1985.74	4304.42	5830.26	2524.63	5922.58	9981.86	7145.52	2656.38	6280.97
A2T324	6	5	37.4675	0.0245494	0.0483156	1.97096	0.678541	canga	121789	DNA-directed RNA polymerase subunit beta OS=Angiopteris evecta OX=13825 GN=rpoB PE=3 SV=1	15150.9	17117.7	44306.6	21312.9	32851.6	14705.7	10546.8	10581.6	13994.8	16504.1	26147.9	15413.5
Q9SXG8	2	2	10.0718	0.00757903	0.0259749	2.99714	0.872155	canga	37999	Dof zinc finger protein 1 OS=Oryza sativa subsp. japonica OX=39947 GN=DOF1 PE=2 SV=1	5092.07	3711.55	1961.16	1820.55	3676.66	394.166	1416.85	1449.22	1282.78	882.828	3252.4	1446.37
Q42064	4	1	28.6048	0.021286	0.0452144	3.80739	0.70668	RM	28176.5	60S ribosomal protein L8-3 OS=Arabidopsis thaliana OX=3702 GN=RPL8C PE=2 SV=2	2356.78	1020.39	852.418	2080.87	1336.63	2358.01	2256.16	3569.97	14567.6	6363.7	1529.42	5823.08
Q9FZD9	6	6	24.179	0.0148955	0.0378047	2.31377	0.772084	canga	79610.1	DUF724 domain-containing protein 3 OS=Arabidopsis thaliana OX=3702 GN=DUF3 PE=1 SV=1	5476.59	7557.48	6229.68	12171.2	14035.4	3752.08	3569.2	3310.2	7086.68	1933.91	9094.08	4791.02
O24581;P24067	11	1	99.1994	0.021106	0.0452144	1.79419	0.708322	RM	73328	Luminal binding protein 3 precursor (BiP3).	23545.5	43705.8	16440.3	35215.2	31117.7	38421.6	66547.3	66598.9	38186.5	59418.2	30004.9	53834.5
Q9ASR1	9	2	53.8169	0.0177989	0.0418141	2.28974	0.740421	canga	94803.8	Elongation factor 2 OS=Arabidopsis thaliana OX=3702 GN=LOS1 PE=1 SV=1	14447.4	7498.3	6517.9	3516.03	7513.44	2132.19	3845.94	3623.7	4056.5	3589.51	7898.61	4191.07
P46280	2	2	9.9917	0.00287042	0.0147743	3.18895	0.957822	canga	52623.4	Elongation factor Tu_ chloroplastic OS=Glycine max OX=3847 GN=TUFB1 PE=3 SV=1	2298.08	3889.45	2963.5	4855.41	8881.78	1550.72	1033.55	1466.06	1872.22	1254.79	4577.64	1959.16
P31683	2	1	18.2903	0.000511456	0.00894402	17.4599	0.998053	canga	40508.9	Enolase (Fragment) OS=Chlamydomonas reinhardtii OX=3055 GN=ENO PE=2 SV=1	2437.01	7248.24	9930.82	2636.98	9947.56	284.009	400.518	362.111	739.11	58.5127	6440.12	1380.73
P42895;P84541;P84752	20	7	188.115	0.00137768	0.0124458	5.09927	0.986083	canga	48447.9	Enolase 2 OS=Zea mays OX=4577 GN=ENO2 PE=2 SV=1	154184	144816	226683	40382.9	92188.7	20042.5	25578.1	23054.6	37809.4	22603.5	131651	43456.5
Q9C6K5;Q9LMN4	1	1	5.9684	0.0207536	0.0452144	2.00396	0.711566	RM	11285.9	Sm-like protein LSM3B OS=Arabidopsis thaliana OX=3702 GN=LSM3B PE=1 SV=1	3132.01	2079.88	2829.61	3991.99	2723.75	8118.3	2698.29	5668.05	5205.89	7882.39	2951.45	5914.59
P48696;Q9MVE5	15	1	127.982	0.0207486	0.0452144	6.35979	0.711613	RM	53277.3	Ribulose bisphosphate carboxylase large chain OS=Cryptomeria japonica OX=3369 GN=rbcL PE=3 SV=2	208.766	236.956	277.741	479.077	343.553	3027.64	2000.72	615.113	280.468	3908.89	309.219	1966.57
Q42971	17	5	170.356	0.000825076	0.0100412	3.90404	0.994577	canga	48314.8	Enolase OS=Oryza sativa subsp. japonica OX=39947 GN=ENO1 PE=1 SV=2	84677.4	152002	163712	265572	84464.7	30001.6	31989.3	29749.1	51245.9	49232.3	150085	57050.6
Q9CAI7	3	2	11.3716	0.0133592	0.0356518	1.74375	0.790418	canga	47112.8	Eukaryotic initiation factor 4A-3 OS=Arabidopsis thaliana OX=3702 GN=TIF4A-3 PE=1 SV=1	45459.1	106010	86103.1	84449.6	78845.7	52134.5	32777	40860	52399.6	51717.2	80173.5	51677
Q9AXJ4	4	2	21.9215	0.00122699	0.0116891	9.80271	0.988605	canga	17844	Eukaryotic translation initiation factor 5A OS=Manihot esculenta OX=3983 PE=2 SV=2	15332.7	21225.1	12308	10082.1	14872.3	1458.07	1066.71	686.672	4175.18	143.956	14764	3715.77
Q93VP3	3	2	21.5935	0.0418046	0.0647783	4.38932	0.566177	canga	17368.4	Eukaryotic translation initiation factor 5A-2 OS=Arabidopsis thaliana OX=3702 GN=ELF5A-2 PE=1 SV=1	8540.56	1310.43	1015.55	892.063	1512.81	555.716	1419.99	210.423	276.316	561.128	2654.28	946.309
Q9S7E4	3	2	15.7888	0.0203088	0.0452144	1.8429	0.715718	RM	42694.8	Formate dehydrogenase_ chloroplastic/mitochondrial OS=Arabidopsis thaliana OX=3702 GN=FDH1 PE=1 SV=1	4154.28	3831.72	3124.73	8053.05	3485.37	10993.1	11231	6012.04	7760.37	5743.61	4529.83	8348.03
Q4PR44	1	1	4.0899	0.0133715	0.0356518	168.456	0.790266	canga	30675.8	Expansin-A22 OS=Oryza sativa subsp. japonica OX=39947 GN=EXPA22 PE=2 SV=2	990.188	360.634	2199.99	72399.7	15116.1	0	0	109.674	238.929	191.991	18213.3	3125.65
O23877	4	2	18.9513	0.0195767	0.0443887	1.58967	0.722694	RM	42156.8	Ferredoxin--NADP reductase_ embryo isozyme_ chloroplastic OS=Oryza sativa subsp. japonica OX=39947 GN=Os07g0147900 PE=1 SV=1	10115.3	10821.1	7593.06	10763	6094.75	19539	9748.88	14566.4	13446.9	14849.9	9077.46	14430.2
Q9M203	1	1	5.2405	0.00925701	0.029054	5.62861	0.846029	canga	29486.9	Expansin-B5 OS=Arabidopsis thaliana OX=3702 GN=EXPB5 PE=2 SV=2	9565.19	9228.58	13979.4	49307.7	28510.3	1491.89	5005.44	834.619	8582.98	3733.12	22118.2	6961.05
Q96293;Q96292	8	2	52.0726	0.0190363	0.0434942	2.01509	0.727961	RM	42091.1	Actin-8 OS=Arabidopsis thaliana OX=3702 GN=ACT8 PE=1 SV=2	4913.27	3620.66	2642.95	6235.37	7390.85	12328.6	6543.83	8415.02	15243.6	7449.53	4960.62	9996.12
Q9LZX4	2	2	10.2348	0.00252978	0.0142683	1.63371	0.964508	canga	43664.5	Fasciclin-like arabinogalactan protein 10 OS=Arabidopsis thaliana OX=3702 GN=FLA10 PE=2 SV=1	13254.9	12621.7	13436.3	20343.6	15308.3	11718.3	9104.11	8160.52	7715.7	9187.52	14993	10146.5
P80366	3	3	17.8641	0.00994409	0.0299494	3.1096	0.835947	canga	52913.7	Fe(3+)-Zn(2+) purple acid phosphatase OS=Phaseolus vulgaris OX=3885 PE=1 SV=3	13374.2	49347.2	39242.7	22103.4	59936.7	12325	8937.16	8460.87	10714.8	18735	36800.8	15995.6
P23225	10	3	53.8724	0.0134517	0.0356518	2.14004	0.78928	canga	176656	Ferredoxin-dependent glutamate synthase_ chloroplastic OS=Zea mays OX=4577 GN=GLSF PE=1 SV=1	198413	379643	262504	215147	245745	99632.8	91697.6	124451	240491	51872.8	260290	144739
Q8W493	1	1	10.388	0.000503847	0.00894402	4.75	0.998119	canga	41510.4	Ferredoxin--NADP reductase_ leaf isozyme 2_ chloroplastic OS=Arabidopsis thaliana OX=3702 GN=LFNR2 PE=1 SV=1	12524.2	40552.8	16550	25690.4	30498.1	6088.56	3824.96	3523.25	8953.57	4097.13	25163.1	8608.43
Q9S9P8	3	3	10.501	0.00241411	0.0141138	4.90164	0.966767	canga	43131.7	Ferredoxin--NADP reductase_ root isozyme 2_ chloroplastic OS=Arabidopsis thaliana OX=3702 GN=RFNR2 PE=1 SV=1	3793.45	4659.61	3905.26	10968.3	14623.8	964.163	1277.27	1529.74	2970.08	1001.15	7590.08	2555.41
Q94FY2;P19976;O65100;P25699;Q41709	9	6	79.0674	0.00185279	0.0134767	58.5225	0.977526	canga	28223.8	Ferritin_ chloroplastic OS=Malus baccata var. xiaojinensis OX=141206 PE=3 SV=1	12115.8	43323.6	71699.2	215939	557554	1801.93	3620.44	1470.53	8078.42	418.167	180126	32586
P19975	6	3	54.2332	0.00183529	0.0134767	23.7496	0.977853	canga	28790.5	Ferritin-1_ chloroplastic OS=Pisum sativum OX=3888 PE=1 SV=2	14021.9	7697.65	22649.5	29114.7	12422.1	381.112	2055.78	448.579	715.145	16.5247	17181.2	3466.38
Q948P5	2	1	10.7953	0.0292938	0.0535854	4.36666	0.642366	canga	27559.2	Ferritin-4_ chloroplastic OS=Glycine max OX=3847 PE=1 SV=2	516.414	4577.79	2084.73	2855.38	3840.49	61.9008	204.177	644.512	1892.88	373.973	2774.96	992.067
Q9C8U0	3	2	15.2301	0.0297191	0.0537044	2.62602	0.639358	canga	51638.2	Flavin-containing monooxygenase FMO GS-OX-like 5 OS=Arabidopsis thaliana OX=3702 GN=At1g63370 PE=2 SV=2	3640.07	6152.7	6369.24	5162.47	11626.9	3005.54	1333.23	3482.61	4184.76	541.893	6590.28	3189.72
P00636	1	1	11.4636	0.0179808	0.0418141	9.49175	0.738553	canga	36990.5	Fructose-1_6-bisphosphatase (EC 3.1.3.11) (D-fruct	12720	3357.99	34048	9318.1	1543.54	2881.46	217.397	1358.43	1446.86	521.176	12197.5	3103.81
Q9ZU52	2	1	17.9612	0.017158	0.041092	5.39031	0.747104	canga	42555.2	Fructose-bisphosphate aldolase 3_ chloroplastic OS=Arabidopsis thaliana OX=3702 GN=FBA3 PE=1 SV=1	1670.13	2455.54	2278.47	694.835	1748.05	269.32	232.491	356.149	769.312	14.0097	1769.4	568.448
P08440	12	2	66.422	0.0136555	0.0356806	2.35974	0.786788	canga	39060.4	Fructose-bisphosphate aldolase_ cytoplasmic isozym	28654.6	22509	12969.6	45829.6	19558.4	8137.97	9656.82	13816.6	16124.9	7151.53	25904.2	13465.3
Q8H1G0	1	1	4.7026	0.00877819	0.0282958	22.2789	0.85326	canga	33358	GATA transcription factor 28 OS=Arabidopsis thaliana OX=3702 GN=GATA28 PE=1 SV=1	5969.78	10760.2	16479.4	5745.65	25662	381.16	688.196	254.662	1574.12	2.23002	12923.4	2637.29
Q39839;O81372;P39207;P47920;P85929;P85930;Q02254;Q96559	5	1	30.7021	0.0167466	0.0405958	1.87643	0.751482	RM	16499.9	Nucleoside diphosphate kinase 1 OS=Glycine max OX=3847 PE=2 SV=1	4386.61	3936.45	2346.53	8793.7	5058.55	9113.2	7287.12	11742.4	7346.76	10524.2	4904.37	9202.72
Q8VWZ7	1	1	8.6056	0.0428676	0.0647783	154.21	0.560673	canga	55942.8	Geraniol 8-hydroxylase OS=Catharanthus roseus OX=4058 GN=CYP76B6 PE=1 SV=1	37.2983	722.609	411.353	81728.9	526.03	65.4051	460.004	15.5816	0	0	16685.2	2871.04
B0FGA9	4	3	10.396	0.00253623	0.0142683	2.01197	0.964381	canga	64607	Germacrene A synthase 2 OS=Helianthus annuus OX=4232 GN=GAS2 PE=1 SV=1	13719.3	12382.2	9340.92	20358.6	16287.3	8371.22	5419.63	6330.6	8673.71	7034.6	14417.7	8374.57
Q7XSN6	1	1	8.4276	0.0209583	0.0452144	3.2211	0.709677	canga	25829.5	Germin-like protein 4-1 OS=Oryza sativa subsp. japonica OX=39947 GN=Os04g0617900 PE=2 SV=2	58677.1	245024	114164	198637	94245.9	55837	36741.6	55446.1	62262.1	10367.2	142150	60467.3
F4JJJ3	1	1	4.8983	0.0157533	0.0388191	1.65929	0.762347	RM	65734.9	External alternative NAD(P)H-ubiquinone oxidoreductase B3_ mitochondrial OS=Arabidopsis thaliana OX=3702 GN=NDB3 PE=2 SV=1	12733.8	14984.1	13671.6	34607.7	17171	37002	26581.7	31415	29677.8	29916.3	18633.6	30918.6
P55229	3	2	15.4536	0.00333974	0.0159328	29.4715	0.948605	canga	58073.1	Glucose-1-phosphate adenylyltransferase large subunit 1_ chloroplastic OS=Arabidopsis thaliana OX=3702 GN=ADG2 PE=1 SV=3	316.026	1763.71	946.734	340.182	1185.86	0	69.1633	0	85.3083	0	910.502	177.496
P42770	3	2	14.811	0.000908676	0.0104206	2.08322	0.993449	canga	61365.6	Glutathione reductase_ chloroplastic OS=Arabidopsis thaliana OX=3702 GN=EMB2360 PE=2 SV=1	15216.2	17405.5	11459.3	9628.61	16840.8	8111.47	5519.24	6976.38	7699.16	5559.81	14110.1	7996.02
P26517	12	1	107.608	0.0289278	0.0531312	4.07621	0.644983	canga	36627.8	Glyceraldehyde 3-phosphate dehydrogenase_ cytosoli	4029.73	2897.39	3054.22	15556.6	2349.03	343.03	1178.63	3990.26	232.119	1097.36	5577.39	2069.8
P26520	19	5	141.72	0.0221891	0.0459448	1.92781	0.69859	canga	36641	Glyceraldehyde 3-phosphate dehydrogenase_ cytosoli	45273.2	37975.8	29714.9	20045.9	29336.6	10804.6	16408.6	26979.1	21191.2	8829.24	32469.3	19447
P17878	10	3	92.5663	0.00554485	0.0216923	1.8085	0.906966	canga	36986.2	Glyceraldehyde 3-phosphate dehydrogenase_ cytosoli	9156.81	6275.28	5931.48	9163.41	7209.67	4176.6	3245.67	3423.8	3323.21	6696.96	7547.33	4735.6
P93371	10	1	70.7103	0.0149937	0.0378865	1.86121	0.770952	RM	37297.8	Actin 93 (Fragment).	12629.7	15282.9	12652.8	16549.1	15262.7	48649.8	19993.5	19991.3	26200.8	19874.2	14475.5	26941.9
Q57261	1	1	5.3599	0.0148979	0.0378047	2.96753	0.772057	RM	39319.6	Protein ygbO.	3865.62	818.992	309	1720.48	1267.55	2831.2	5707.44	6550.52	4295.34	4301.27	1596.33	4737.15
Q9FX54;P08735;P85954;P00357;P20445;P28844;P29497;P56649	28	8	191.048	0.000685534	0.00947721	8.72632	0.996289	canga	37027.4	Glyceraldehyde-3-phosphate dehydrogenase GAPC2_ cytosolic OS=Arabidopsis thaliana OX=3702 GN=GAPC2 PE=1 SV=1	274760	57531.1	56710.5	134241	56767.3	7675.09	9876.93	8971.61	18346.5	21596.7	116002	30411.5
P41825;P41826;P11146;P41827	6	2	50.5047	0.0146479	0.0374893	2.03201	0.77496	RM	70764.8	Heat shock protein 70 A1.	16183.1	19219	19790.3	28519.9	27958.3	52246.4	72048.2	46465.6	29133.5	27022	22334.1	45383.1
Q39836	1	1	6.5501	0.0159008	0.0388613	8.73589	0.760706	canga	36007.5	Guanine nucleotide-binding protein beta subunit-li	3954.64	84102.5	22337.2	26009.1	48311.6	5614.63	6331.98	3179.67	5306.52	711.605	36943	9681.24
Q9SXJ7	10	1	65.7312	0.0143901	0.0370979	2.95239	0.777984	RM	105968	Chaperone protein ClpC2_ chloroplastic OS=Arabidopsis thaliana OX=3702 GN=CLPC2 PE=1 SV=1	11151.9	9039.23	7556.67	11903.5	9194.93	41734.2	54247.1	21180.1	14391.5	12660.3	9769.24	28842.7
Q8RZB5	1	1	4.818	0.0143476	0.0370979	8.09857	0.778487	RM	19605.9	Probable calcium-binding protein CML10 OS=Oryza sativa subsp. japonica OX=39947 GN=CML10 PE=2 SV=1	9636.78	6262.97	1720.15	14827	11872.9	169733	104767	39486.4	34214.6	10726.7	8863.97	71785.5
Q6Z7B0	10	1	74.741	3.86e-05	0.00388198	286.838	1	canga	73618.3	Heat shock 70 kDa protein BIP1 OS=Oryza sativa subsp. japonica OX=39947 GN=BIP1 PE=1 SV=1	327.598	1318.36	1701.41	791.641	1812.86	0	15.8404	4.9095	0	0	1190.37	201.854
P26791	7	2	52.8114	0.0269628	0.0510166	1.99329	0.65951	canga	72508.1	Heat shock 70 kDa protein OS=Daucus carota OX=4039 GN=HSP70 PE=3 SV=1	18970.7	20249.7	20618.9	26401.1	50170.6	8590.99	13647.5	8714.56	19825.4	17656.8	27282.2	15952.9
O93866	2	1	12.0831	0.0208088	0.0452144	5.28647	0.711055	canga	70904.8	Heat shock 70 kDa protein.	41525	89188	122291	10836.8	41812.1	9310.99	11870.9	18918.9	15148.3	2568.98	61130.6	19824.8
Q01899	6	1	29.8368	0.0450578	0.0664516	2.39194	0.549718	canga	72765.5	Heat shock 70 kDa protein_ mitochondrial OS=Phaseolus vulgaris OX=3885 PE=2 SV=1	17057.7	35343.5	9931.47	47857	32177.7	16151.8	15640.7	12822.4	7105.16	7799.55	28473.5	14665.5
Q08276	4	1	19.3157	0.00121767	0.0116891	10.634	0.988757	canga	73362.5	Heat shock 70 kDa protein_ mitochondrial OS=Solanum tuberosum OX=4113 GN=HSP68 PE=2 SV=1	2679.37	1151.41	883.751	959.026	257.5	40.8897	158.695	115.19	76.5297	166.442	1186.21	290.66
Q8H7Y6	2	1	9.5653	0.000131445	0.0063516	11.0872	0.999959	canga	41191.8	Heat stress transcription factor A-2d OS=Oryza sativa subsp. japonica OX=39947 GN=HSFA2D PE=2 SV=2	1929.18	4266.59	2980.16	5330.98	3212.92	120.707	201.241	840.545	286.115	149.616	3543.96	857.031
Q657C0	1	1	5.329	0.0227577	0.046382	3.30958	0.693619	canga	44311.3	Heat stress transcription factor A-6a OS=Oryza sativa subsp. japonica OX=39947 GN=HSFA6B PE=2 SV=1	5724.57	17753.8	11594.7	2755.88	10431.9	3136.15	1441.82	2280.58	5998.87	1724.75	9652.16	4039.05
Q67TP9	2	1	10.8875	0.00752111	0.0259253	47.4542	0.873097	canga	33141.2	Heat stress transcription factor B-1 OS=Oryza sativa subsp. japonica OX=39947 GN=HSFB1 PE=2 SV=1	62023.8	48444.3	84673.2	67250.5	829.849	0	5292.12	176.537	73.5194	4.68289	52644.3	9698.53
Q9KBE6	2	2	11.6775	0.000138464	0.0063516	92.748	0.999951	canga	56835.1	Histidine ammonia-lyase (EC 4.3.1.3) (Histidase).	285770	339714	191772	26853.8	54367.9	3785.35	809.22	451.615	3858.68	782.438	179696	31563.8
P45726	1	1	5.6543	0.013352	0.0356518	15.9723	0.790506	RM	78379.3	Phenylalanine ammonia-lyase OS=Camellia sinensis OX=4442 GN=PAL PE=2 SV=1	2006.56	2489.49	1284.08	4494.56	2895.16	83705.9	81175.8	6654.3	3192.41	35624.2	2633.97	42070.5
F7J0N2	3	2	16.775	0.0133134	0.0356518	1.68024	0.790983	RM	125817	Disease resistance protein RGA5 OS=Oryza sativa subsp. japonica OX=39947 GN=RGA5 PE=1 SV=1	2132.91	2562.16	2615.03	2723.33	2725.82	3046.39	4308.94	2848.92	5479.61	5754.75	2551.85	4287.72
P26180	3	3	14.3911	0.0132454	0.0356518	2.49826	0.791824	RM	52863.1	Light-independent protochlorophyllide reductase subunit N OS=Pinus contorta OX=3339 GN=chlN PE=3 SV=1	1863.23	765.342	939.421	490.749	726.639	3504.97	1662.43	2822.14	1167.62	2797.96	957.076	2391.02
P09588;P35063	2	1	13.0332	0.00723994	0.0253815	46.4358	0.87771	canga	13273.4	Histone H2A.	34.8055	4051.89	258.475	341.117	1074.26	4.08733	81.0564	3.91468	16.6358	18.3598	1152.11	212.694
P55866	1	1	4.3452	0.0128988	0.0356109	2.84836	0.796152	RM	32809.1	Apopain precursor (EC 3.4.22.-) (Cysteine protease	777.229	700.812	996.326	1375.48	806.987	2184.41	4831.71	1081.4	1604.02	3562.79	931.367	2652.87
Q0WSY2	5	5	29.4632	0.0126596	0.0351132	1.5091	0.799176	RM	110896	Filament-like plant protein 4 OS=Arabidopsis thaliana OX=3702 GN=FPP4 PE=1 SV=1	15215.2	15968.6	11192.9	18504.8	15349.6	24160.2	15395.8	26432.7	24691.9	24359.9	15246.2	23008.1
Q9SZQ5	2	2	10.5118	0.0124533	0.0347023	1.9467	0.801812	RM	34373.8	WD repeat-containing protein VIP3 OS=Arabidopsis thaliana OX=3702 GN=VIP3 PE=1 SV=1	23528.5	20149.3	13919.9	19409.2	20151.4	40360.1	18854.9	38879.3	36459.8	54583.9	19431.6	37827.6
F5B8X1	1	1	4.5637	0.0123602	0.0346046	14.4611	0.803009	RM	11133.7	Conglutin delta 4 OS=Lupinus angustifolius OX=3871 GN=TanjilG_11789 PE=2 SV=1	80.4044	77.7428	43.1897	62.2127	73.9252	3091.6	1005.17	452.504	248.788	82.1851	67.495	976.049
P19177;P25470;P40280;P40281;O65759;P02261;P02262;P02263;P02264;P02265;P02267;P02268;P02269;P02270;P02271;P02272;P02273;P02274;P02275;P02276;P02277;P04735;P04736;P04908;P06897;P06898;P07793;P08985;P08991;P08992;P09589;P09590;P10812;P13630;P13912;P16104;P16865;P16866;P16886;P17317;P19178;P20670;P20671;P21896;P22752;P25469;P27325;P27661;P28001;P35061;P35062;P35064;P35065;P40282;P48003;P50567;P55897;…	2	1	21.9063	0.00459439	0.0192942	54.487	0.924464	canga	15832.7	Histone H2A.	155.375	17415.8	1906.47	1522.78	4795.62	18.2463	357.475	17.4755	74.2639	5.97422	5159.21	938.774
P24344	1	1	8.261	0.00201064	0.0138115	2.07518	0.974548	canga	32658.3	Homeobox protein Hox-D13 (Chox-4.8) (Chox-4G).	18935	30807	13000.9	21542.1	18610.9	12577.9	8171.96	9167.8	9523.48	10143	20579.2	11693.9
Q9LVR0	1	1	8.4534	0.0170124	0.0409075	2.72122	0.748646	canga	26505.7	Homeobox-leucine zipper protein ATHB-53 OS=Arabidopsis thaliana OX=3702 GN=ATHB-53 PE=2 SV=1	3337.08	2736.12	2863.08	1352.57	5240.24	683.357	2121.7	1748.11	547.605	605.888	3105.82	1468.75
F4JW83	2	1	9.3791	0.0120106	0.034051	2.59314	0.80755	RM	58297.6	Cytochrome P450 84A4 OS=Arabidopsis thaliana OX=3702 GN=CYP84A4 PE=1 SV=1	28066.3	19691.3	14099.9	23432.2	14368	59205.2	19545.3	41756	59511.5	78408.2	19931.6	51685.2
Q5VPE3;Q84U86	4	3	19.76	0.0289564	0.0531312	2.05515	0.644778	canga	32484.1	Homeobox-leucine zipper protein HOX2 OS=Oryza sativa subsp. japonica OX=39947 GN=HOX2 PE=1 SV=1	16151.9	32637.7	26851.4	9413.56	14883.3	10062.1	6673.39	9379.53	11869.8	10643.2	19987.6	11435.9
Q09761	4	2	19.029	0.00238904	0.0141056	92.9171	0.967255	canga	76592.6	Hypothetical 75.9 kDa protein C24H6.06 in chromoso	14283.6	1370.47	2525.75	125.521	893.009	120.423	12.2853	57.1183	6.36965	10.4215	3839.66	674.38
P77795	1	1	4.5033	0.0137018	0.0356806	23.1585	0.786224	canga	37154.7	Hypothetical ABC transporter ATP-binding protein y	373.004	313.174	196.636	3414.44	5844.96	102.246	0	0	0	335.702	2028.44	411.065
Q9KB79	1	1	5.0517	0.044199	0.0659271	2.80027	0.553954	canga	26395.5	Hypothetical protein BH2049.	4153	24769.4	13442	6575.41	38151.1	0	77.6608	1183.26	29784.2	55.735	17418.2	8086.51
P09713	2	2	9.2841	0.00211752	0.0138381	2.16145	0.972506	canga	23339.1	Hypothetical protein HQLF2.	3736.18	4052.36	3009.77	3586.94	5155.14	2217.72	1825.67	2245.22	1796.22	955.567	3908.08	2158.08
Q93Y01	1	1	4.0917	0.0110379	0.0322812	1.61947	0.820573	RM	103505	Ubiquitin carboxyl-terminal hydrolase 9 OS=Arabidopsis thaliana OX=3702 GN=UBP9 PE=2 SV=1	33022.4	34811.1	46313.3	26372	32198.2	56648.2	35528.9	63312.3	67448.6	56772.3	34543.4	55942
Q9EXD5	2	2	10.6718	0.0409282	0.064513	1.76878	0.57081	canga	30687.7	Hypothetical protein MPN412 (A05_orf278).	2777.32	3761.49	2106.44	2353.99	3841.47	1121.69	744.084	1486.82	2276.6	2761.16	2968.14	1893.08
O49884;Q8VZ19;Q9M5M6	1	1	10.9026	0.0108528	0.0321984	13.5714	0.823119	RM	12560.6	60S ribosomal protein L30 OS=Lupinus luteus OX=3873 GN=RPL30 PE=3 SV=1	260.486	260.016	455.812	63.2905	156.028	3521.57	2422.71	4780.12	5324.48	177.508	239.127	3245.28
Q9FKW9	7	6	44.6274	0.0107527	0.0320608	3.48172	0.824505	RM	118579	Probable alpha-mannosidase At5g66150 OS=Arabidopsis thaliana OX=3702 GN=At5g66150 PE=3 SV=1	12416.6	12987.6	14404.1	30983.6	19180.5	140862	59984	40184.1	23033.7	49194.5	17994.5	62651.8
Q9LIF8	4	4	17.3262	0.0172408	0.0411249	6.28764	0.746232	canga	49724.2	Jacalin-related lectin 36 OS=Arabidopsis thaliana OX=3702 GN=JAL36 PE=2 SV=1	1269.42	1376.05	829.529	10000.1	3654.46	603.818	260.97	639.336	851.834	368.36	3425.91	1025.04
A0A314KSQ4	2	2	7.1876	0.00203814	0.0138115	2.92899	0.974024	canga	65522.8	Jasmonoyl--L-amino acid synthetase JAR6 OS=Nicotiana attenuata OX=49451 GN=JAR6 PE=1 SV=2	22762.8	34679.6	17601.5	18256.6	19144.8	6673.69	8003.38	7784.6	12641.7	3286.98	22489	10146.6
P06394;P08730;P13646	11	6	73.4672	0.00632127	0.023269	1.73152	0.893254	canga	55019.4	Keratin_ type I cytoskeletal VIB (Cytokeratin VIB)	7957.44	15341.4	9742.74	12011	15302.7	8663.9	6875.02	6882.41	5826.55	6608.88	12071.1	7821.3
Q5JKW1	4	2	19.5975	0.0253316	0.0495491	2.72261	0.67222	canga	108392	Kinesin-like protein KIN-14C OS=Oryza sativa subsp. japonica OX=39947 GN=KIN14C PE=2 SV=1	26582.3	11515.1	8427.8	21769.9	30062.1	4411.74	8997.46	10163.7	10058.1	2495.04	19671.5	9299.58
B8AQW7	1	1	5.2513	0.00971109	0.0296976	1.64714	0.839328	RM	45021.4	Patatin-like protein 1 OS=Oryza sativa subsp. indica OX=39946 GN=PLP1 PE=3 SV=1	10451.8	14512.2	10905.2	19827.5	18390	26664	19326.5	22322.3	22711.3	31007.1	14817.3	24406.3
Q9LZU5	3	3	12.9055	0.0307659	0.0550952	1.55126	0.632101	canga	119807	Kinesin-like protein KIN-5D OS=Arabidopsis thaliana OX=3702 GN=KIN5D PE=3 SV=1	82138.5	69422	66765.5	46090.2	81965.3	51646	25929.1	43038.6	57283.6	45393.2	69276.3	48761.1
B9FS33	2	2	4.9385	0.00982728	0.0298997	1.83377	0.837637	canga	101766	Kinesin-like protein KIN-7G OS=Oryza sativa subsp. japonica OX=39947 GN=KIN7G PE=3 SV=2	5816.3	6773.85	5321.86	9583.18	11990.4	4927.34	3367.18	4038.91	4783.2	4415.85	7897.12	4904.93
P46870	2	1	7.7548	0.00203336	0.0138115	3.66501	0.974116	canga	83134.2	Kinesin-like protein KLP1 OS=Chlamydomonas reinhardtii OX=3055 GN=KLP1 PE=2 SV=1	5996.45	8032.75	5385.41	11636.4	17107.1	1328.84	2574.03	3654.53	2122.79	3459.78	9631.63	3795.27
Q00624	2	2	15.0616	0.0213931	0.0452144	3.76685	0.705707	canga	62586.8	L-ascorbate oxidase homolog OS=Brassica napus OX=3708 GN=Bp10 PE=2 SV=1	95584.7	65841.5	52047.7	21437.7	82025.6	12752.3	25653.8	2177.67	34310.9	9243.84	63387.4	24587.6
Q9LW12	2	2	9.2025	0.0201941	0.0452144	8.84109	0.716799	canga	24186.2	Late embryogenesis abundant protein 29 OS=Arabidopsis thaliana OX=3702 GN=LEA29 PE=2 SV=1	135272	44771.1	107142	12351.8	12173.1	1070.18	9119.43	2253.61	22545.5	268.234	62342	16266.5
P30184	2	1	10.1597	0.046687	0.0680709	1.8295	0.541885	canga	54794.6	Leucine aminopeptidase 1 OS=Arabidopsis thaliana OX=3702 GN=LAP1 PE=1 SV=1	4660.86	6088.2	3169.61	4185.85	9816.08	3026.67	1678.55	3418.38	3339.14	3798.56	5584.12	3474.24
Q2RAP0	4	4	26.4776	0.0262254	0.0504721	5.06849	0.665179	canga	66042.3	L-galactono-1_4-lactone dehydrogenase 1_ mitochondrial OS=Oryza sativa subsp. japonica OX=39947 GN=GLDH1 PE=2 SV=1	17836.5	21455.2	168006	125590	61054	13176.9	23986.7	15819.9	16341.3	8398.78	78788.3	26085.3
Q5SCX2	3	3	13.4153	0.0481809	0.0694007	2.67572	0.534925	canga	58682.2	Light-independent protochlorophyllide reductase subunit B OS=Huperzia lucidula OX=37429 GN=chlB PE=3 SV=1	5689.29	3687.18	1640.38	3267.45	1429.55	1217.93	2839.98	634.638	986.21	193.985	3142.77	1502.59
Q9MUR9	2	2	10.7206	0.00048263	0.00894402	2.44715	0.998298	canga	58026	Light-independent protochlorophyllide reductase subunit B OS=Mesostigma viride OX=41882 GN=chlB PE=3 SV=1	13876.8	13462.2	14608.7	8648.84	13381.9	4599.66	4346.13	4861.95	8369.62	3966.68	12795.7	6489.96
P27480	6	2	44.6234	0.0430166	0.0647783	4.07505	0.559912	canga	97554.1	Linoleate 9S-lipoxygenase 1 OS=Phaseolus vulgaris OX=3885 GN=LOXA PE=3 SV=1	11897.9	99038.1	94749.6	16156.1	51046	13838.2	9474.08	12247.4	20918.1	10487.7	54577.5	20257.2
P28996	6	3	36.1709	0.00845215	0.0275914	2.09464	0.858285	RM	94913.8	Elongation factor 2 OS=Parachlorella kessleri OX=3074 PE=2 SV=1	1952.39	2063.6	1765.28	4010.51	3535.88	8334.7	4324.95	4095.55	6644.21	4517.24	2665.53	5583.33
Q9ZR79	4	3	25.9195	0.0407393	0.0644802	2.58932	0.57182	canga	73879.4	L-type lectin-domain containing receptor kinase V.7 OS=Arabidopsis thaliana OX=3702 GN=LECRK57 PE=2 SV=2	5315.15	14405.9	23123.3	8260.33	26594.3	5655.18	4194.42	5210.74	4561.6	10385.5	15539.8	7591.21
Q9WX29	2	1	7.7736	0.00834972	0.0275914	1.91906	0.85988	RM	64818.2	Arginyl-tRNA synthetase (EC 6.1.1.19) (Arginine--t	7297.79	5281.98	4098.53	3964.73	4263.75	10874.1	10399.9	11975.7	9274.5	5273.53	4981.36	9559.53
Q9FNN3	6	2	32.5794	0.00812428	0.0270658	1.92309	0.863421	RM	101061	Transcriptional repressor ILP1 OS=Arabidopsis thaliana OX=3702 GN=ILP1 PE=1 SV=1	9547.63	11135.8	15206.3	7150.12	5917.43	15847.4	24191.7	18014.1	22393.7	13702.4	9791.47	18829.9
Q9LJN2	4	2	17.5085	0.000100935	0.0054719	9.883	0.999984	canga	53686.3	Magnesium transporter MRS2-3 OS=Arabidopsis thaliana OX=3702 GN=MRS2-3 PE=2 SV=1	28697.4	51290	33302	31521.1	117601	5968.42	5445.51	4681.44	7587.02	2869.42	52482.3	13172.4
Q1JPL4	1	1	4.5055	0.00792248	0.0266917	6.8314	0.866625	RM	63827.5	External alternative NAD(P)H-ubiquinone oxidoreductase B1_ mitochondrial OS=Arabidopsis thaliana OX=3702 GN=NDB1 PE=1 SV=1	19.9426	640.841	341.382	95.3957	275.614	2680.77	2069.27	2843.37	896.914	890.379	274.635	1876.14
Q43128	7	3	38.2652	0.0076878	0.0260482	2.90733	0.870393	RM	105329	ATPase 10_ plasma membrane-type OS=Arabidopsis thaliana OX=3702 GN=AHA10 PE=2 SV=2	7808.61	5287.81	5204.53	6525.24	7294.56	23010.8	31682.7	10931.9	7664.67	20095.6	6424.15	18677.2
P83373;P17783;P46487;Q9ZP06;P86074	5	3	25.2096	0.0183069	0.042314	1.91373	0.735236	canga	35739.2	Malate dehydrogenase_ mitochondrial OS=Fragaria ananassa OX=3747 GN=MMDHI PE=1 SV=1	3679.46	3561.18	4157.46	1561.31	2378.41	1295.2	1861.73	1960.19	1709.61	1187.92	3067.56	1847.03
Q0IGK1	3	3	16.0141	0.0210651	0.0452144	3.29148	0.708696	canga	51762.7	Methyl-CpG-binding domain protein 4-like protein OS=Arabidopsis thaliana OX=3702 GN=MBD4L PE=1 SV=1	900.007	3843.96	955.89	991.027	1501.85	189.584	332.027	1380.87	429.077	157.512	1638.55	687.937
F4HRJ4	2	2	13.0783	0.000997848	0.0106259	2.33219	0.992171	canga	67017.1	Mitogen-activated protein kinase kinase kinase 3 OS=Arabidopsis thaliana OX=3702 GN=MAPKKK3 PE=1 SV=1	16682.7	26994	26280.6	15953	23814.4	10478.2	9959.33	8566.93	12201.5	5841.95	21944.9	11498.8
Q9XFH3	1	1	4.4645	0.0487973	0.0697829	8.84064	0.532112	canga	23676	Mitotic spindle checkpoint protein MAD2 OS=Zea mays OX=4577 GN=MAD2 PE=2 SV=1	1653.08	4289.13	5140.41	12793.8	13475	0	1309.4	1525.52	1362.95	27.0975	7470.28	1949.21
Q9LFA3	4	3	31.105	0.0109904	0.0322812	2.15535	0.821224	canga	46658.3	Monodehydroascorbate reductase 1_ peroxisomal OS=Arabidopsis thaliana OX=3702 GN=MDAR1 PE=1 SV=1	7138.92	8194.92	5883.69	11223.4	13681.7	5066.56	5439.48	4229.34	4650.47	2013.35	9224.54	5103.96
Q9SR59	3	2	12.4892	0.0345643	0.0589077	4.4206	0.607389	canga	48419.9	Monodehydroascorbate reductase 3 OS=Arabidopsis thaliana OX=3702 GN=MDAR3 PE=2 SV=1	4546.42	15752.3	9999.24	1497.08	2829.8	130.441	1232.59	499.37	5430.53	539.669	6924.96	2459.59
O82730	2	1	10.2408	0.0120482	0.034051	30.7635	0.807057	canga	53125.9	Monogalactosyldiacylglycerol synthase 2_ chloroplastic OS=Arabidopsis thaliana OX=3702 GN=MGD2 PE=1 SV=1	3801.73	8986.88	16864.4	4931.86	25128.6	151.536	1081.51	260.616	447.38	0	11942.7	2313.96
P42794;P42795;P42796;P46287;Q10157	2	2	18.3171	0.00717218	0.0253815	3.97655	0.878832	RM	21046.3	60S ribosomal protein L11 (L16).	6421.83	9257.24	5122.25	4426.79	8635.08	27605.5	17988.9	8795.33	59734.2	20534.9	6772.64	26931.8
P81394	1	1	5.3125	0.0425477	0.0647783	2.67942	0.562316	canga	31395	Myb-related protein 315 OS=Antirrhinum majus OX=4151 GN=MYB315 PE=2 SV=1	102565	50645.8	40429.1	25718.3	24551.1	25517.6	22308.1	14087.8	24485.5	4631.74	48781.9	23302.1
Q1XBU5	2	1	14.5708	0.00687529	0.0246985	2.43619	0.883793	RM	71286.9	(R)-linalool synthase TPS5_ chloroplastic OS=Solanum lycopersicum OX=4081 GN=TPS5 PE=1 SV=1	1557.5	784.856	785.028	782.333	1478.63	2627.71	4314.67	2434.4	2377.31	1372.97	1077.67	2625.41
P20024	2	2	9.6905	0.00139404	0.0124458	75.5696	0.985803	canga	36809.8	Myb-related protein Zm1 OS=Zea mays OX=4577 PE=2 SV=1	234.828	1386.35	3049.95	472.963	150.169	10.4276	55.1904	4.44009	0	0	1058.85	188.152
P11055	4	3	19.4954	0.00809851	0.0270658	2.84664	0.863828	canga	225120	Myosin heavy chain_ fast skeletal muscle_ embryoni	6395.56	14040	17514.5	18920.6	23655.2	6194.57	4921.92	5724.93	8677.36	2769.32	16105.2	7398.88
P21619;P48680	3	2	13.3431	0.00643564	0.0235447	4.38048	0.891279	RM	67143.9	Lamin B2.	16202.2	18716.1	15866.7	28440.3	26577.3	75523.9	62802.7	55706	236347	33087	21160.5	92693.3
P43279	2	2	15.6946	0.000971695	0.0106259	2.70533	0.992553	canga	70322.2	NADP-dependent malic enzyme_ chloroplastic OS=Oryza sativa subsp. japonica OX=39947 GN=ME6 PE=2 SV=2	5133.81	7986.2	10168.7	5592.16	11412.9	4094.23	3380.36	2467.17	2679.23	2273.24	8058.75	3825.5
P04671	3	1	14.9172	0.000218317	0.00650949	89.3559	0.999791	canga	24761.4	Nodulin-C51 OS=Glycine max OX=3847 PE=2 SV=1	8313.38	20955.7	19036.3	1099.36	5656.55	28.9811	222.093	89.5984	242.354	33.1745	11012.3	1938.08
Q56E62;Q9M7P6	2	1	18.4504	0.0159667	0.038863	1.92482	0.759977	canga	16295.8	Nucleoside diphosphate kinase 1 OS=Nicotiana tabacum OX=4097 PE=2 SV=1	14125.6	39256.3	30346.5	21780.3	35187.4	14750.9	15031.8	14180	17614.9	11517.8	28139.2	16872.5
Q9KQZ9	5	4	27.5217	0.00600913	0.0225374	32.201	0.898703	RM	52375.8	Cysteinyl-tRNA synthetase (EC 6.1.1.16) (Cysteine-	4294.19	6568.82	3103.13	6728.33	9893.04	114348	425686	97578.8	341025	6312.6	6117.5	196990
P24220	4	3	21.0798	0.0352562	0.0597008	1.69883	0.603139	canga	30582.6	Orotidine 5'-phosphate decarboxylase (EC 4.1.1.23)	15834.8	11222.7	16339.6	19591.7	24577.5	10363.5	13852.3	12393.8	9869.62	5065.82	17513.3	11509.7
Q9ZMZ0	1	1	4.3796	0.0059701	0.0225374	2.51649	0.89939	RM	39700.1	Peptide chain release factor 1 (RF-1).	9275.17	10164.3	6368.86	25494.3	8575.22	26599.4	49022	26345.4	26946.9	21768.2	11975.6	30136.4
Q9C9M4	2	1	14.0796	0.0331728	0.0577832	3.16126	0.616163	canga	39460.8	Paraxanthine methyltransferase 3 OS=Arabidopsis thaliana OX=3702 GN=At1g66720 PE=3 SV=1	963.174	541.712	573.71	763.568	792.867	9.65214	287.255	149.648	676.544	26.7676	727.006	312.812
P48785	5	2	25.8715	0.0135664	0.0356806	1.96936	0.787874	canga	91627	Pathogenesis-related homeodomain protein OS=Arabidopsis thaliana OX=3702 GN=PRH PE=2 SV=1	8027.23	7151.95	3395.24	4525.06	7171.66	2722.06	1880.33	3623.61	3401.61	3743.42	6054.23	3570.88
Q9CAN0	1	1	4.4595	0.0295702	0.0537044	5.70893	0.640407	canga	72053.2	Pentatricopeptide repeat-containing protein At1g63130_ mitochondrial OS=Arabidopsis thaliana OX=3702 GN=At1g63130 PE=2 SV=1	1480.55	377.899	270.078	373.27	252.061	0	51.0569	36.424	394.897	0	550.772	172.192
P53496	10	1	79.2787	0.00556555	0.0216923	2.97876	0.906593	RM	41902.8	Actin 11.	4453.04	3905.39	4972.61	6317.73	8469.83	23564.3	26713.1	7186.9	13489.6	12804.7	5623.72	16751.7
Q9FHF9	4	3	19.8829	0.000285282	0.00773286	3.47493	0.999552	canga	80189.1	Pentatricopeptide repeat-containing protein At5g46460_ mitochondrial OS=Arabidopsis thaliana OX=3702 GN=PCMP-H49 PE=2 SV=1	22320.2	15359.6	19164.5	12864.8	27251.5	3729.59	6481.83	5202.35	8618.31	3870.82	19392.1	7882.5
P54152	1	1	3.959	0.0157172	0.0388191	2.19746	0.76275	canga	21909.1	Peptide methionine sulfoxide reductase OS=Fragaria ananassa OX=3747 PE=2 SV=2	234570	247856	238905	89424.2	242309	87711.8	55026.1	83322.8	129170	123989	210613	114972
P27933	2	2	9.5571	0.00535571	0.0212919	6.55937	0.910386	RM	48513.6	Alpha-amylase isozyme 3D OS=Oryza sativa subsp. japonica OX=39947 GN=AMY1.3 PE=2 SV=2	1809.06	1822.45	1643.76	5306.54	2805.04	35182.9	31347.6	8874.38	6689.62	5714.81	2677.37	17561.9
P94014;Q6I544;Q94EG3;Q9FZ27;Q9M263;Q9S8P4;Q9SPV5	1	1	6.8371	0.00532839	0.0212919	4.31396	0.910883	RM	22982.4	Germin-like protein subfamily 2 member 1 OS=Arabidopsis thaliana OX=3702 GN=GLP4 PE=2 SV=2	2098.91	2216.26	2328.22	3172.93	1324.19	20736.1	12304.7	5242.16	3658.19	6118.49	2228.1	9611.93
P34887	1	1	9.8066	0.0134506	0.0356518	1.92634	0.789293	canga	16261.4	Peptidyl-prolyl cis-trans isomerase OS=Allium cepa OX=4679 GN=CYP PE=2 SV=1	34240.5	33424	35963.8	48407.6	37322.4	27028.9	20385.6	20366.4	22798.3	7720.39	37871.7	22695.2
Q7XPE8	5	2	18.077	0.00516559	0.0209552	2.20362	0.913856	RM	54310.6	Probable nucleoredoxin 3 OS=Oryza sativa subsp. japonica OX=39947 GN=Os04g0608600 PE=3 SV=2	4323.56	4661.48	3964	7046.86	6369.79	9966.05	12455.6	13176.3	16356.6	6145.3	5273.14	11620
Q9FX85	2	1	16.7818	0.0451047	0.0664516	1.58143	0.549489	canga	38486.4	Peroxidase 10 OS=Arabidopsis thaliana OX=3702 GN=PER10 PE=1 SV=1	21049.5	30038.3	19957.6	30230.4	42801.5	19853.7	16523.6	18726.6	24730.4	11271.3	28815.5	19986.8
Q9LVL1	3	1	22.2126	0.0012349	0.0116891	2.40188	0.988476	canga	36140	Peroxidase 68 OS=Arabidopsis thaliana OX=3702 GN=PER68 PE=2 SV=1	12235.2	23352.2	16415.8	13442.1	20427.4	8872.67	4365.47	6129.06	7607.62	8777.46	17174.6	8821.14
Q9FUW6	1	1	5.7211	0.0280875	0.052265	4.39003	0.651095	canga	34190.3	Phenylcoumaran benzylic ether reductase Betv6 OS=Betula pendula OX=3505 GN=BETV6 PE=1 SV=1	1511.14	2930.68	3165.15	4320.75	5399.09	1453.78	1131.23	706.283	621.065	34.488	3465.36	1235.37
F4JVA6	2	1	7.6196	0.000276273	0.00773286	3.08245	0.99959	canga	70059.4	Phosphatidylinositol/phosphatidylcholine transfer protein SFH6 OS=Arabidopsis thaliana OX=3702 GN=SFH6 PE=2 SV=1	76185.3	104977	129129	113525	186309	53208.6	39738.4	32298.7	43378.1	29311.3	122025	53326.7
Q84VW9;Q9FV65;Q9MAH0;P29196;Q01647;Q9FV66	7	3	37.9373	0.00469308	0.0194844	4.20035	0.922612	canga	110730	Phosphoenolpyruvate carboxylase 3 OS=Arabidopsis thaliana OX=3702 GN=PPC3 PE=1 SV=2	7498.22	16989.5	14204.6	6435.51	34790.9	5171.95	4088.02	4291.27	2626.34	2849.11	15983.7	5835.07
Q9SCY0	4	4	18.8916	0.0286718	0.0529348	4.74336	0.64683	canga	68103.1	Phosphoglucomutase_ chloroplastic OS=Arabidopsis thaliana OX=3702 GN=PGMP PE=1 SV=2	60346.1	362533	117523	27931.1	136659	41351.2	17691.3	12203.3	36779.2	40602.4	140999	48271
P93805	3	1	24.3199	0.000660911	0.00938388	9.30374	0.996565	canga	63269.5	Phosphoglucomutase_ cytoplasmic 2 (EC 5.4.2.2) (Gl	1203.79	3126.12	995.46	5003.09	1551.36	540.478	309.859	144.349	134.563	147.636	2375.96	608.808
Q9SAJ4;P12783	5	2	44.9443	0.00286231	0.0147743	5.7627	0.957982	canga	42188.9	Phosphoglycerate kinase 3_ cytosolic OS=Arabidopsis thaliana OX=3702 GN=PGK3 PE=1 SV=1	52837	84475.1	111157	28214.4	35694.6	5884.31	19038.1	9896.88	16531.2	2856.47	62475.6	19447.1
Q42961	5	1	27.7693	0.000982767	0.0106259	6.63032	0.992392	canga	50348.3	Phosphoglycerate kinase_ chloroplastic OS=Nicotiana tabacum OX=4097 PE=2 SV=1	294.184	483.898	453.461	1763.89	1144.85	136.748	136.483	125.339	118.189	107.689	828.057	242.084
Q9SCS3	2	2	14.3642	0.00470502	0.0194844	4.12382	0.922388	canga	26093.1	Phosphoglycerate mutase-like protein 4 OS=Arabidopsis thaliana OX=3702 GN=At3g50520 PE=2 SV=1	22063.5	7615.98	8432.23	3577.12	5304.86	2740.99	2012.14	1635.51	2672.53	2334.47	9398.73	3465.73
O49997;Q6ZKC0	4	1	33.2534	0.00428832	0.0188034	30.6088	0.930256	RM	30684.5	14-3-3-like protein E.	800.983	797.832	1153.66	661.27	89.2725	33433.3	59180.9	6747.66	2018.63	5842.41	700.603	21444.6
A3BUD2	2	2	9.4018	0.00422385	0.0186579	4.66981	0.931485	RM	69591.7	Putative zinc finger CCCH domain-containing protein 57 OS=Oryza sativa subsp. japonica OX=39947 GN=Os08g0491700 PE=4 SV=1	163.403	421.867	217.542	191.159	353.035	648.386	1316.92	751.441	578.377	2995.13	269.401	1258.05
E3VXF2	1	1	4.759	0.00420454	0.0186579	297.274	0.931854	RM	54065	Shugoshin-1 OS=Oryza sativa subsp. japonica OX=39947 GN=SGO1 PE=2 SV=1	54.779	0	5.65319	0	50.2165	15215.3	16626.6	186.9	271.577	592.566	22.1297	6578.59
Q94A27	3	1	11.2499	0.0450324	0.0664516	2.92016	0.549843	canga	92658.8	Phosphoinositide phosphatase SAC2 OS=Arabidopsis thaliana OX=3702 GN=SAC2 PE=2 SV=1	1215.29	4671	3943.79	9762.95	6396.76	1011.52	2524.59	2652.1	1283.59	1428.33	5197.96	2349.68
O82549	4	1	21.0425	0.0110431	0.0322812	2.21947	0.820502	canga	92294.2	Phospholipase D alpha 1 OS=Brassica oleracea var. capitata OX=3716 GN=PLD1 PE=2 SV=1	44159.1	50540.1	33963.7	21330.9	61833	28019	13892.4	24543.1	14077.8	14907.7	42365.4	22967.6
Q84P54;Q84P52	2	1	9.8767	0.00397809	0.0181119	2.25837	0.936197	RM	57091.4	Gamma aminobutyrate transaminase 1_ mitochondrial OS=Solanum lycopersicum OX=4081 GN=GABA-TP1 PE=1 SV=1	11550.3	6361.41	7185.37	16265	9346.71	21802.6	16961.5	25365.3	33204.4	17185.8	10141.8	22903.9
P86387;P55939;P93400;Q38882;Q41142	17	8	114.342	0.000699269	0.00947721	3.64272	0.996131	canga	92493.6	Phospholipase D alpha 1 OS=Carica papaya OX=3649 GN=PLD1 PE=1 SV=1	18153.1	11117.5	5678.48	9803.08	8142.08	2202.9	2073.5	3313.4	4383.4	2547.36	10578.9	4183.23
Q43270	11	8	82.4558	0.00555493	0.0216923	2.32421	0.906785	canga	92698.6	Phospholipase D alpha 1 OS=Zea mays OX=4577 GN=PLD1 PE=2 SV=1	91530.3	69482.9	44883.1	48571.1	92225.5	24174.3	18047.2	33616.2	48933	24395.1	69338.6	36417.4
P52877	4	1	26.49	0.028349	0.0525014	6.07982	0.649177	canga	47633.4	Phosphoserine aminotransferase_ chloroplastic OS=Spinacia oleracea OX=3562 PE=2 SV=1	5056.74	4856.93	5915.89	367.676	2494.78	113.262	323.628	966.238	1559.43	111.882	3738.4	1135.47
A2XZR3;Q5W7C3	1	1	5.2221	0.00350575	0.016592	3.4844	0.945359	RM	30190.8	Putative WUSCHEL-related homeobox 2 OS=Oryza sativa subsp. indica OX=39946 GN=WOX2 PE=3 SV=1	18754.2	18081.2	13868.6	20292	13195.1	61676.2	20295.8	63948.8	46536.9	100898	16838.2	58671.1
Q32RG6	1	1	4.7521	0.0489951	0.0698981	10.8122	0.531217	canga	21314.7	Photosystem I assembly protein Ycf4 OS=Zygnema circumcarinatum OX=35869 GN=ycf4 PE=3 SV=1	13930.7	23395.8	15355.5	6519.76	21409.4	650.088	1432.12	0	2601.01	2772.33	16122.2	3929.63
Q5VQQ5	3	2	14.1296	0.00328512	0.0157986	2.20127	0.949676	RM	57464	Calcium-dependent protein kinase 2 OS=Oryza sativa subsp. japonica OX=39947 GN=CPK2 PE=2 SV=1	1650.97	1372.26	2516.09	1439.02	3267.08	4877.74	4128.35	4018.5	3307.55	6220.82	2049.08	4510.59
P58577	2	2	12.6578	0.00323629	0.0156903	64.0232	0.950633	canga	18118.9	Photosystem I reaction center subunit XI (PSI-L) (	1.60929e+06	786103	267833	50960.2	34549.7	8561.09	3285.81	1623.07	17003.5	12460.1	549748	98780.2
Q9LUG7	1	1	11.7112	0.0205237	0.0452144	6.71671	0.713704	canga	17821	Plant UBX domain-containing protein 12 OS=Arabidopsis thaliana OX=3702 GN=PUX12 PE=2 SV=1	234402	211949	141984	36589.9	316431	27604.6	38698.3	1203.64	60783.3	11861.5	188271	54737.1
Q08435	3	1	23.6726	0.0188545	0.0432443	2.1181	0.729757	canga	105498	Plasma membrane ATPase 1 OS=Nicotiana plumbaginifolia OX=4092 GN=PMA1 PE=2 SV=1	2785.33	2311.05	2695.44	1323.72	2062.8	1439.88	481.917	1610.95	1187.75	557.028	2235.67	1252.2
Q9SAB3	3	2	26.6651	0.00872148	0.0282658	17.2796	0.854128	canga	44343.1	Polyadenylate-binding protein RBP45B OS=Arabidopsis thaliana OX=3702 GN=RBP45B PE=1 SV=1	2326.54	4255.18	21149.3	1160.02	14154.7	69.2298	668.992	764.478	943.139	45.2928	8609.14	1850.05
Q08307	2	2	17.1708	0.0432171	0.0649163	3.27805	0.558891	canga	66864.2	Polyphenol oxidase E_ chloroplastic OS=Solanum lycopersicum OX=4081 PE=3 SV=1	824058	612258	742305	122077	1.35193e+06	105332	52916.1	81321.2	859426	15274.5	730526	307466
Q6L4F8	5	5	26.45	0.00303328	0.0153292	1.93733	0.95462	RM	36851.4	Guanine nucleotide-binding protein subunit beta-like protein B OS=Oryza sativa subsp. japonica OX=39947 GN=RACK1B PE=1 SV=1	4559.82	4696.04	2499.88	4101.58	2492.41	7841.04	5517.75	6112.66	8375.6	7702.48	3669.95	7109.91
Q9LMI0	2	c	9.6274	0.0245382	0.0483156	4.15797	0.678632	canga	97715.2	Probable alpha_alpha-trehalose-phosphate synthase [UDP-forming] 7 OS=Arabidopsis thaliana OX=3702 GN=TPS7 PE=1 SV=1	5584.38	5714.44	4449.83	807.526	1535.65	2056.8	507.139	969.342	399.069	418.769	3618.36	1328.25
Q9XI62	3	3	15.3186	0.00151075	0.0130085	3.94205	0.983766	canga	53825	Probable apyrase 3 OS=Arabidopsis thaliana OX=3702 GN=APY3 PE=2 SV=1	3222.5	3108.62	6735.19	2956.99	4924.4	1673.01	887.758	1233.28	1149.7	370.166	4189.54	1583.91
B9N1F9	1	1	4.4927	0.00355538	0.0166944	6.60273	0.944391	canga	57205.1	Probable bifunctional methylthioribulose-1-phosphate dehydratase/enolase-phosphatase E1 OS=Populus trichocarpa OX=3694 GN=POPTR_0001s40980g PE=3 SV=2	2595.44	4432.25	7800.23	2811.04	17571.4	666.261	2453.13	744.087	767.835	701.382	7042.06	2062.46
F4JT82	5	5	18.6591	0.00161871	0.0133823	2.68431	0.981835	canga	199815	Probable disease resistance protein At4g19520 OS=Arabidopsis thaliana OX=3702 GN=At4g19520 PE=3 SV=1	44730.6	30662.7	20185	53769	48084.8	17972.8	10996.4	13617.3	17783.8	13180.1	39486.4	18839.5
O49471	5	2	25.7138	0.00284406	0.0147743	2.18541	0.95834	canga	136968	Probable disease resistance protein At4g19530 OS=Arabidopsis thaliana OX=3702 GN=At4g19530 PE=1 SV=2	48892.7	34822.6	28396.3	50442.3	40259.8	21810.2	19525.6	19693.4	22136.3	9637.91	40562.7	22227.7
Q9FHI7	1	1	5.0594	0.00397876	0.0181119	52.6072	0.936184	canga	40653.7	Probable disease resistance protein At5g45490 OS=Arabidopsis thaliana OX=3702 GN=At5g45490 PE=2 SV=1	15614.6	16635.7	24154.6	154913	13825.1	23.7144	3873.05	11.943	370.998	0	45028.6	8218.05
Q9SIK1	4	3	22.9783	0.0344786	0.0589077	2.56601	0.607921	canga	58775.8	Probable glucose-1-phosphate adenylyltransferase large subunit_ chloroplastic OS=Arabidopsis thaliana OX=3702 GN=At2g21590 PE=2 SV=1	10938.7	16550.7	14574.4	4979.09	22676.3	1831.28	4290.48	7095.13	4246.39	9706.96	13943.8	6852.35
Q9FG39	4	1	18.123	0.0211218	0.0452144	2.58381	0.708178	canga	78623.5	Probable methyltransferase PMT12 OS=Arabidopsis thaliana OX=3702 GN=At5g06050 PE=2 SV=1	25026.4	55547.2	49328.5	72486.1	127844	23888.6	18824.6	19609.9	25263.2	40222.1	66046.4	32309.1
O96008	1	1	5.5614	0.022475	0.0462158	93.3531	0.696079	canga	38235.3	Probable mitochondrial import receptor subunit TOM	710.912	43054.9	99305.6	10262.5	392.265	661.962	23.8369	41.1604	454.149	465.61	30745.2	5398.66
Q84R10	4	2	30.3018	0.00113657	0.0114877	3.56551	0.990056	canga	58162.7	Probable pectinesterase/pectinesterase inhibitor 36 OS=Arabidopsis thaliana OX=3702 GN=PME36 PE=2 SV=2	13775.9	5897.99	10886	8318.95	10063.4	3851.86	3749.31	2607.52	2416.87	1100.98	9788.44	3919.16
P25696	13	5	128.684	0.00260915	0.0145413	2.25972	0.962953	RM	48004.5	Bifunctional enolase 2/transcriptional activator OS=Arabidopsis thaliana OX=3702 GN=ENO2 PE=1 SV=1	27319	18077.6	18352	12395.2	10993	51957.9	34239	29178.7	33580.4	47949.2	17427.4	39381
Q9SAF5	2	2	7.4525	0.000415357	0.00894402	41.3965	0.998812	canga	137553	Probable phospholipid-transporting ATPase 11 OS=Arabidopsis thaliana OX=3702 GN=ALA11 PE=2 SV=1	2.07352e+06	624226	508405	83549.3	1.01276e+06	14100.6	13196.8	17868.6	48975.7	9791.01	860491	160737
P38661;O22263;Q942L2	4	3	29.3259	0.00523564	0.0210958	2.55685	0.912574	canga	40834.3	Probable protein disulfide-isomerase A6 OS=Medicago sativa OX=3879 PE=2 SV=1	7034.58	15171.7	17500	11854.7	19011.5	5499.29	7216.85	6845.9	5224.56	2814.82	14114.5	6952.66
Q53RK8	4	3	18.5958	0.00247625	0.0141987	2.43538	0.965554	RM	84749.3	DEAD-box ATP-dependent RNA helicase 21 OS=Oryza sativa subsp. japonica OX=39947 GN=Os03g0708600 PE=2 SV=1	15076.6	12276.9	8574.89	13194.2	8533.29	24180.2	16059.2	31607.3	25586.5	42980.9	11531.2	28082.8
Q651J5	2	1	9.5771	0.00245435	0.0141987	4.94806	0.965982	RM	95058.3	Phosphate transporter PHO1-3 OS=Oryza sativa subsp. japonica OX=39947 GN=PHO1-3 PE=2 SV=1	843.487	664.2	542.593	5012.39	1176.02	10293.3	8761.92	6241.46	11511.5	3957.46	1647.74	8153.11
O53271	1	1	6.4343	0.0179277	0.0418141	31.2634	0.739096	canga	38462.4	Probable tRNA (5-methylaminomethyl-2-thiouridylate	11618.8	6365.46	129367	3265.56	858.002	21.4155	106.156	511.148	4151.09	55.3008	30294.9	5856.67
Q84R16	4	3	17.2524	0.00151277	0.0130085	1.99604	0.98373	canga	61732.5	Probable xyloglucan galactosyltransferase GT14 OS=Arabidopsis thaliana OX=3702 GN=GT14 PE=2 SV=1	2591.46	3465.31	3141.43	2645.72	5188.24	1771.03	1358.51	1795.11	1621.29	1987.02	3406.44	1989.9
P22005	2	2	9.6831	0.0224093	0.0462158	1.63112	0.696653	canga	31561.5	Proenkephalin A precursor [Contains: Met-enkephali	9600.32	7425.88	5311.94	5438.39	7397.97	3461.82	2642.91	5054.9	4830.24	5574.76	7034.9	4766.59
Q38904	3	1	36.4617	0.00906488	0.0287536	2.94713	0.84891	canga	14589.5	Profilin-3 OS=Arabidopsis thaliana OX=3702 GN=PRO3 PE=2 SV=1	41061.9	66747.2	39634.5	15215	57647.1	15176.8	8834.3	20964.8	13311.9	16464.8	44061.2	19802.3
P93431	2	2	7.8073	0.00232775	0.0140634	3.50483	0.968447	RM	51796.6	Ribulose bisphosphate carboxylase/oxygenase activase_ chloroplastic OS=Oryza sativa subsp. japonica OX=39947 GN=RCA PE=1 SV=2	4084.42	3701.63	3851.83	8038.53	5264.35	29981.1	11639.1	9340.86	11855.9	24596.1	4988.15	17482.6
Q33383	13	1	116.153	0.00232515	0.0140634	4.41987	0.968497	RM	52385.3	Ribulose bisphosphate carboxylase large chain (Fragment) OS=Catesbaea spinosa OX=43452 GN=rbcL PE=3 SV=1	1014.62	1077.43	1107.89	1407.89	1573.42	6495.69	9151.64	6967.69	2702.08	2003.25	1236.25	5464.07
Q9SX31	4	3	23.1836	0.00082359	0.0100412	1.89544	0.994597	canga	75470.1	Proline-rich receptor-like protein kinase PERK9 OS=Arabidopsis thaliana OX=3702 GN=PERK9 PE=1 SV=1	13616.5	11164.2	19185.5	13273	15663.5	5701.1	7989.1	7502.56	7774.29	9495.17	14580.5	8840.46
O65768;P93258	3	1	50.5148	0.00227396	0.0140634	9.94098	0.96949	RM	15326.9	Superoxide dismutase [Cu-Zn] OS=Carica papaya OX=3649 GN=SODCC PE=2 SV=1	65.8562	299.374	646.558	174.365	449.273	1749	2204.93	1488.56	1755.72	9059.52	327.085	3251.55
Q652V8	1	1	4.5868	0.00226593	0.0140634	4.62895	0.969646	RM	16023.3	16.0 kDa heat shock protein_ peroxisomal OS=Oryza sativa subsp. japonica OX=39947 GN=HSP16.0 PE=2 SV=1	4796.41	4144.54	2172.05	13286	4451.86	48882.9	17612.2	13945.5	31750.1	21358.6	5770.18	26709.9
P82295	3	2	16.7987	0.00019647	0.00640341	2.6283	0.999848	canga	116874	Prominin-like protein.	15684.5	30251.3	22656.1	22237.9	33520.2	10902.4	8390.37	8363.83	8967.25	10688	24870	12030.3
O81146	2	1	13.7091	0.0334824	0.0580427	2.98909	0.614184	canga	27408.1	Proteasome subunit alpha type 6-1 (EC 3.4.25.1) (2	1044.23	1314.54	1506.8	5602.01	1759.79	822.458	487.536	439.961	278.92	1727.24	2245.47	1000.27
O24362	2	2	9.576	0.00418452	0.0186579	23.8426	0.932237	canga	27570.4	Proteasome subunit alpha type-3 OS=Spinacia oleracea OX=3562 GN=PAG1 PE=2 SV=1	429.742	816.551	775.345	266.712	1557.04	29.7267	41.4369	56.416	33.7027	0	769.078	155.06
Q9LW29	2	2	9.6086	0.0027029	0.0146709	4.92652	0.961114	canga	65859.7	Protein AUXIN SIGNALING F-BOX 2 OS=Arabidopsis thaliana OX=3702 GN=AFB2 PE=1 SV=1	1355.76	4734.47	4176.63	4146.88	2996.81	399.419	2008.61	269.12	548.435	308.462	3482.11	1169.36
Q9SU71	3	1	11.7603	0.00578192	0.0222448	2.07363	0.902723	canga	72087.5	Protein EDS1B OS=Arabidopsis thaliana OX=3702 GN=EDS1B PE=1 SV=1	22004.8	16701.4	11545.1	13069	27099.4	9419.98	6695.86	10667	10041.7	6779.93	18083.9	10281.4
Q9SF32	1	1	11.8434	0.000796472	0.0100412	3.16483	0.994947	canga	50654	Protein IQ-DOMAIN 1 OS=Arabidopsis thaliana OX=3702 GN=IQD1 PE=1 SV=1	3156.3	4716.84	5545.6	6783.33	4364.57	1592.28	1411.43	2682.42	832.968	1243.29	4913.33	2112.62
Q5BPZ5	2	2	15.6862	0.0027062	0.0146709	245.665	0.961049	canga	46107.1	Protein LAZ1 homolog 2 OS=Arabidopsis thaliana OX=3702 GN=At1g23070 PE=2 SV=1	81498.6	39588.2	79999.2	216717	1448.99	162.429	22.32	0	75.9258	1445.92	83850.3	14259.5
A8MQN2	4	4	23.0386	0.00455781	0.0192764	2.30501	0.925152	canga	68523.4	Protein LNK1 OS=Arabidopsis thaliana OX=3702 GN=LNK1 PE=1 SV=1	6373.7	6460.95	5863.74	4054.87	4491.25	3531.68	2149.55	2471.6	2649.73	1017.14	5448.9	2878.1
A4GYR3;Q14FF4	1	1	4.5099	0.00200085	0.0138115	1.92707	0.974734	RM	18773.5	NAD(P)H-quinone oxidoreductase subunit J_ chloroplastic OS=Populus trichocarpa OX=3694 GN=ndhJ PE=3 SV=1	11133.5	10478.9	10861.2	11463.1	7116.15	27183	13689.5	18164.8	17897.7	21447.3	10210.6	19676.5
Q43848;P84540	2	2	13.1844	0.00194187	0.0137857	1.86401	0.975852	RM	80391.7	Transketolase_ chloroplastic OS=Solanum tuberosum OX=4113 PE=2 SV=1	5623.08	5734.08	4023.71	6298.25	4644.73	11863.7	11599.1	7369.9	7366.94	10868.3	5264.77	9813.6
Q9LYN7	3	3	18.1979	0.00278901	0.0147743	4.35717	0.959422	canga	100233	Protein MEI2-like 4 OS=Arabidopsis thaliana OX=3702 GN=ML4 PE=2 SV=1	22170.1	24096.7	21455.9	48784.4	31739.9	11640.6	11961.1	1825.92	4835.44	3760.64	29649.4	10612.2
Q9LUQ9	1	1	4.703	0.00185314	0.0134767	5.64286	0.97752	RM	46061.2	F-box/kelch-repeat protein At3g16740 OS=Arabidopsis thaliana OX=3702 GN=At3g16740 PE=1 SV=1	194.414	711.028	351.086	717.854	659.594	2080.18	4211.61	1777.92	1314.51	5478.94	526.795	2972.63
Q0V842	2	1	9.8929	0.0423342	0.0647783	9.68385	0.563419	canga	54776.3	Protein NEN2 OS=Arabidopsis thaliana OX=3702 GN=NEN2 PE=2 SV=1	53102.6	79844.2	93109.1	64177.9	85850.8	565.209	4157.82	5481.84	28631.4	0	75216.9	19008.9
O04719	5	4	30.0536	0.0205307	0.0452144	2.62475	0.713639	canga	46876.8	Protein phosphatase 2C 77 OS=Arabidopsis thaliana OX=3702 GN=ABI2 PE=1 SV=1	9651.41	5099.05	15458.6	7868.8	3428.23	4771.68	3925.93	2444.61	2819.63	1851.48	8301.21	4019.09
F4IS91	4	3	15.9245	0.0294614	0.0537044	2.30517	0.641176	canga	151255	Protein SHORT ROOT IN SALT MEDIUM 1 OS=Arabidopsis thaliana OX=3702 GN=RSA1 PE=1 SV=1	48013	43547.1	38763.6	131980	73625.3	38575.4	30904.6	18945.9	42469.7	14833	67185.7	35485.7
Q8L548	9	4	57.277	0.00227716	0.0140634	4.07531	0.969428	canga	68137	Protein tesmin/TSO1-like CXC 3 OS=Arabidopsis thaliana OX=3702 GN=TCX3 PE=1 SV=1	12369.7	20880.1	25142.9	5317	13196.8	6051.74	3319.35	3007.94	3266.25	3226.05	15381.3	5708.77
[truncated: 73 more rows]
