# Supplementary material for: Proteomic Profiling and Rhizosphere-Associated Microbial Communities Reveal Adaptive Mechanisms of Dioclea apurensis Kunth in Eastern Amazon’s Rehabilitating Minelands
Source: Plants (Basel). 2022 Mar 7;11(5):712. doi: 10.3390/plants11050712 (PMC8912737; doi:10.3390/plants11050712)
Supplement: Supplementary file 1 [file plants-11-00712-s001.zip › Dataset S2. PPI enrichment of RM plants proteins in STRING.xls]

## Sheet: canga_String_PPI_Enrichment
Protein profiles and rhizosphere microbiome reveals plant-adaptive mechanisms for rehabilitating mineland in eastern Amazon
Sidney Vasconcelos do Nascimento, Paulo Henrique de Oliveira Costa, Héctor Herrera, Cecílio Frois Caldeira Júnior, Markus Gastauer, Silvio Junio Ramos, Guilherme Oliveira, Rafael Borges da Silva Valadares
Table S3.- PPI enrichment of canga plants proteins in STRING.
#node	identifier	annotation
ABCI19	3702.AT1G03905.1	P-loop containing nucleoside triphosphate hydrolases superfamily protein; Its function is described as nucleoside-triphosphatase activity, ATPase activity, nucleotide binding, ATP binding; Expressed in 8 plant structures; Expressed during petal differentiation and expansion stage, D bilateral stage; Contains the following InterPro domains: ATPase, AAA+ type, core (InterPro:IPR003593), ABC transpo…
AT1G04560	3702.AT1G04560.1	Uncharacterized protein At1g04560; AWPM-19-like family protein; Its function is described as molecular_function unknown; Involved in biological_process unknown; Located in endomembrane system; Contains the following InterPro domains: AWPM-19-like (InterPro:IPR008390); BEST Arabidopsis thaliana protein match is: AWPM-19-like family protein (TAIR:AT5G46530.1); Has 177 Blast hits to 177 proteins in …
TPS7	3702.AT1G06410.1	Probable alpha,alpha-trehalose-phosphate synthase [UDP-forming] 7; Encodes an enzyme putatively involved in trehalose biosynthesis. Though the protein has both trehalose-6-phosphate synthase (TPS)-like and trehalose-6-phosphate phosphatase (TPP)-like domains, neither activity has been detected in enzymatic assays nor has the protein been able to complement yeast TPS or TPP mutants; In the N-termi…
SSL3	3702.AT1G08470.1	Protein STRICTOSIDINE SYNTHASE-LIKE 3; Although this enzyme is predicted to encode a strictosidine synthase (SS), it lacks a conserved catalytic glutamate residue found in active SS enzymes and it is not expected to have SS activity
iPGAM1	3702.AT1G09780.1	2,3-bisphosphoglycerate-independent phosphoglycerate mutase 1; Catalyzes the interconversion of 2-phosphoglycerate and 3-phosphoglycerate; Belongs to the BPG-independent phosphoglycerate mutase family
T16B5.15	3702.AT1G10710.1	Protein POOR HOMOLOGOUS SYNAPSIS 1; Required for accurate chromosome segregation in meiosis. Required for pairing to occur between homologous chromosomes. Acts in early recombination steps and ensures pairing fidelity and proper repair of meiotic DNA double-strand-breaks. Regulates recombination and pairing of homologous chromosomes during meiotic prophase by controlling transport of RAD50 from c…
XTH8	3702.AT1G11545.1	Probable xyloglucan endotransglucosylase/hydrolase protein 8; Catalyzes xyloglucan endohydrolysis (XEH) and/or endotransglycosylation (XET). Cleaves and religates xyloglucan polymers, an essential constituent of the primary cell wall, and thereby participates in cell wall construction of growing tissues (By similarity); Belongs to the glycosyl hydrolase 16 family. XTH group 1 subfamily
RBP45B	3702.AT1G11650.2	RNA-binding (RRM/RBD/RNP motifs) family protein; Heterogeneous nuclear ribonucleoprotein (hnRNP)-protein binding the poly(A) tail of mRNA and probably involved in some steps of pre-mRNA maturation; Belongs to the polyadenylate-binding RBP45 family
ACA.l	3702.AT1G13210.1	Probable phospholipid-transporting ATPase 11; Involved in transport of phospholipids
GAPC2	3702.AT1G13440.1	Glyceraldehyde-3-phosphate dehydrogenase GAPC2, cytosolic; Key enzyme in glycolysis that catalyzes the first step of the pathway by converting D-glyceraldehyde 3-phosphate (G3P) into 3-phospho-D-glyceroyl phosphate. Essential for the maintenance of cellular ATP levels and carbohydrate metabolism (By similarity). Binds DNA in vitro
AT1G14240	3702.AT1G14240.2	GDA1/CD39 nucleoside phosphatase family protein; Catalyzes the hydrolysis of phosphoanhydride bonds of nucleoside tri- and di-phosphates
MAP65-7	3702.AT1G14690.1	Microtubule-associated protein 65-7 (MAP65-7); Contains the following InterPro domains: Microtubule-associated protein, MAP65/ASE1-type (InterPro:IPR007145); BEST Arabidopsis thaliana protein match is: Microtubule associated protein (MAP65/ASE1) family protein (TAIR:AT2G01910.1); Has 3902 Blast hits to 3379 proteins in 390 species: Archae - 69; Bacteria - 268; Metazoa - 1928; Fungi - 367; Plants …
GAI	3702.AT1G14920.1	GRAS family transcription factor family protein; Similar to a putative transcription factor and transcriptional coactivators. Repressor of GA responses and involved in gibberellic acid mediated signaling. Member of the DELLA proteins that restrain the cell proliferation and expansion that drives plant growth. The protein undergoes degradation in response to GA via the 26S proteasome. GAI may be i…
FNR2	3702.AT1G20020.1	Ferredoxin--NADP reductase, leaf isozyme 2, chloroplastic; Encodes a leaf-type ferredoxin:NADP(H) oxidoreductase. It is present in both chloroplast stroma and thylakoid membranes but is more abundant in the stroma
CAT1	3702.AT1G20630.1	Catalase-1; Occurs in almost all aerobically respiring organisms and serves to protect cells from the toxic effects of hydrogen peroxide; Belongs to the catalase family
AT1G23070	3702.AT1G23070.1	Protein of unknown function (DUF300); Contains the following InterPro domains: Protein of unknown function DUF300 (InterPro:IPR005178); BEST Arabidopsis thaliana protein match is: Protein of unknown function (DUF300) (TAIR:AT4G38360.2); Has 840 Blast hits to 837 proteins in 189 species: Archae - 0; Bacteria - 0; Metazoa - 286; Fungi - 190; Plants - 245; Viruses - 0; Other Eukaryotes - 119 (source…
AT1G26540	3702.AT1G26540.1	DUF724 domain-containing protein 3; May be involved in the polar growth of plant cells via transportation of RNAs
FBR12	3702.AT1G26630.1	Eukaryotic translation initiation factor 5A-1 (eIF-5A 1) protein; The precise role of eIF-5A in protein biosynthesis is not known but it may function as a bimodular protein capable of binding to both RNA and proteins. Regulates cytokinin-mediated root protoxylem specification and represses secifically the expression of AHP6. Regulates the induction of programmed cell death caused by infection wit…
AT1G29820	3702.AT1G29820.2	Magnesium transporter CorA-like family protein; Its function is described as metal ion transmembrane transporter activity; Involved in metal ion transport, transmembrane transport; Located in membrane; Expressed in 21 plant structures; Expressed during 13 growth stages; Contains the following InterPro domains: Mg2+ transporter protein, CorA-like (InterPro:IPR002523); BEST Arabidopsis thaliana pro…
RFNR2	3702.AT1G30510.2	Ferredoxin--NADP reductase, root isozyme 2, chloroplastic; Maintains the supply of reduced ferredoxin under non- photosynthetic conditions
AT1G31600	3702.AT1G31600.1	RNA-binding (RRM/RBD/RNP motifs) family protein; Its function is described as nucleic acid binding; Involved in biological_process unknown; Located in cellular_component unknown; Expressed in 23 plant structures; Expressed during 13 growth stages; Contains the following InterPro domains: RNA recognition motif, RNP-1 (InterPro:IPR000504); BEST Arabidopsis thaliana protein match is: 2-oxoglutarate …
RPL21C	3702.AT1G35680.1	50S ribosomal protein L21, chloroplastic; This protein binds to 23S ribosomal RNA in the presence of protein L20
AT1G49570	3702.AT1G49570.1	Peroxidase superfamily protein; Removal of H(2)O(2), oxidation of toxic reductants, biosynthesis and degradation of lignin, suberization, auxin catabolism, response to environmental stresses such as wounding, pathogen attack and oxidative stress. These functions might be dependent on each isozyme/isoform in each plant tissue
DWF5	3702.AT1G50430.1	Ergosterol biosynthesis ERG4/ERG24 family; Production of cholesterol by reduction of C7-C8 double bond of 7-dehydrocholesterol (7-DHC). Lesions in the gene coding for the enzyme cause dwarfism; Belongs to the ERG4/ERG24 family
ZML2	3702.AT1G51600.1	GATA transcription factor 28; Transcriptional activator that specifically binds 5'- GATA-3' or 5'-GAT-3' motifs within gene promoters; Belongs to the type IV zinc-finger family. Class C subfamily
DOF1	3702.AT1G51700.1	Dof zinc finger protein DOF1.7; Transcription factor that binds specifically to a 5'- AA[AG]G-3' consensus core sequence
MAP3KA	3702.AT1G53570.1	MEK kinase (MAP3Ka); Belongs to the protein kinase superfamily. STE Ser/Thr protein kinase family. MAP kinase kinase kinase subfamily
LOS1	3702.AT1G56070.1	Ribosomal protein S5/Elongation factor G/III/V family protein; Catalyzes the GTP-dependent ribosomal translocation step during translation elongation. During this step, the ribosome changes from the pre-translocational (PRE) to the post- translocational (POST) state as the newly formed A-site-bound peptidyl-tRNA and P-site-bound deacylated tRNA move to the P and E sites, respectively. Catalyzes t…
HSP70-18	3702.AT1G56410.1	Encodes a heat shock protein whose gene expression is induced by heat and dehydration; Belongs to the heat shock protein 70 (TC 1.A.33) family. DnaK subfamily
PGN	3702.AT1G56570.1	Putative pentatricopeptide repeat-containing protein At1g56570; Tetratricopeptide repeat (TPR)-like superfamily protein; Contains the following InterPro domains: Pentatricopeptide repeat (InterPro:IPR002885); BEST Arabidopsis thaliana protein match is: pentatricopeptide (PPR) repeat-containing protein (TAIR:AT2G22070.1); Has 40728 Blast hits to 13683 proteins in 261 species: Archae - 0; Bacteria …
AT1G60900	3702.AT1G60900.1	U2 snRNP auxilliary factor, large subunit, splicing factor; Necessary for the splicing of pre-mRNA; Belongs to the splicing factor SR family
APR2	3702.AT1G62180.1	5'-adenylylsulfate reductase 2, chloroplastic; Reduces sulfate for Cys biosynthesis. Substrate preference is adenosine-5'-phosphosulfate (APS) >> 3'- phosphoadenosine-5'-phosphosulfate (PAPS). Uses glutathione or DTT as source of protons	UPI0001E92B9F	ath:AT1G62180
AT1G63130	3702.AT1G63130.1	Pentatricopeptide repeat-containing protein At1g63130, mitochondrial; Transacting siRNA generating locus. Its derived siR9as targets AT1G62930 for cleavage. Itself is targeted by TAS2-derived ta-siR2140 for cleavage
AT1G63370	3702.AT1G63370.1	Flavin-containing monooxygenase FMO GS-OX-like 5; Catalyzes the conversion of methylthioalkyl glucosinolates of any chain length into methylsulfinylalkyl glucosinolates
AT1G66720	3702.AT1G66720.1	S-adenosyl-L-methionine-dependent methyltransferases superfamily protein; Its function is described as S-adenosylmethionine-dependent methyltransferase activity, methyltransferase activity; Involved in biological_process unknown; Located in cellular_component unknown; Contains the following InterPro domains: SAM dependent carboxyl methyltransferase (InterPro:IPR005299); BEST Arabidopsis thaliana …
PERK9	3702.AT1G68690.1	Proline-rich receptor-like protein kinase PERK9; Could be involved in the negative regulation of root growth
HEMB1	3702.AT1G69740.1	Delta-aminolevulinic acid dehydratase 1, chloroplastic; Catalyzes an early step in the biosynthesis of tetrapyrroles. Binds two molecules of 5-aminolevulinate per subunit, each at a distinct site, and catalyzes their condensation to form porphobilinogen (By similarity); Belongs to the ALAD family
P40	3702.AT1G72370.1	40S ribosomal protein Sa-1; Required for the assembly and/or stability of the 40S ribosomal subunit. Required for the processing of the 20S rRNA- precursor to mature 18S rRNA in a late step of the maturation of 40S ribosomal subunits; Belongs to the universal ribosomal protein uS2 family
AT1G72730	3702.AT1G72730.1	DEA(D/H)-box RNA helicase family protein; ATP-dependent RNA helicase which is a subunit of the eIF4F complex involved in cap recognition and is required for mRNA binding to ribosome. In the current model of translation initiation, eIF4A unwinds RNA secondary structures in the 5'-UTR of mRNAs which is necessary to allow efficient binding of the small ribosomal subunit, and subsequent scanning for …
ENO1	3702.AT1G74030.1	Enolase 1, chloroplastic; Encodes the plastid-localized phosphoenolpyruvate enolase. Mutant plants have abnormal trichomes
FAB1	3702.AT1G74960.2	3-oxoacyl-[acyl-carrier-protein] synthase II, chloroplastic; Essential protein that catalyzes the condensation reaction of fatty acid synthesis by the addition to an acyl acceptor of two carbons from malonyl-ACP. Specific for elongation from C-16 and C-16 to unsaturated C-18 fatty acids. Confers resistance to low temperatures by maintaining chloroplast membranes integrity. Involved in the regulat…
OPR2	3702.AT1G76690.1	12-oxophytodienoate reductase 2; Specifically cleaves olefinic bonds in alpha,beta- unsaturated carbonyls and may be involved in detoxification or modification of these reactive compounds. May be involved in the biosynthesis or metabolism of oxylipin signaling molecules. In vitro, reduces 9R,13R-12-oxophyodienoic acid (9R,13R-OPDA) to 9R,13R-OPC-8:0, but only poorly 9S,13S-OPDA, the natural precu…
ADH1	3702.AT1G77120.1	Alcohol dehydrogenase class-P; Alcohol dehydrogenase mostly active on ethanol (EtOH), but exhibits broad substrates selectivity for primary and secondary alcohols (e.g. butanol, propyl alcohol, pentanol, isopentanol, ethylene glycol, isopropanol, methanol and tertiary butyl alcohol). Converts allyl alcohol to highly toxic acryl-aldehyde. Required for survival and acclimation in hypoxic conditions…	O04713	O04717	O04717	O04717	O04868	O04868	O04868	O23821	O23821	O23821	P06525	P06525	Q42268_ARATH	Q8LA61	Q8LA61	Q8LA61	Q94AY6	Q94AY6	Q94AY6	Q9CAZ2	Q9CAZ2	Q9CAZ2	Q9CAZ3	Q9CAZ3	Q9CAZ3	Q9SX08	Q9SX08	Q9SX08_ARATH	UPI0000001158	X77943	Z33935	alcohol dehydrogenase 1	alcohol dehydrogenase 1	alcohol dehydrogenase 1	alcohol dehydrogenase 1	alcohol dehydrogenase 1	alcohol dehydrogenase 1	ath:AT1G77120
PGK	3702.AT1G79550.2	Encodes cytosolic phosphoglycerate kinase (PGK)
SYP52	3702.AT1G79590.2	Encodes one of 24 Arabidopsis syntaxins. Its mRNA has been shown to be expressed
AT1G79990	3702.AT1G79990.1	Coatomer subunit beta'-1; The coatomer is a cytosolic protein complex that binds to dilysine motifs and reversibly associates with Golgi non- clathrin-coated vesicles, which further mediate biosynthetic protein transport from the ER, via the Golgi up to the trans Golgi network. Coatomer complex is required for budding from Golgi membranes, and is essential for the retrograde Golgi-to-ER transport…
PDE345	3702.AT2G01140.1	Fructose-bisphosphate aldolase 3, chloroplastic; Plays a key role in glycolysis and gluconeogenesis
emb1579	3702.AT2G03150.1	ATP/GTP-binding protein family; Embryo defective 1579 (emb1579); Its function is described as binding, calcium ion binding; Involved in embryo development ending in seed dormancy; Located in cytosol; Expressed in 24 plant structures; Expressed during 14 growth stages; Contains the following InterPro domains: EF-HAND 2 (InterPro:IPR018249), EF-hand-like domain (InterPro:IPR011992); Has 35333 Blast…
AT2G16760	3702.AT2G16760.1	Calcium-dependent phosphotriesterase superfamily protein; Its function is described as molecular_function unknown; Located in endoplasmic reticulum; Expressed in 10 plant structures; Expressed during 6 growth stages; Contains the following InterPro domains: SMP-30/Gluconolaconase/LRE-like region (InterPro:IPR013658), Six-bladed beta-propeller, TolB-like (InterPro:IPR011042); BEST Arabidopsis thal…
EMB2296	3702.AT2G18020.1	Ribosomal protein L2 family; Embryo defective 2296 (EMB2296); Its function is described as structural constituent of ribosome, protein binding; Involved in translation, embryo development ending in seed dormancy; Located in 7 components; Expressed in male gametophyte, guard cell, cultured cell; Expressed during L mature pollen stage, M germinated pollen stage; Contains the following InterPro doma…
HA1	3702.AT2G18960.1	ATPase 1, plasma membrane-type; The plasma membrane H(+) ATPase of plants and fungi generates a proton gradient that drives the active transport of nutrients by H(+)-symport. The resulting external acidification and/or internal alkinization may mediate growth responses. Forms a functional cation-translocating unit with CNGC17 that is activated by PSKR1/BAK1 and possibly other BAK1/RLK complexes
TAG1	3702.AT2G19450.1	Membrane bound O-acyl transferase (MBOAT) family protein; Major contributor to triacylglycerol (TAG) synthesis and oil accumulation in seeds. Catalyzes the acylation of the sn-3 hydroxy group of sn-1,2-diacylglycerol using acyl-CoA. Can use palmitoyl-CoA and oleoyl-CoA as substrates. Can use oleoyl-CoA and linoleoyl-CoA as substrates. Has substrate preference for oleoyl-CoA compared to linoleoyl-…
HBT	3702.AT2G20000.1	Cell division cycle protein 27 homolog B; Component of the anaphase promoting complex/cyclosome (APC/C), a cell cycle-regulated E3 ubiquitin-protein ligase complex that controls progression through mitosis and the G1 phase of the cell cycle. The APC/C complex controls several key steps in the cell cycle by mediating ubiquitination and subsequent degradation of target proteins such as cyclins. The…
RPT2b	3702.AT2G20140.1	26S proteasome regulatory subunit 4 homolog B; The 26S protease is involved in the ATP-dependent degradation of ubiquitinated proteins. The regulatory (or ATPase) complex confers ATP dependency and substrate specificity to the 26S complex
APL4	3702.AT2G21590.2	Probable glucose-1-phosphate adenylyltransferase large subunit, chloroplastic; Encodes the large subunit of ADP-glucose pyrophosphorylase, the enzyme which catalyzes the first and limiting step in starch biosynthesis. The large subunit plays a regulatory role whereas the small subunit (ApS) is the catalytic isoform. Four isoforms of the large subunit (ApL1-4) have been described; Belongs to the b…
scpl10	3702.AT2G23000.1	Serine carboxypeptidase-like 10; Involved in the biosynthesis of sinapoylated anthocyanins
LAP1	3702.AT2G24200.1	Cytosol aminopeptidase family protein; Presumably involved in the processing and regular turnover of intracellular proteins. Catalyzes the removal of unsubstituted N-terminal amino acids from various peptides (Probable). Possesses leucine aminopeptidase activity against the model substrate leucine-amido methyl coumarin. Possesses Cys-Gly dipeptidase activity. In addition, can cleave Cys-Leu and L…
PP2-A3	3702.AT2G26820.1	Immune-associated nucleotide-binding protein 10; Phloem protein 2-A3 (PP2-A3); Contains the following InterPro domains: AIG1 (InterPro:IPR006703); BEST Arabidopsis thaliana protein match is: P-loop containing nucleoside triphosphate hydrolases superfamily protein (TAIR:AT1G33900.1); Has 7075 Blast hits to 5270 proteins in 530 species: Archae - 11; Bacteria - 693; Metazoa - 2878; Fungi - 405; Plan…
PAG1	3702.AT2G27020.1	20S proteasome alpha subunit G1; The proteasome is a multicatalytic proteinase complex which is characterized by its ability to cleave peptides with Arg, Phe, Tyr, Leu, and Glu adjacent to the leaving group at neutral or slightly basic pH. The proteasome has an ATP-dependent proteolytic activity
AT2G30060	3702.AT2G30060.1	Pleckstrin homology (PH) domain superfamily protein; Its function is described as Ran GTPase binding; Involved in intracellular transport, protein import into nucleus, translocation; Located in cellular_component unknown; Expressed in 23 plant structures; Expressed during 13 growth stages; Contains the following InterPro domains: Ran binding protein 1 (InterPro:IPR000156), Pleckstrin homology-typ…
RAD50	3702.AT2G31970.1	DNA repair-recombination protein (RAD50); Implicated in double-strand breaks (DSBs) repair by non- homologous end joining (NHEJ). Involved in telomere maintenance. Involved in telomerase action on chromosome ends. Required during meiosis for both male and female gametophytic development, for pairing and synapsis of homologous chromosomes during the early stages of meiotic recombination, especiall…
AP4.3A	3702.AT2G32800.1	Receptor like protein kinase S.2; AP4.3A; Its function is described as protein serine/threonine kinase activity, protein kinase activity, ATP binding; Involved in protein amino acid phosphorylation; Located in plasma membrane; Expressed in 19 plant structures; Expressed during 10 growth stages; Contains the following InterPro domains: Protein kinase, ATP binding site (InterPro:IPR017441), Serine/…
HSP60-2	3702.AT2G33210.1	Chaperonin CPN60-like 1, mitochondrial; Implicated in mitochondrial protein import and macromolecular assembly. May facilitate the correct folding of imported proteins. May also prevent misfolding and promote the refolding and proper assembly of unfolded polypeptides generated under stress conditions in the mitochondrial matrix (By similarity)
At2g33540	3702.AT2G33540.1	RNA polymerase II C-terminal domain phosphatase-like 3; Processively dephosphorylates 'Ser-2' and/or 'Ser-5' of the heptad repeats YSPTSPS in the C-terminal domain of the largest RNA polymerase II subunit (RPB1). This promotes the activity of RNA polymerase II (By similarity). Negative regulator of stress gene transcription involved in abscisic acid (ABA) mediated signaling pathway and cold resis…
LOS2	3702.AT2G36530.1	Bifunctional enolase 2/transcriptional activator; Multifunctional enzyme that acts as an enolase involved in the metabolism and as a positive regulator of cold-responsive gene transcription. Binds to the cis-element the gene promoter of STZ/ZAT10, a zinc finger transcriptional repressor
BGLU17	3702.AT2G44480.1	Beta glucosidase 17 (BGLU17); Its function is described as cation binding, hydrolase activity, hydrolyzing O-glycosyl compounds, catalytic activity; Involved in carbohydrate metabolic process; Located in endomembrane system; Expressed in stem, hypocotyl, sepal, male gametophyte, root; Expressed during 4 anthesis; Contains the following InterPro domains: Glycoside hydrolase, family 1 (InterPro:IPR…
AT2G45290	3702.AT2G45290.1	Transketolase-2, chloroplastic; Catalyzes the reversible transfer of a two-carbon ketol group from fructose-6-phosphate or sedoheptulose-7-phosphate to glyceraldehyde-3-phosphate to yield xylulose-5-phosphate and erythrose-4-phosphate or ribose-5-phosphate, respectively (By similarity). Could act as a stress sensor involved in adaptation process; Belongs to the transketolase family
ROPGEF4	3702.AT2G45890.1	Rop guanine nucleotide exchange factor 4; Encodes a member of KPP-like gene family, homolog of KPP (kinase partner protein) gene in tomato. Also a member of the RopGEF (guanine nucleotide exchange factor) family, containing the novel PRONE domain (plant-specific Rop nucleotide exchanger), which is exclusively active towards members of the Rop subfamily
AT2G46600	3702.AT2G46600.1	Calcium-binding EF-hand family protein; Calcium-binding regulatory protein that interacts with kinesin motor protein KCBP in a calcium-dependent manner. Inhibits KCBP microtubule binding activity and microtubule-stimulated ATPase activity. Involved in the regulation of trichome branching through its interaction with KCBP
ARFB1C	3702.AT3G03120.1	Putative ADP-ribosylation factor; A member of ARF GTPase family. A thaliana has 21 members of this family, known to be essential for vesicle coating and uncoating and functions in GTP-binding. Gene encoding ADP-ribosylation factor and similar to ADP-ribosylation factor 1; ARF 1 (GP:385340) {Drosophila melanogaster}, other ARFs and ARF-like proteins
CAT4	3702.AT3G03720.1	Encodes a member of the cationic amino acid transporter (CAT) subfamily of amino acid polyamine choline transporters
At3g03780	3702.AT3G03780.1	5-methyltetrahydropteroyltriglutamate--homocysteine methyltransferase 2; Catalyzes the transfer of a methyl group from 5- methyltetrahydrofolate to homocysteine resulting in methionine formation
AT3G03960	3702.AT3G03960.1	TCP-1/cpn60 chaperonin family protein; Molecular chaperone; assists the folding of proteins upon ATP hydrolysis. Known to play a role, in vitro, in the folding of actin and tubulin. Contributes to stem cell maintenance through its impact on transcription factors trafficking through plasmodesmata. Probably involved in refolding translocated, partially unfolded proteins, including viral movement pr…
GAPC1	3702.AT3G04120.1	Glyceraldehyde-3-phosphate dehydrogenase GAPC1, cytosolic; Key enzyme in glycolysis that catalyzes the first step of the pathway by converting D-glyceraldehyde 3-phosphate (G3P) into 3-phospho-D-glyceroyl phosphate. Essential for the maintenance of cellular ATP levels and carbohydrate metabolism. Required for full fertility. Involved in response to oxidative stress by mediating plant responses to…
TLP9	3702.AT3G06380.1	Tubby-like F-box protein 9; Component of SCF(ASK-cullin-F-box) E3 ubiquitin ligase complexes, which may mediate the ubiquitination and subsequent proteasomal degradation of target proteins. Confers sensitivity to ABA during seed germination and early seedling development; Belongs to the TUB family
AT3G07930	3702.AT3G07930.3	Methyl-CpG-binding domain protein 4-like protein; Monofunctional DNA glycosylase targeting U:G and T:G mispairs. Excises uracil derivatives and exhibits a preference for a CpG sequence context, irrespective of the methylation status of the complementary strand. The activity follows a biphasic kinetics, with an initial burst of product accumulation followed by a slower phase. Specifically binds it…
AT3G08530	3702.AT3G08530.1	Clathrin heavy chain 2; Clathrin is the major protein of the polyhedral coat of coated pits and vesicles (By similarity). Mediates endocytosis and is required for a correct polar distribution of PIN auxin transporters
AT3G09630	3702.AT3G09630.1	Ribosomal protein L4/L1 family; Its function is described as structural constituent of ribosome; Involved in translation; Located in 9 components; Expressed in 26 plant structures; Expressed during 14 growth stages; Contains the following InterPro domains: Ribosomal protein L4/L1e (InterPro:IPR002136), Ribosomal protein L4/L1e, eukaryotic/archaeal, conserved site (InterPro:IPR013000); BEST Arabid…
IQD1	3702.AT3G09710.2	Protein IQ-DOMAIN 1; Modulates expression of glucosinolate pathway genes. May associate with nucleic acids and regulate gene expression at the transcriptional or post-transcriptional level. Recruits KLCR1 and calmodulin proteins to microtubules, thus being a potential scaffold in cellular signaling and trafficking
MDHAR	3702.AT3G09940.1	Monodehydroascorbate reductase 3; Catalyzes the conversion of monodehydroascorbate to ascorbate, oxidizing NADH in the process. Required for producing sufficient ascorbate to maintain the interaction between Piriformospora indica and Arabidopsis in a mutualistic state
ASD1	3702.AT3G10740.1	Alpha-L-arabinofuranosidase 1; May be involved in the coordinated dissolution of the cell wall matrix during abscission and in the secondary cell wall formation in xylem vessels. Prefers arabinoxylan, but may also use pectic arabinans as substrates
HSP70	3702.AT3G12580.1	Probable mediator of RNA polymerase II transcription subunit 37c; Component of the Mediator complex, a coactivator involved in the regulated transcription of nearly all RNA polymerase II-dependent genes. Mediator functions as a bridge to convey information from gene-specific regulatory proteins to the basal RNA polymerase II transcription machinery. The Mediator complex, having a compact conforma…
AT3G14205	3702.AT3G14205.1	Phosphoinositide phosphatase family protein; The PI(3,5)P2 regulatory complex regulates both the synthesis and turnover of phosphatidylinositol 3,5-bisphosphate (PtdIns(3,5)P2)
PPC3	3702.AT3G14940.1	Encodes a cytosolic phosphoenolpyruvate carboxylase (PEPC) that has activity when expressed in E.coli. Its mRNA is most abundantly expressed in roots and siliques. PPC3 belongs to the plant-type PEPC family. It can form an enzymatically active complex with a castor bean ortholog of PPC4, which encodes a bacterial-type PEPC
AT3G15670	3702.AT3G15670.1	Late embryogenesis abundant protein (LEA) family protein; Involved dehydration tolerance; Belongs to the LEA type 4 family
PLDALPHA1	3702.AT3G15730.1	Phospholipase D alpha 1; Hydrolyzes glycerol-phospholipids at the terminal phosphodiesteric bond to generate phosphatidic acids (PA). Plays an important role in various cellular processes, including phytohormone action and response to stress, characterized by acidification of the cell. Involved in wound induction of jasmonic acid. May be involved in membrane lipid remodeling. Probably involved in…
SWEET16	3702.AT3G16690.1	Bidirectional sugar transporter SWEET16; Mediates both low-affinity uptake and efflux of sugar across the vacuolar membrane. Regulates sugars homeostasis in leaves and roots by exporting/importing them through the tonoplast regarding metabolic demand. Acts as a vacuolar hexose transporter, such as glucose (Glc), fructose (Fru), and sucrose (Suc)
AT3G16940	3702.AT3G16940.1	Calmodulin-binding transcription activator 6; Transcription activator that binds calmodulin in a calcium-dependent manner in vitro. Binds to the DNA consensus sequence 5'-[ACG]CGCG[GTC]-3' (By similarity). Regulates transcriptional activity in response to calcium signals (Probable)
MGT4	3702.AT3G19640.1	Transmembrane magnesium transporter. One of nine family members; Belongs to the CorA metal ion transporter (MIT) (TC 1.A.35.5) family
CYP705A22	3702.AT3G20130.1	Cytochrome P450, family 705, subfamily A, polypeptide 22; Plays a role in the gravitropic response of the inflorescence stems and roots. May affect the synthesis of flavonols that have a role in regulating auxin transport; Belongs to the cytochrome P450 family
AT3G21380	3702.AT3G21380.1	Mannose-binding lectin superfamily protein; Contains the following InterPro domains: Mannose-binding lectin (InterPro:IPR001229); BEST Arabidopsis thaliana protein match is: myrosinase-binding protein 1 (TAIR:AT1G52040.1); Has 1897 Blast hits to 750 proteins in 41 species: Archae - 0; Bacteria - 4; Metazoa - 0; Fungi - 0; Plants - 1886; Viruses - 0; Other Eukaryotes - 7 (source: NCBI BLink)
TCX3	3702.AT3G22760.1	CXC domain containing TSO1-like protein 1. The gene is expressed in stamens, pollen mother cells, and immature ovules
HSFA6B	3702.AT3G22830.1	Heat stress transcription factor A-6b; Transcriptional activator that specifically binds DNA sequence 5'-AGAAnnTTCT-3' known as heat shock promoter elements (HSE)
PHO1	3702.AT3G23430.1	Phosphate transporter PHO1; Inositol polyphosphate sensor that associates with transcription factors to regulate inorganic phosphate (Pi) starvation responses. Probably acts by binding inositol polyphosphate via its SPX domain. Acts as a Pi exporter, mediating efflux of Pi out of cells. Transfers Pi from the epidermal and cortical cells to the root xylem vessels. Involved in the transfer of Pi fr…
AT3G23605	3702.AT3G23605.1	Plant UBX domain-containing protein 12; Ubiquitin-like superfamily protein; Contains the following InterPro domains: UBX (InterPro:IPR001012); BEST Arabidopsis thaliana protein match is: structural constituent of ribosome (TAIR:AT4G14250.1); Has 105 Blast hits to 100 proteins in 22 species: Archae - 0; Bacteria - 0; Metazoa - 4; Fungi - 0; Plants - 91; Viruses - 0; Other Eukaryotes - 10 (source: …
MAD2	3702.AT3G25980.1	Mitotic spindle checkpoint protein MAD2; Required for the execution of the mitotic checkpoint which monitors the process of kinetochore-spindle attachment and delays the onset of anaphase when this process is not complete. It inhibits the activity of the anaphase promoting complex by sequestering CDC20 until all chromosomes are aligned at the metaphase plate
AFB2	3702.AT3G26810.1	Protein AUXIN SIGNALING F-BOX 2; Component of SCF(ASK-cullin-F-box) E3 ubiquitin ligase complexes, which may mediate the ubiquitination and subsequent proteasomal degradation of target proteins. Confers sensitivity to the virulent bacterial pathogen P.syringae (By similarity). Auxin receptor that mediates Aux/IAA proteins proteasomal degradation and auxin-regulated transcription. Involved in embr…	HM487349	HM487350	HM487351	HM487352	HM487353	HM487354	HM487355	HM487356	HM487357	LRF2	LRF2	MDJ14.12	MDJ14.12	NM_113593	NM_113593.2	NP_566800	NP_566800	NP_566800.1	NP_566800.1	NP_566800.1	Protein AUXIN SIGNALING F-BOX 2	Protein AUXIN SIGNALING F-BOX 2	Q9LW29	Q9LW29	UPI00000A0390	ath:AT3G26810	auxin signaling F-box 2	auxin signaling F-box 2	auxin signaling F-box 2	auxin signaling F-box 2	auxin signaling F-box 2	auxin signaling F-box 2
ARP2	3702.AT3G27000.1	Actin-related protein 2; Functions as ATP-binding component of the Arp2/3 complex which is involved in regulation of actin polymerization and together with an activating nucleation-promoting factor (NPF) mediates the formation of branched actin networks. Seems to contact the pointed end of the daughter actin filament (By similarity). Arp2/3 complex plays a critical role in the control of cell mor…
AT3G45850	3702.AT3G45850.1	P-loop containing nucleoside triphosphate hydrolases superfamily protein; Responsible for microtubule translocation. May be important for the organization of phragmoplast-specific arrays of microtubules (By similarity). Plays an essential role in stabilizing the mitotic spindle. Required during mitotic cytokinesis (By similarity)
AT3G48080	3702.AT3G48080.1	alpha/beta-Hydrolases superfamily protein; Acts as a second functional copy of EDS1. Can mediate HRT-mediated resistance to turnip crinkle virus
CDC2	3702.AT3G48750.1	A-type cyclin-dependent kinase. Together with its specific inhibitor, the Kip-related protein, KRP2 they regulate the mitosis-to-endocycle transition during leaf development. Dominant negative mutations abolish cell division. Loss of function phenotype has reduced fertility with failure to transmit via pollen. Pollen development is arrested at the second mitotic division. Expression is regulated …
AT3G48860	3702.AT3G48860.2	Coiled-coil domain-containing protein SCD2; Involved in growth and development through its role in cytokinesis and polarized cell expansion. Required for plasma membrane internalization. May function in clathrin-mediated membrane trafficking, including plasma membrane endocytosis, essential to both cytokinesis and cell expansion
AT3G50520	3702.AT3G50520.1	Phosphoglycerate mutase family protein; May play a role in carbohydrates metabolism
AT3G51120	3702.AT3G51120.1	DNA binding;zinc ion binding;nucleic acid binding;nucleic acid binding; Its function is described as DNA binding, zinc ion binding, nucleic acid binding; Involved in histone modification, transcription initiation; Located in nucleus; Expressed in 22 plant structures; Expressed during 13 growth stages; Contains the following InterPro domains: Zinc finger, CCCH-type (InterPro:IPR000571), Plus-3 dom…
AT3G51150	3702.AT3G51150.2	ATP binding microtubule motor family protein; Its function is described as microtubule motor activity, ATP binding; Involved in microtubule-based movement; Expressed in 21 plant structures; Expressed during 15 growth stages; Contains the following InterPro domains: Kinesin, motor region, conserved site (InterPro:IPR019821), Protein of unknown function DUF3490 (InterPro:IPR021881), Kinesin, motor …
ATPQ	3702.AT3G52300.1	ATP synthase subunit d, mitochondrial; Mitochondrial membrane ATP synthase (F(1)F(0) ATP synthase or Complex V) produces ATP from ADP in the presence of a proton gradient across the membrane which is generated by electron transport complexes of the respiratory chain. F-type ATPases consist of two structural domains, F(1) - containing the extramembraneous catalytic core, and F(0) - containing the …
PAP21	3702.AT3G52810.1	Purple acid phosphatase 21 (PAP21); Its function is described as protein serine/threonine phosphatase activity, acid phosphatase activity; Involved in biological_process unknown; Located in endomembrane system; Expressed in petal, leaf whorl, fruit, sepal, flower; Expressed during 4 anthesis, petal differentiation and expansion stage; Contains the following InterPro domains: Metallophosphoesteras…
MDAR1	3702.AT3G52880.2	Monodehydroascorbate reductase 1, peroxisomal; Catalyzes the conversion of monodehydroascorbate to ascorbate, oxidizing NADH in the process. Required for producing sufficient ascorbate to maintain the interaction between Piriformospora indica and Arabidopsis in a mutualistic state
GR	3702.AT3G54660.1	Glutathione reductase, chloroplastic; Encodes glutathione reductase that is most likely localized in the chloroplast
ARP1	3702.AT3G54770.1	RNA-binding (RRM/RBD/RNP motifs) family protein; Probable RNA-binding protein involved in the regulation of abscisic acid (ABA) response during seed germination. May regulate transcript levels of several germination-responsive genes under ABA
TPI	3702.AT3G55440.1	Triosephosphate isomerase, cytosolic; Encodes triosephosphate isomerase; Belongs to the triosephosphate isomerase family
AT3G59740	3702.AT3G59740.1	Concanavalin A-like lectin protein kinase family protein; Involved in resistance response to the pathogenic oomycetes Phytophthora infestans and Phytophthora capsici and to the pathogenic bacteria Pseudomonas syringae; In the C-terminal section; belongs to the protein kinase superfamily. Ser/Thr protein kinase family
SPL12	3702.AT3G60030.1	Squamosa promoter-binding-like protein 12; Trans-acting factor that binds specifically to the consensus nucleotide sequence 5'-TNCGTACAA-3'
EXPB5	3702.AT3G60570.1	Expansin-B5; May cause loosening and extension of plant cell walls by disrupting non-covalent bonding between cellulose microfibrils and matrix glucans. No enzymatic activity has been found (By similarity)
AT3G60730	3702.AT3G60730.1	Plant invertase/pectin methylesterase inhibitor superfamily; Acts in the modification of cell walls via demethylesterification of cell wall pectin; In the C-terminal section; belongs to the pectinesterase family
AT3G60750	3702.AT3G60750.1	Transketolase-1, chloroplastic; Catalyzes the reversible transfer of a two-carbon ketol group from fructose-6-phosphate or sedoheptulose-7-phosphate to glyceraldehyde-3-phosphate to yield xylulose-5-phosphate and erythrose-4-phosphate or ribose-5-phosphate, respectively (By similarity). Could act as a stress sensor involved in adaptation process
FLA10	3702.AT3G60900.1	FASCICLIN-like arabinogalactan-protein 10; May be a cell surface adhesion protein
PIP1A	3702.AT3G61430.2	A member of the plasma membrane intrinsic protein subfamily PIP1. localizes to the plasma membrane and exhibits water transport activity in Xenopus oocyte. expressed ubiquitously and protein level decreases slightly during leaf development; Belongs to the MIP/aquaporin (TC 1.A.8) family. PIP (TC 1.A.8.11) subfamily
BZIP53	3702.AT3G62420.1	Basic region/leucine zipper motif 53; Transcription activator that binds DNA to the C-box-like motif (5'-TGCTGACGTCA-3'), ABRE elements, G-box-like motif (5'- CCACGTGGCC-3'), DOF (5'-AAAG-3'), I-box (5'-GATAA-3'), BS1 (5'- AGCGGG-3'), MY3 (5'-CGACG-3'), 5'-CAGTGCGC-3' and 5'-ACTCAT-3' sequence in target gene promoters. DNA-binding and subsequent transcription activation is triggered by heterodime…
PSAL	3702.AT4G12800.1	Encodes subunit L of photosystem I reaction center; Belongs to the PsaL family
AT4G13990	3702.AT4G13990.1	Probable xyloglucan galactosyltransferase GT14; Functions in xyloglucan synthesis by adding side chains to the xylosylated glucan backbone. Involved in the galactosylation of hemicellulose xyloglucan
AT4G19520	3702.AT4G19520.1	Disease resistance protein (TIR-NBS-LRR class) family; Its function is described as transmembrane receptor activity, ATP binding; Involved in signal transduction, apoptosis, defense response, innate immune response; Located in intrinsic to membrane; Contains the following InterPro domains: NB-ARC (InterPro:IPR002182), Leucine-rich repeat (InterPro:IPR001611), Disease resistance protein (InterPro:…
AT4G19530	3702.AT4G19530.1	Disease resistance protein (TIR-NBS-LRR class) family; Encodes a TIR-NB-LRR resistance protein. Transient expression in tobacco induces cell death
CYCT1;2	3702.AT4G19560.1	Cyclin family protein; CYCT1;2; Contains the following InterPro domains: Cyclin-like (InterPro:IPR011028), Cyclin-related (InterPro:IPR013763), Transcription regulator cyclin (InterPro:IPR015429), Cyclin, N-terminal (InterPro:IPR006671), Cyclin (InterPro:IPR006670); BEST Arabidopsis thaliana protein match is: Cyclin family protein (TAIR:AT5G45190.1); Has 2418 Blast hits to 2418 proteins in 249 sp…
ATK1	3702.AT4G21270.1	Kinesin-like protein KIN-14C; Kinesin that supports microtubule movement in an ATP- dependent manner and has a minus-end directed polarity. Plays a crucial role in spindle morphogenesis in male meiosis. In mitosis, is required for normal microtubule accumulation at the spindle poles during prophase and may play a role in spindle assembly during prometaphase; Belongs to the TRAFAC class myosin-kin…
AT4G24830	3702.AT4G24830.1	Argininosuccinate synthase, chloroplastic; Arginosuccinate synthase family; Its function is described as argininosuccinate synthase activity, ATP binding; Involved in arginine biosynthetic process; Located in chloroplast stroma, chloroplast; Expressed in 25 plant structures; Expressed during 15 growth stages; Contains the following InterPro domains: Rossmann-like alpha/beta/alpha sandwich fold (I…
PRF4	3702.AT4G29340.1	Profilin-3; Profilin is a low-molecular weight, actin monomer-binding protein that regulates the organization of actin cytoskeleton in eukaryotes, including higher plants. PRF4 and PRF5 are late pollen-specific and are not detectable in other cell types of the plant body including microspores and root hairs. Immunocytochemical studies at the subcellular level reveal that both the constitutive and…
TIFY8	3702.AT4G32570.1	TIFY domain protein 8; Repressor of jasmonate responses
AT4G33070	3702.AT4G33070.1	Thiamine pyrophosphate dependent pyruvate decarboxylase family protein; May play a role in ethanolic fermentation during anoxia; Belongs to the TPP enzyme family
APM1	3702.AT4G33090.1	Aminopeptidase M1; Metallopeptidase that binds to the auxin transport inhibitor N-1-naphthylphthalamic acid (NPA). Required for embryonic and seedling development as well as cell cycle progression. Homodimerization is required to proper localization and activity. May play a negative role in the regulation of PIN auxin transport proteins
HMA6	3702.AT4G33520.2	Copper-transporting ATPase PAA1, chloroplastic; Mediates copper transfer across the plastid envelope. Required for the delivery of copper into the plastid stroma, which is essential for the function of copper proteins. Seems to be selective for monovalent copper Cu(+) transport. Plays also a role in glucose signaling-mediated cell proliferation of root meristem in non-green tissues; Belongs to th…
EDA9	3702.AT4G34200.1	D-3-phosphoglycerate dehydrogenase 1, chloroplastic; Involved in the plastidial phosphorylated pathway of serine biosynthesis (PPSB). Required for mature pollen development
HDR	3702.AT4G34350.1	4-hydroxy-3-methylbut-2-enyl diphosphate reductase, chloroplastic; Arabidopsis ISPH is involved in the plastid nonmevalonate pathway of isoprenoid biosynthesis. It was shown to complement the lethal phenotype of E. coli ispH mutant and is therefore most likely encodes a protein with 4-hydroxy-3-methylbut-2-en-1-yl diphosphate reductase activity involved in the last step of mevalonate-independent …
At4g35830	3702.AT4G35830.1	Aconitate hydratase 1; Encodes an aconitase that can catalyze the conversion of citrate to isocitrate through a cis-aconitate intermediate, indicating that it may participate in the TCA cycle and other primary metabolic pathways. The protein is believed to accumulate in the mitochondria and the cytosol. It affects CSD2 (At2g28190 - a superoxide dismutase) transcript levels and may play a role in …
APP1	3702.AT4G36760.1	Arabidopsis aminopeptidase P1; Belongs to the peptidase M24B family
HSF4	3702.AT4G36990.1	Heat stress transcription factor B-1; Encodes a protein whose sequence is similar to heat shock factors that regulate the expression of heat shock proteins. Transcript level is increased in response to heat shock. However, overexpression of this gene did not result in the increase of decrease of heat shock proteins; Belongs to the HSF family. Class B subfamily
AT4G39170	3702.AT4G39170.1	Phosphatidylinositol/phosphatidylcholine transfer protein SFH6; Required for transport of secretory proteins from the Golgi complex. Catalyzes the transfer of phosphatidylinositol and phosphatidylcholine between membranes in vitro (By similarity)
HB51	3702.AT5G03790.1	Putative homeobox-leucine zipper protein ATHB-51; Encodes a homeodomain leucine zipper class I (HD-Zip I) meristem identity regulator that acts together with LFY to induce CAL expression. It binds to the CAL promoter proximal CAATNATTG element. LMI1 acts primarily downstream of LFY in meristem identity regulation. The interaction between LFY, LMI1 and CAL resembles a feed-forward loop transcripti…
AT5G06050	3702.AT5G06050.1	Putative methyltransferase family protein; Involved in biological_process unknown; Located in endomembrane system; Expressed in 22 plant structures; Expressed during 13 growth stages; Contains the following InterPro domains: Protein of unknown function DUF248, methyltransferase putative (InterPro:IPR004159); BEST Arabidopsis thaliana protein match is: S-adenosyl-L-methionine-dependent methyltrans…
ML4	3702.AT5G07290.1	AML4 A member of mei2-like gene family, predominantly plant-based family of genes encoding RNA binding proteins with characteristic presence of a highly conserved RNA binding motif first described in the mei2 gene of the fission yeast S. pombe. In silico analyses reveal nine mei2 -like genes in A. thaliana. They were grouped into four distinct clades, based on overall sequence similarity and subf…
RPA70B	3702.AT5G08020.1	Replication protein A 70 kDa DNA-binding subunit B; Component of the replication protein A complex (RPA) required for DNA recombination, repair and replication. The activity of RPA is mediated by single-stranded DNA binding and protein interactions (By similarity). Probably involved in repair of double-strand DNA breaks (DSBs) induced by genotoxic stresses (By similarity)
AT5G08680	3702.AT5G08680.1	ATP synthase subunit beta-3, mitochondrial; Mitochondrial membrane ATP synthase (F(1)F(0) ATP synthase or Complex V) produces ATP from ADP in the presence of a proton gradient across the membrane which is generated by electron transport complexes of the respiratory chain. F-type ATPases consist of two structural domains, F(1) - containing the extramembraneous catalytic core, and F(0) - containing…
RGP2	3702.AT5G15650.1	Reversibly glycosylated polypeptide 2; UDP-L-arabinose mutase involved in the biosynthesis of cell wall non-cellulosic polysaccharides. Catalyzes the interconvertion of UDP-L-arabinopyranose (UDP-Arap) and UDP-L- arabinofuranose (UDP-Araf) in vitro. Preferentially catalyzes the formation of UDP-Arap from UDP-Araf. At thermodynamic equilibrium in vitro the ratio of the pyranose form over the furan…
APL1	3702.AT5G19220.1	Glucose-1-phosphate adenylyltransferase large subunit 1, chloroplastic; Encodes the large subunit of ADP-glucose pyrophosphorylase which catalyzes the first, rate limiting step in starch biosynthesis. The large subunit plays a regulatory role whereas the small subunit (ApS) is the catalytic isoform. Four isoforms (ApL1-4) have been identified. ApL1 is the major large subunit isoform present in le…
MGD2	3702.AT5G20410.1	Monogalactosyldiacylglycerol synthase 2, chloroplastic; Involved in the synthesis of the major structural component of photosynthetic membranes and in the chloroplast envelope biogenesis. Can use both prokaryotic (18:1/16:0) or eukaryotic (18:2/18:2) 1,2-diacylglycerol species, but operates with some preference for the eukaryotic one; Belongs to the glycosyltransferase 28 family
MS3	3702.AT5G20980.2	5-methyltetrahydropteroyltriglutamate--homocysteine methyltransferase 3, chloroplastic; Catalyzes the transfer of a methyl group from 5- methyltetrahydrofolate to homocysteine resulting in methionine formation
MS1	3702.AT5G22260.1	RING/FYVE/PHD zinc finger superfamily protein; Transcriptional activator required for anther and post- meiotic pollen development and maturation. Seems to regulate inflorescence branching and floral development. May control tapetal development by directly regulating tapetal programmed cell death (PCD) and breakdown. Implicated in pollen cytosolic components and wall development (e.g. exine and in…
AT5G23250	3702.AT5G23250.1	Succinate--CoA ligase [ADP-forming] subunit alpha-2, mitochondrial; Succinyl-CoA synthetase functions in the citric acid cycle (TCA), coupling the hydrolysis of succinyl-CoA to the synthesis of ATP and thus represents the only step of substrate- level phosphorylation in the TCA. The alpha subunit of the enzyme binds the substrates coenzyme A and phosphate, while succinate binding and nucleotide s…
SS1	3702.AT5G24300.1	Starch synthase 1, chloroplastic/amyloplastic; SSI is a plastidial enzyme and crucial for the synthesis of normal amylopectin in the leaves of Arabidopsis. The absence of SSI results in a deficiency in the number of shorter glucans which in turn affect the formation and connection of the amylopectin clusters in starch	Starch synthase 1, chloroplastic/amyloplastic	UPI0000048BA3	ath:AT5G24300	starch synthase 1
BIP1	3702.AT5G28540.1	Mediator of RNA polymerase II transcription subunit 37a; Component of the Mediator complex, a coactivator involved in the regulated transcription of nearly all RNA polymerase II-dependent genes. Mediator functions as a bridge to convey information from gene-specific regulatory proteins to the basal RNA polymerase II transcription machinery. The Mediator complex, having a compact conformation in i…
ACS	3702.AT5G36880.2	Acetyl-coenzyme A synthetase, chloroplastic/glyoxysomal; Encodes a plastidic acetyl-coA synthetase. This enzyme plays a role in converting acetate to acetyl-coA in the plastids. It does not appear to be a major contributor to fatty acid biosynthesis based on mutant phenotypes. The enzyme seems to act as a monomer and may play an important role in preventing the toxic accumulation of fermentation …
EXPA22	3702.AT5G39270.1	Expansin-A22; Causes loosening and extension of plant cell walls by disrupting non-covalent bonding between cellulose microfibrils and matrix glucans. No enzymatic activity has been found (By similarity)
AT5G43920	3702.AT5G43920.1	Transducin family protein / WD-40 repeat family protein; Contains the following InterPro domains: WD40 repeat 2 (InterPro:IPR019782), WD40 repeat, conserved site (InterPro:IPR019775), WD40 repeat (InterPro:IPR001680), CTLH, C-terminal LisH motif (InterPro:IPR006595), G-protein beta WD-40 repeat, region (InterPro:IPR020472), WD40 repeat-like-containing domain (InterPro:IPR011046), WD40-repeat-cont…
TUB4	3702.AT5G44340.1	Tubulin beta-4 chain; Tubulin is the major constituent of microtubules. It binds two moles of GTP, one at an exchangeable site on the beta chain and one at a non-exchangeable site on the alpha chain; Belongs to the tubulin family
AT5G45490	3702.AT5G45490.1	P-loop containing nucleoside triphosphate hydrolases superfamily protein; Possible disease resistance protein
AT5G46460	3702.AT5G46460.1	Pentatricopeptide repeat-containing protein At5g46460, mitochondrial; Pentatricopeptide repeat (PPR) superfamily protein; Involved in biological_process unknown; Located in mitochondrion; Expressed in 20 plant structures; Expressed during 11 growth stages; Contains the following InterPro domains: Pentatricopeptide repeat (InterPro:IPR002885); BEST Arabidopsis thaliana protein match is: Tetratrico…
AT5G47980	3702.AT5G47980.1	HXXXD-type acyl-transferase family protein; Probably involved in the modification of desaturated thalian-diol
ICK6	3702.AT5G48820.2	Kip-related protein (KRP) gene, encodes CDK (cyclin-dependent kinase) inhibitor (CKI), negative regulator of cell division. Binds to D type and CDC2A cyclins and may inhibit cell cycle. Seven KRP genes were found in Arabidopsis thaliana. Differential expression patterns for distinct KRPs were revealed by in situ hybridization; Belongs to the CDI family. ICK/KRP subfamily
MAB1	3702.AT5G50850.1	Pyruvate dehydrogenase E1 component subunit beta-1, mitochondrial; The pyruvate dehydrogenase complex catalyzes the overall conversion of pyruvate to acetyl-CoA and CO(2). It contains multiple copies of three enzymatic components: pyruvate dehydrogenase (E1), dihydrolipoamide acetyltransferase (E2) and lipoamide dehydrogenase (E3)
CLPC1	3702.AT5G50920.1	Chaperone protein ClpC1, chloroplastic; Molecular chaperone that hydrolyzes ATP and is associated with the chloroplast protein import apparatus. May function as the motor for chloroplast protein translocation, as translocation requires ATP hydrolysis in the stroma. May interact with a ClpP-like protease involved in degradation of denatured proteins in the chloroplast. Involved in the regulation o…
PGMP	3702.AT5G51820.1	Phosphoglucomutase, chloroplastic; Encodes a plastid isoform of the enzyme phosphoglucomutase involved in controlling photosynthetic carbon flow. Effective petiole movement against the direction of the gravity requires functional PGM activity that is required for full development of amyloplasts
AT5G53730	3702.AT5G53730.1	Late embryogenesis abundant (LEA) hydroxyproline-rich glycoprotein family; Involved in the regulation of sugar, amino acid and some primary metabolite export from companion cells (CCs) to sieve elements (SEs) in phloem. Required for apoplastic phloem sugar loading in source leaves in order to transport it to sink tissues. Required for correct sugar partitioning between source leaves and sink orga…
MAMI	3702.AT5G54110.1	Membrane-associated mannitol-induced; Encodes a highly polar protein with more than 60% hydrophilic amino acid residues that is associated with the plasma membrane. It has limited secondary structure similarity to VAP-33 from Aplysia, which may be involved in membrane trafficking
ABI2	3702.AT5G57050.1	Protein phosphatase 2C family protein; Repressor of the abscisic acid (ABA) signaling pathway that regulates numerous ABA responses, such as stomatal closure, osmotic water permeability of the plasma membrane (Pos), high light stress, response to glucose, seed germination and inhibition of vegetative growth. During the stomatal closure regulation, modulates the inward calcium-channel permeability…
AT5G58400	3702.AT5G58400.1	Peroxidase superfamily protein; Removal of H(2)O(2), oxidation of toxic reductants, biosynthesis and degradation of lignin, suberization, auxin catabolism, response to environmental stresses such as wounding, pathogen attack and oxidative stress. These functions might be dependent on each isozyme/isoform in each plant tissue; Belongs to the peroxidase family. Classical plant (class III) peroxidas…
AT5G61390	3702.AT5G61390.1	Polynucleotidyl transferase, ribonuclease H-like superfamily protein; Probable exonuclease involved in enuclation of sieve elements
TUB2	3702.AT5G62690.1	Tubulin beta chain 2; Tubulin is the major constituent of microtubules. It binds two moles of GTP, one at an exchangeable site on the beta chain and one at a non-exchangeable site on the alpha chain; Belongs to the tubulin family
AT5G64170	3702.AT5G64170.2	Dentin sialophosphoprotein-related; Transcriptional coactivator necessary for expression of the clock genes PRR5 and TOC1. Antagonizes REV8 function in the regulation of anthocyanin accumulation. Involved in red light input to the clock. Activates clock-controlled genes with afternoon peak. Mediates light inhibition of hypocotyl elongation
HB53	3702.AT5G66700.1	Homeobox-leucine zipper protein ATHB-53; Encodes a homeodomain protein. Member of HD-ZIP 1 family, most closely related to HB5. AtHB53 is auxin-inducible and its induction is inhibited by cytokinin, especially in roots therefore may be involved in root development; Belongs to the HD-ZIP homeobox family. Class I subfamily
ATPA	3702.ATCG00120.1	Encodes the ATPase alpha subunit, which is a subunit of ATP synthase and part of the CF1 portion which catalyzes the conversion of ADP to ATP using the proton motive force. This complex is located in the thylakoid membrane of the chloroplast; Belongs to the ATPase alpha/beta chains family
rps2	3702.ATCG00160.1	30S ribosomal protein S2, chloroplastic; Chloroplast ribosomal protein S2
RPOB	3702.ATCG00190.1	Chloroplast DNA-dependent RNA polymerase B subunit. The transcription of this gene is regulated by a nuclear encoded RNA polymerase. This gene has been transferred to mitochondrial genome during crucifer evolution
RBCL	3702.ATCG00490.1	Ribulose bisphosphate carboxylase large chain; RuBisCO catalyzes two reactions: the carboxylation of D- ribulose 1,5-bisphosphate, the primary event in carbon dioxide fixation, as well as the oxidative fragmentation of the pentose substrate in the photorespiration process. Both reactions occur simultaneously and in competition at the same active site; Belongs to the RuBisCO large chain family. Ty…
YCF4	3702.ATCG00520.1	Encodes a protein required for photosystem I assembly and stability. In cyanobacteria, loss of function mutation in this gene increases PSII/PSI ratio without any influence on photoautotrophic growth
RPL20	3702.ATCG00660.1	50S ribosomal protein L20, chloroplastic; Binds directly to 23S ribosomal RNA and is necessary for the in vitro assembly process of the 50S ribosomal subunit. It is not involved in the protein synthesizing functions of that subunit (By similarity)
PCLPP	3702.ATCG00670.1	Chloroplastic ATP-dependent Clp protease proteolytic subunit 1; Encodes the only ClpP (caseinolytic protease) encoded within the plastid genome. Contains a highly conserved catalytic triad of Ser-type proteases (Ser-His-Asp). Part of the 350 kDa chloroplast Clp complex. The name reflects nomenclature described in Adam et. al (2001)
rps19	3702.ATCG00820.1	30S ribosomal protein S19, chloroplastic; Protein S19 forms a complex with S13 that binds strongly to the 16S ribosomal RNA
YCF1.2	3702.ATCG01130.1	Protein TIC 214; Involved in protein precursor import into chloroplasts. May be part of an intermediate translocation complex acting as a protein-conducting channel at the inner envelope; Belongs to the TIC214 family

## Sheet: RM_String_PPI_Enrichment
Proteomic profiling and rhizosphere-associated microbial communities reveal adaptive mechanisms of Dioclea apurensis Kunth in eastern Amazon's rehabilitating minelands
Sidney Vasconcelos do Nascimento, Paulo Henrique de Oliveira Costa, Héctor Herrera, Cecílio Frois Caldeira Júnior, Markus Gastauer, Silvio Junio Ramos, Guilherme Oliveira, Rafael Borges da Silva Valadares
Supplementary Dataset 2. PPI enrichment of RM plants proteins in STRING.
#node	identifier	annotation
AT1G03982	3702.AT1G03982.1	PAK-box/P21-Rho-binding family protein; Functions as downstream effector of Rho-related GTP binding proteins of the "Rho of Plants" (ROPs) family. Participates in the propagation of ROP GTPase signals in specific cellular responses (By similarity)
AT1G07400	3702.AT1G07400.1	HSP20-like chaperones superfamily protein; Cytosolic mediator for sorting and targeting of nascent chloroplast outer envelope membrane (OEM) proteins to the chloroplast. Functions as a AKR2A cofactor to facilitates the targeting of OEP7 to chloroplasts; Belongs to the small heat shock protein (HSP20) family
CSD1	3702.AT1G08830.1	Encodes a cytosolic copper/zinc superoxide dismutase CSD1 that can detoxify superoxide radicals. Its expression is affected by miR398-directed mRNA cleavage. Regulated by biotic and abiotic stress; Belongs to the Cu-Zn superoxide dismutase family
RAB11c	3702.AT1G09630.1	Ras-related protein RABA2a; Encodes a putative GTP-binding protein. Associates with organelles on a pathway from the Golgi to the plasma membrane in interphase. In dividing cells acts at the cell plate
AT1G13750	3702.AT1G13750.1	Purple acid phosphatases superfamily protein; Its function is described as hydrolase activity, protein serine/threonine phosphatase activity, metal ion binding, acid phosphatase activity; Involved in biological_process unknown; Located in endomembrane system; Expressed in 21 plant structures; Expressed during 13 growth stages; Contains the following InterPro domains: Purple acid phosphatase, N-te…
XTH28	3702.AT1G14720.1	Probable xyloglucan endotransglucosylase/hydrolase protein 28; Catalyzes xyloglucan endohydrolysis (XEH) and/or endotransglycosylation (XET). Cleaves and religates xyloglucan polymers, an essential constituent of the primary cell wall, and thereby participates in cell wall construction of growing tissues (By similarity); Belongs to the glycosyl hydrolase 16 family. XTH group 3 subfamily
ATILP1	3702.AT1G17210.1	Uncharacterized protein At1g17210; IAP-like protein 1 (ILP1); Its function is described as zinc ion binding; Located in cytosol, nucleus, phragmoplast; Expressed in 23 plant structures; Expressed during 13 growth stages; Contains the following InterPro domains: Zinc finger, C3HC-like (InterPro:IPR012935), Proteinase inhibitor I32, inhibitor of apoptosis (InterPro:IPR001370); BEST Arabidopsis thal…
AHA10	3702.AT1G17260.1	Autoinhibited H(+)-ATPase isoform 10; The plasma membrane H(+) ATPase of plants and fungi generates a proton gradient that drives the active transport of nutrients by H(+)-symport. The resulting external acidification and/or internal alkinization may mediate growth responses; Belongs to the cation transport ATPase (P-type) (TC 3.A.3) family. Type IIIA subfamily
GLP4	3702.AT1G18970.1	Germin-like protein subfamily T member 1; May play a role in plant defense. Probably has no oxalate oxidase activity even if the active site is conserved
AT1G19835	3702.AT1G19835.1	Plant protein of unknown function (DUF869); Its function is described as molecular_function unknown; Involved in biological_process unknown; Located in plasma membrane; Expressed in 22 plant structures; Expressed during 13 growth stages; Contains the following InterPro domains: Protein of unknown function DUF869, plant (InterPro:IPR008587); BEST Arabidopsis thaliana protein match is: Plant protei…
ATL15	3702.AT1G22500.1	E3 ubiquitin-protein ligase ATL15; E3 ubiquitin-protein ligase able to catalyze polyubiquitination with ubiquitin-conjugating enzyme E2 UBC8, UBC10, UBC11, UBC28 and UBC29 in vitro
CINV1	3702.AT1G35580.2	Alkaline/neutral invertase CINV1; Cytosolic invertase that specifically cleaves sucrose into glucose and fructose and is involved in the regulation of multiple tissue development including primary root elongation, root hair growth, leaf and silique development, and floral transition. Is involved in osmotic stress-induced inhibition on lateral root growth by controlling the concentration of hexose…
RACK1B_AT	3702.AT1G48630.1	Receptor for activated C kinase 1B; Encodes a protein with similarity to mammalian RACKs. RACKs function to shuttle activated protein kinase C to different subcellular sites and may also function as a scaffold through physical interactions with other proteins. RACK1B has no phenotype on its own and probably acts redundantly with RACK1A and RACK1C; Belongs to the WD repeat G protein beta family. R…
ACT8	3702.AT1G49240.1	Actin-8; Actins are highly conserved proteins that are involved in various types of cell motility and are ubiquitously expressed in all eukaryotic cells. Essential component of cell cytoskeleton; plays an important role in cytoplasmic streaming, cell shape determination, cell division, organelle movement and extension growth. This is considered as one of the vegetative actins
ALATS	3702.AT1G50200.1	Alanyl-tRNA synthetase; Catalyzes the attachment of alanine to tRNA(Ala) in a two-step reaction: alanine is first activated by ATP to form Ala- AMP and then transferred to the acceptor end of tRNA(Ala). Also edits incorrectly charged tRNA(Ala) via its editing domain; Belongs to the class-II aminoacyl-tRNA synthetase family
HSP101	3702.AT1G74310.1	Chaperone protein ClpB1; Encodes ClpB1, which belongs to the Casein lytic proteinase/heat shock protein 100 (Clp/Hsp100) family. Involved in refolding of proteins which form aggregates under heat stress. Also known as AtHsp101. AtHsp101 is a cytosolic heat shock protein required for acclimation to high temperature
LSM3B	3702.AT1G76860.1	Small nuclear ribonucleoprotein family protein; Component of LSM protein complexes, which are involved in RNA processing. Component of the cytoplasmic LSM1-LSM7 complex which is involved in mRNA degradation by promoting decapping and leading to accurate 5'-3' mRNA decay. The cytoplasmic LSM1-LSM7 complex regulates developmental gene expression by the decapping of specific development-related tran…
MC6	3702.AT1G79320.1	Metacaspase-6; Metacaspase 6 (MC6); Its function is described as cysteine-type endopeptidase activity; Involved in proteolysis; Located in cellular_component unknown; Expressed in stem, root; Contains the following InterPro domains: Peptidase C14, caspase catalytic (InterPro:IPR011600); BEST Arabidopsis thaliana protein match is: metacaspase 5 (TAIR:AT1G79330.1); Has 1177 Blast hits to 1175 prote…
CASP3	3702.AT2G27370.1	Uncharacterised protein family (UPF0497); Regulates membrane-cell wall junctions and localized cell wall deposition. Required for establishment of the Casparian strip membrane domain (CSD) and the subsequent formation of Casparian strips, a cell wall modification of the root endodermis that determines an apoplastic barrier between the intraorganismal apoplasm and the extraorganismal apoplasm and …
LOS2	3702.AT2G36530.1	Bifunctional enolase 2/transcriptional activator; Multifunctional enzyme that acts as an enolase involved in the metabolism and as a positive regulator of cold-responsive gene transcription. Binds to the cis-element the gene promoter of STZ/ZAT10, a zinc finger transcriptional repressor
RCA	3702.AT2G39730.1	Ribulose bisphosphate carboxylase/oxygenase activase, chloroplastic; Activation of RuBisCO (ribulose-1,5-bisphosphate carboxylase/oxygenase; EC 4.1.1.39) involves the ATP-dependent carboxylation of the epsilon-amino group of lysine leading to a carbamate structure
AT2G41090	3702.AT2G41090.1	Calcium-binding EF-hand family protein; Potential calcium sensor
AT3G04820	3702.AT3G04820.1	Pseudouridine synthase family protein; Its function is described as pseudouridine synthase activity; Involved in pseudouridine synthesis, RNA modification; Expressed in 21 plant structures; Expressed during 13 growth stages; Contains the following InterPro domains: Pseudouridine synthase, catalytic domain (InterPro:IPR020103), Pseudouridine synthase, TruD (InterPro:IPR001656), Pseudouridine synth…
AT3G10440	3702.AT3G10440.1	Shugoshin C terminus; Protects sister chromatid centromere cohesion in meiosis I but not through the protection of the cohesin SYN1. Required with SGO2 for full protection of centromeric cohesion during anaphase I. Required to prevent precocious release of pericentromeric cohesins during meiosis. Not necessary for the maintenance of the synaptonemal complex (SC). Not required for monopolar spindl…
CPK2	3702.AT3G10660.1	Calmodulin-domain protein kinase cdpk isoform 2; Predicted to encode calcium-dependent protein kinase and is localized to the ER. Protein is myristoylated in a cell-free extract. Changing the proposed myristoylated site, G residue in the amino terminal, to A prevented the meristoylation . The G to A mutation decreased AtCPK2 membrane association by approximately 50%
NAP7	3702.AT3G10670.1	ABC transporter I family member 6, chloroplastic; Plastidic SufC-like ATP-binding cassette/ATPase essential for Arabidopsis embryogenesis. Involved in the biogenesis and/or repair of oxidatively damaged Fe-S clusters. Expressed in embryos and meristems
ACT11	3702.AT3G12110.1	Actin-11; Actins are highly conserved proteins that are involved in various types of cell motility and are ubiquitously expressed in all eukaryotic cells. Essential component of cell cytoskeleton; plays an important role in cytoplasmic streaming, cell shape determination, cell division, organelle movement and extension growth. This is considered as one of the reproductive actins
HSP70	3702.AT3G12580.1	Probable mediator of RNA polymerase II transcription subunit 37c; Component of the Mediator complex, a coactivator involved in the regulated transcription of nearly all RNA polymerase II-dependent genes. Mediator functions as a bridge to convey information from gene-specific regulatory proteins to the basal RNA polymerase II transcription machinery. The Mediator complex, having a compact conforma…
AT3G16740	3702.AT3G16740.1	F-box and associated interaction domains-containing protein; Component of SCF(ASK-cullin-F-box) E3 ubiquitin ligase complexes, which may mediate the ubiquitination and subsequent proteasomal degradation of target proteins
ICL	3702.AT3G21720.1	Isocitrate lyase; Involved in storage lipid mobilization during the growth of higher plant seedling; Belongs to the isocitrate lyase/PEP mutase superfamily. Isocitrate lyase family
PAC1	3702.AT3G22110.1	Proteasome subunit alpha type-4-A; The proteasome is a multicatalytic proteinase complex which is characterized by its ability to cleave peptides with Arg, Phe, Tyr, Leu, and Glu adjacent to the leaving group at neutral or slightly basic pH. The proteasome has an ATP-dependent proteolytic activity
AT3G23690	3702.AT3G23690.1	Basic helix-loop-helix (bHLH) DNA-binding superfamily protein; Its function is described as DNA binding, sequence-specific DNA binding transcription factor activity; Involved in regulation of transcription; Located in nucleus; Expressed in 22 plant structures; Expressed during 13 growth stages; Contains the following InterPro domains: Helix-loop-helix DNA-binding domain (InterPro:IPR001092), Heli…
GAPA	3702.AT3G26650.1	Encodes one of the two subunits forming the photosynthetic glyceraldehyde-3-phosphate dehydrogenase (GAPDH) and as such a constituent of the supramolecular complex with phosphoribulokinase (PRK) thought to be linked by a small peptide encoded by CP12-2. GapA-1 is coordinately expressed by light with PRK and CP12-2. The enzyme activity, tested in leaf protein extracts dropped significantly after e…
HSP93-III	3702.AT3G48870.1	Chaperone protein ClpC2, chloroplastic; Molecular chaperone. May act as a suppressor of FtsH-mediated thylakoid membrane biogenesis and may enhance photoinhibition. Seems not involved in chloroplastic protein import. Probable component of the TIC-associated stromal import motor involved in inner membrane translocation. Has an ATPase activity, but no ADPase activity. Interacts with transit peptide…
PAD1	3702.AT3G51260.1	20S proteasome alpha subunit PAD1; The proteasome is a multicatalytic proteinase complex which is characterized by its ability to cleave peptides with Arg, Phe, Tyr, Leu, and Glu adjacent to the leaving group at neutral or slightly basic pH. The proteasome has an ATP-dependent proteolytic activity. Mediates the association of the SCF(TIR1) E3 ubiquitin ligase complex with the proteasome
AT3G53870	3702.AT3G53870.1	Ribosomal protein S3 family protein; Its function is described as structural constituent of ribosome, RNA binding; Involved in response to salt stress, translation; Located in cytosolic small ribosomal subunit, cytosolic ribosome, membrane; Expressed in root, leaf; Contains the following InterPro domains: K Homology, prokaryotic type (InterPro:IPR009019), K Homology, type 2 (InterPro:IPR004044), …
AT3G56300	3702.AT3G56300.1	Cysteinyl-tRNA synthetase, class Ia family protein; Its function is described as cysteine-tRNA ligase activity, nucleotide binding, ATP binding; Involved in cysteinyl-tRNA aminoacylation, translation; Located in cytoplasm; Expressed in 11 plant structures; Expressed during 6 growth stages; Contains the following InterPro domains: Rossmann-like alpha/beta/alpha sandwich fold (InterPro:IPR014729), …
AT3G59580	3702.AT3G59580.2	Plant regulator RWP-RK family protein; Probable transcription factor
HB-12	3702.AT3G61890.1	Encodes a homeodomain leucine zipper class I (HD-Zip I) protein. Loss of function mutant has abnormally shaped leaves and stems
AT4G01610	3702.AT4G01610.1	Cysteine proteinases superfamily protein; Thiol protease that possesses high activity toward the cathepsin synthetic substrate Arg-Arg-7-amino-4-methylcoumarin (RR-AMC) and the papain substrate Gly-Arg-Arg-AMC (GRR-AMC). Can cleave the papain substrate Phe-Arg-AMC (FR-AMC) and the caspase-3 substrate Asp-Glu-Val-Asp-rhodamine 110 (DEVD-R110). Has no activity towards the caspase-6 substrate VEID-A…
WRKY42	3702.AT4G04450.1	WRKY family transcription factor; Transcription factor. Interacts specifically with the W box (5'-(T)TGAC[CT]-3'), a frequently occurring elicitor- responsive cis-acting element (By similarity). Modulates phosphate homeostasis and Pi translocation by regulating PHO1 expression
UBP9	3702.AT4G10570.1	Ubiquitin carboxyl-terminal hydrolase 10; Recognizes and hydrolyzes the peptide bond at the C- terminal Gly of ubiquitin. Involved in the processing of poly- ubiquitin precursors as well as that of ubiquitinated proteins (By similarity)
TPS5	3702.AT4G17770.1	Alpha,alpha-trehalose-phosphate synthase [UDP-forming] 5; Encodes an enzyme putatively involved in trehalose biosynthesis. The protein has a trehalose synthase (TPS)-like domain that may or may not be active as well as a trehalose phosphatase (TPP)-like domain. Phosphorylated TPS5 extracted from Arabidopsis cells binds directly to 14-3-3 isoforms; In the N-terminal section; belongs to the glycosy…
NDB3	3702.AT4G21490.1	External alternative NAD(P)H-ubiquinone oxidoreductase B3, mitochondrial; Alternative NADH-ubiquinone oxidoreductase which catalyzes the oxidation of mitochondrial NADH does not translocate protons across the inner mitochondrial membrane
UGE2	3702.AT4G23920.1	UDP-D-glucose/UDP-D-galactose 4-epimerase 2; Catalyzes the interconversion between UDP-glucose and UDP-galactose. Cooperates with UGE3 in pollen development and with UGE4 in cell wall carbohydrate biosynthesis and growth; Belongs to the NAD(P)-dependent epimerase/dehydratase family
NDB1	3702.AT4G28220.1	External alternative NAD(P)H-ubiquinone oxidoreductase B1, mitochondrial; Alternative NADH-ubiquinone oxidoreductase which catalyzes the oxidation of mitochondrial NADH does not translocate protons across the inner mitochondrial membrane (By similarity). Calcium-dependent NAD(P)H dehydrogenase. Binds calcium ions
VIP3	3702.AT4G29830.1	Transducin/WD40 repeat-like superfamily protein; Component of the PAF1 complex (PAF1C) which is involved in histone modifications such as methylation on histone H3 'Lys-4' (H3K4me3). Involved in regulation of flowering time. Required for the expression of the flowering repressor and MADS box gene FLC. Required for histone H3 trimethylation on 'Lys-4' (H3K4me3) and histone dimethylation on 'Lys-36…
AT4G36130	3702.AT4G36130.1	Ribosomal protein L2 family; Its function is described as structural constituent of ribosome; Involved in translation; Located in cytosolic ribosome, ribosome, cytosolic large ribosomal subunit, plasma membrane, vacuole; Expressed in guard cell, cultured cell; Contains the following InterPro domains: Nucleic acid-binding, OB-fold (InterPro:IPR012340), Ribosomal protein L2 (InterPro:IPR002171), Tr…
AT4G36820	3702.AT4G36820.1	Calcium uniporter protein 1, mitochondrial; Mitochondrial inner membrane calcium uniporter that mediates calcium uptake into mitochondria. Constitutes a pore- forming and calcium-conducting subunit. Mitochondrial calcium homeostasis plays key roles in cellular physiology and regulates cell bioenergetics, cytoplasmic calcium signals and activation of cell death pathways
PLP1	3702.AT4G37070.2	Acyl transferase/acyl hydrolase/lysophospholipase superfamily protein; Possesses non-specific lipolytic acyl hydrolase (LAH) activity. Catalyzes the hydrolysis of the neutral lipids monogalactosyldiacylglycerol (MGDG), digalactosyldiacylglycerol (DGDG) and phosphatidylglycerol (PG), and less efficiently the polar lipids phosphatidylcholine (PC) and phosphatidylinositol (PI), but not the storage l…
AT3G10090	3702.AT5G03850.1	Nucleic acid-binding, OB-fold-like protein; Its function is described as structural constituent of ribosome; Involved in translation, ribosome biogenesis; Located in cytosolic small ribosomal subunit, ribosome, cell wall, plasma membrane; Expressed in 24 plant structures; Expressed during 15 growth stages; Contains the following InterPro domains: Nucleic acid-binding, OB-fold-like (InterPro:IPR01…
PAL3	3702.AT5G04230.2	Member of Phenylalanine ammonialyase (PAL) gene family. Differs significantly from PAL1 and PAL2 and other sequenced plant PAL genes. Arabidopsis has four PALs: AT2G37040 (PAL1), AT3G53260 (PAL2), AT5G04230 (PAL3) and AT3G10340 (PAL4)
CYP84A4	3702.AT5G04330.1	Cytochrome P450 superfamily protein; Cytochrome P450 involved in the production of catechol- substituted substrates needed for the arabidopyrones biosynthesis. Converts p-coumaraldehyde into caffealdehyde
PYD2	3702.AT5G12200.1	Dihydropyrimidinase; Catalyzes the second step of the reductive pyrimidine degradation, the reversible hydrolytic ring opening of dihydropyrimidines. Can catalyze the ring opening of 5,6- dihydrouracil to N-carbamoyl-alanine and of 5,6-dihydrothymine to N-carbamoyl-amino isobutyrate. Involved in the recycling of nitrogen from nucleobases to general nitrogen metabolism; Belongs to the metallo-depe…
SFC	3702.AT5G13300.1	ADP-ribosylation factor GTPase-activating protein AGD3; Belongs to 15-member small GTPase gene family, ARF-GAP domain proteins (AGD); corresponds to AGD3, and is one of four proteins belonging to class 1, together with AGD1, AGD2 and AGD4. The protein contains four domains: BAR domain, PH domain, an ARF-GAP domain, and two Ankyrin repeats. In sfc mutants, the secondary and tertiary veins of cotyl…
FDH	3702.AT5G14780.1	Formate dehydrogenase, chloroplastic/mitochondrial; Catalyzes the NAD(+)-dependent oxidation of formate to carbon dioxide. Involved in the cell stress response; Belongs to the D-isomer specific 2-hydroxyacid dehydrogenase family. FDH subfamily
AT5G15200	3702.AT5G15200.1	Ribosomal protein S4; Its function is described as structural constituent of ribosome; Involved in translation; Located in 7 components; Expressed in 26 plant structures; Expressed during 14 growth stages; Contains the following InterPro domains: Ribosomal protein S4 (InterPro:IPR001912), Ribosomal protein S4, conserved site (InterPro:IPR018079), Ribosomal protein S4/S9, eukaryotic/archaeal (Inte…
TUA3	3702.AT5G19770.1	Tubulin alpha-3; Tubulin is the major constituent of microtubules. It binds two moles of GTP, one at an exchangeable site on the beta chain and one at a non-exchangeable site on the alpha chain
HOT5	3702.AT5G43940.2	GroES-like zinc-binding dehydrogenase family protein; Encodes a glutathione-dependent formaldehyde dehydrogenase (also known as class III type alcohol dehydrogenase) reduces S-nitrosoglutathione (GSNO), the condensation product of glutathione and NO, that is a naturally occurring NO reservoir and also a reactive nitrogen intermediate. Gene expression is reduced by wounding and induced by salicyli…	UPI000000142B	UPI0001E9317F	X82647	ath:AT5G43940	sensitive to hot temperatures 5	sensitive to hot temperatures 5
AT3G58700	3702.AT5G45775.2	Ribosomal L5P family protein; Component of the ribosome, a large ribonucleoprotein complex responsible for the synthesis of proteins in the cell. The small ribosomal subunit (SSU) binds messenger RNAs (mRNAs) and translates the encoded message by selecting cognate aminoacyl- transfer RNA (tRNA) molecules. The large subunit (LSU) contains the ribosomal catalytic site termed the peptidyl transferas…
WOX2	3702.AT5G59340.1	Encodes a WUSCHEL-related homeobox gene family member with 65 amino acids in its homeodomain. Proteins in this family contain a sequence of eight residues (TLPLFPMH) downstream of the homeodomain called the WUS box. WOX2 has a putative Zinc finger domain downstream of the homeodomain. Transcripts are expressed in the egg cell, the zygote and the apical cell lineage and are reduced in met3-1 early…
AT5G60760	3702.AT5G60760.1	P-loop containing nucleoside triphosphate hydrolases superfamily protein; Required for the accumulation of phytic acid in seeds. Phytic acid is the primary storage form of phosphorus in cereal grains and other plant seeds
AT5G66150	3702.AT5G66150.1	Glycosyl hydrolase family 38 protein; Liberates mannose from p-nitrophenyl-alpha-D-mannoside in vitro
ATPA	3702.ATCG00120.1	Encodes the ATPase alpha subunit, which is a subunit of ATP synthase and part of the CF1 portion which catalyzes the conversion of ADP to ATP using the proton motive force. This complex is located in the thylakoid membrane of the chloroplast; Belongs to the ATPase alpha/beta chains family
NDHJ	3702.ATCG00420.1	NAD(P)H-quinone oxidoreductase subunit J, chloroplastic; NDH shuttles electrons from NAD(P)H:plastoquinone, via FMN and iron-sulfur (Fe-S) centers, to quinones in the photosynthetic chain and possibly in a chloroplast respiratory chain. The immediate electron acceptor for the enzyme in this species is believed to be plastoquinone. Couples the redox reaction to proton translocation, and thus conse…
RBCL	3702.ATCG00490.1	Ribulose bisphosphate carboxylase large chain; RuBisCO catalyzes two reactions: the carboxylation of D- ribulose 1,5-bisphosphate, the primary event in carbon dioxide fixation, as well as the oxidative fragmentation of the pentose substrate in the photorespiration process. Both reactions occur simultaneously and in competition at the same active site; Belongs to the RuBisCO large chain family. Ty…
PSBT	3702.ATCG00690.1	Encodes photosystem II 5 kD protein subunit PSII-T. This is a plastid-encoded gene (PsbTc) which also has a nuclear-encoded paralog (PsbTn)
RPS8	3702.ATCG00770.1	30S ribosomal protein S8, chloroplastic; One of the primary rRNA binding proteins, it binds directly to 16S rRNA central domain where it helps coordinate assembly of the platform of the 30S subunit
RPL5	3702.ATMG00210.1	Encodes a mitochondrial ribosomal protein L5, a constituent of the large subunit of the ribosomal complex

## Sheet: Clusters_information_canga
Proteomic profiling and rhizosphere-associated microbial communities reveal adaptive mechanisms of Dioclea apurensis Kunth in eastern Amazon's rehabilitating minelands
Sidney Vasconcelos do Nascimento, Paulo Henrique de Oliveira Costa, Héctor Herrera, Cecílio Frois Caldeira Júnior, Markus Gastauer, Silvio Junio Ramos, Guilherme Oliveira, Rafael Borges da Silva Valadares
Supplementary Dataset 2. Clusters of PPI enrichment of Cangaplants proteins in STRING.
Red Cluster
#term ID	term description	observed gene count	background gene count	strength	false discovery rate	matching proteins in your network (IDs)	matching proteins in your network (labels)
GO:0008152	Metabolic process	53	7962	0.46	3.04e-15	3702.AT1G06410.1,3702.AT1G09780.1,3702.AT1G13440.1,3702.AT1G20630.1,3702.AT1G26630.1,3702.AT1G30510.2,3702.AT1G60900.1,3702.AT1G69740.1,3702.AT1G74030.1,3702.AT1G76690.1,3702.AT1G77120.1,3702.AT1G79550.2,3702.AT2G01140.1,3702.AT2G18020.1,3702.AT2G21590.2,3702.AT2G24200.1,3702.AT2G32800.1,3702.AT2G36530.1,3702.AT2G45290.1,3702.AT3G03780.1,3702.AT3G04120.1,3702.AT3G09940.1,3702.AT3G12580.1,3702.AT3…	TPS7,iPGAM1,GAPC2,CAT1,FBR12,RFNR2,AT1G60900,HEMB1,ENO1,OPR2,ADH1,PGK,PDE345,EMB2296,APL4,LAP1,AP4.3A,LOS2,AT2G45290,MS2,GAPC1,MDHAR,HSP70,PPC3,PHO1,AT3G50520,ATPQ,PAP21,MDAR1,GR,TPI,AT3G60750,PSAL,AT4G24830,APM1,EDA9,HDR,At4g35830,APP1,AT5G06050,AT5G08680,APL1,MGD2,MS3,AT5G23250,SS1,ACS,MAB1,PGMP,ATPA,RPOB,RBCL,RPL20
GO:0046686	Response to cadmium ion	16	269	1.41	2.44e-14	3702.AT1G09780.1,3702.AT1G13440.1,3702.AT1G20630.1,3702.AT1G26630.1,3702.AT1G77120.1,3702.AT2G01140.1,3702.AT2G24200.1,3702.AT2G36530.1,3702.AT2G45290.1,3702.AT3G03780.1,3702.AT3G04120.1,3702.AT3G12580.1,3702.AT3G55440.1,3702.AT3G60750.1,3702.AT5G08680.1,3702.ATCG00490.1	iPGAM1,GAPC2,CAT1,FBR12,ADH1,PDE345,LAP1,LOS2,AT2G45290,MS2,GAPC1,HSP70,TPI,AT3G60750,AT5G08680,RBCL
GO:0044237	Cellular metabolic process	48	6729	0.49	6.75e-14	3702.AT1G06410.1,3702.AT1G09780.1,3702.AT1G13440.1,3702.AT1G20630.1,3702.AT1G26630.1,3702.AT1G30510.2,3702.AT1G60900.1,3702.AT1G69740.1,3702.AT1G74030.1,3702.AT1G76690.1,3702.AT1G77120.1,3702.AT1G79550.2,3702.AT2G01140.1,3702.AT2G18020.1,3702.AT2G21590.2,3702.AT2G32800.1,3702.AT2G36530.1,3702.AT2G45290.1,3702.AT3G03780.1,3702.AT3G04120.1,3702.AT3G12580.1,3702.AT3G14940.1,3702.AT3G23430.1,3702.AT3…	TPS7,iPGAM1,GAPC2,CAT1,FBR12,RFNR2,AT1G60900,HEMB1,ENO1,OPR2,ADH1,PGK,PDE345,EMB2296,APL4,AP4.3A,LOS2,AT2G45290,MS2,GAPC1,HSP70,PPC3,PHO1,AT3G50520,ATPQ,PAP21,GR,TPI,AT3G60750,PSAL,AT4G24830,APM1,EDA9,HDR,At4g35830,AT5G08680,APL1,MGD2,MS3,AT5G23250,SS1,ACS,MAB1,PGMP,ATPA,RPOB,RBCL,RPL20
GO:0006091	Generation of precursor metabolites and energy	17	409	1.26	2.91e-13	3702.AT1G09780.1,3702.AT1G13440.1,3702.AT1G74030.1,3702.AT1G79550.2,3702.AT2G01140.1,3702.AT2G21590.2,3702.AT2G36530.1,3702.AT2G45290.1,3702.AT3G04120.1,3702.AT3G14940.1,3702.AT3G55440.1,3702.AT3G60750.1,3702.AT4G35830.1,3702.AT5G08680.1,3702.AT5G19220.1,3702.AT5G23250.1,3702.AT5G50850.1	iPGAM1,GAPC2,ENO1,PGK,PDE345,APL4,LOS2,AT2G45290,GAPC1,PPC3,TPI,AT3G60750,At4g35830,AT5G08680,APL1,AT5G23250,MAB1
GO:0009150	Purine ribonucleotide metabolic process	13	176	1.51	1.38e-12	3702.AT1G09780.1,3702.AT1G13440.1,3702.AT1G74030.1,3702.AT1G79550.2,3702.AT2G01140.1,3702.AT2G36530.1,3702.AT3G04120.1,3702.AT3G52300.1,3702.AT3G55440.1,3702.AT5G08680.1,3702.AT5G36880.2,3702.AT5G50850.1,3702.ATCG00120.1	iPGAM1,GAPC2,ENO1,PGK,PDE345,LOS2,GAPC1,ATPQ,TPI,AT5G08680,ACS,MAB1,ATPA
GO:1901576	Organic substance biosynthetic process	30	2363	0.74	1.64e-12	3702.AT1G13440.1,3702.AT1G26630.1,3702.AT1G69740.1,3702.AT1G76690.1,3702.AT1G79550.2,3702.AT2G01140.1,3702.AT2G18020.1,3702.AT2G21590.2,3702.AT2G45290.1,3702.AT3G03780.1,3702.AT3G04120.1,3702.AT3G23430.1,3702.AT3G52300.1,3702.AT3G55440.1,3702.AT3G60750.1,3702.AT4G24830.1,3702.AT4G34200.1,3702.AT4G34350.1,3702.AT5G08680.1,3702.AT5G19220.1,3702.AT5G20410.1,3702.AT5G20980.2,3702.AT5G24300.1,3702.AT5…	GAPC2,FBR12,HEMB1,OPR2,PGK,PDE345,EMB2296,APL4,AT2G45290,MS2,GAPC1,PHO1,ATPQ,TPI,AT3G60750,AT4G24830,EDA9,HDR,AT5G08680,APL1,MGD2,MS3,SS1,ACS,MAB1,PGMP,ATPA,RPOB,RBCL,RPL20
GO:0046034	ATP metabolic process	12	136	1.58	1.75e-12	3702.AT1G09780.1,3702.AT1G13440.1,3702.AT1G74030.1,3702.AT1G79550.2,3702.AT2G01140.1,3702.AT2G36530.1,3702.AT3G04120.1,3702.AT3G52300.1,3702.AT3G55440.1,3702.AT5G08680.1,3702.AT5G50850.1,3702.ATCG00120.1	iPGAM1,GAPC2,ENO1,PGK,PDE345,LOS2,GAPC1,ATPQ,TPI,AT5G08680,MAB1,ATPA
GO:1901135	Carbohydrate derivative metabolic process	18	610	1.11	3.38e-12	3702.AT1G09780.1,3702.AT1G13440.1,3702.AT1G74030.1,3702.AT1G79550.2,3702.AT2G01140.1,3702.AT2G36530.1,3702.AT2G45290.1,3702.AT3G04120.1,3702.AT3G52300.1,3702.AT3G55440.1,3702.AT3G60750.1,3702.AT4G34350.1,3702.AT5G08680.1,3702.AT5G20410.1,3702.AT5G24300.1,3702.AT5G36880.2,3702.AT5G50850.1,3702.ATCG00120.1	iPGAM1,GAPC2,ENO1,PGK,PDE345,LOS2,AT2G45290,GAPC1,ATPQ,TPI,AT3G60750,HDR,AT5G08680,MGD2,SS1,ACS,MAB1,ATPA
GO:0006090	Pyruvate metabolic process	10	77	1.75	7.73e-12	3702.AT1G09780.1,3702.AT1G13440.1,3702.AT1G74030.1,3702.AT1G79550.2,3702.AT2G01140.1,3702.AT2G36530.1,3702.AT3G04120.1,3702.AT3G55440.1,3702.AT4G34350.1,3702.AT5G50850.1	iPGAM1,GAPC2,ENO1,PGK,PDE345,LOS2,GAPC1,TPI,HDR,MAB1
GO:0044281	Small molecule metabolic process	24	1509	0.84	1.45e-11	3702.AT1G09780.1,3702.AT1G13440.1,3702.AT1G74030.1,3702.AT1G76690.1,3702.AT1G77120.1,3702.AT1G79550.2,3702.AT2G01140.1,3702.AT2G36530.1,3702.AT3G03780.1,3702.AT3G04120.1,3702.AT3G23430.1,3702.AT3G52300.1,3702.AT3G55440.1,3702.AT4G24830.1,3702.AT4G34200.1,3702.AT4G34350.1,3702.AT4G35830.1,3702.AT5G08680.1,3702.AT5G20410.1,3702.AT5G20980.2,3702.AT5G36880.2,3702.AT5G50850.1,3702.AT5G51820.1,3702.ATC…	iPGAM1,GAPC2,ENO1,OPR2,ADH1,PGK,PDE345,LOS2,MS2,GAPC1,PHO1,ATPQ,TPI,AT4G24830,EDA9,HDR,At4g35830,AT5G08680,MGD2,MS3,ACS,MAB1,PGMP,ATPA
GO:0006096	Glycolytic process	9	59	1.82	3.94e-11	3702.AT1G09780.1,3702.AT1G13440.1,3702.AT1G74030.1,3702.AT1G79550.2,3702.AT2G01140.1,3702.AT2G36530.1,3702.AT3G04120.1,3702.AT3G55440.1,3702.AT5G50850.1	iPGAM1,GAPC2,ENO1,PGK,PDE345,LOS2,GAPC1,TPI,MAB1
GO:0019637	Organophosphate metabolic process	16	522	1.13	4.68e-11	3702.AT1G09780.1,3702.AT1G13440.1,3702.AT1G74030.1,3702.AT1G79550.2,3702.AT2G01140.1,3702.AT2G36530.1,3702.AT2G45290.1,3702.AT3G04120.1,3702.AT3G52300.1,3702.AT3G55440.1,3702.AT3G60750.1,3702.AT4G34350.1,3702.AT5G08680.1,3702.AT5G36880.2,3702.AT5G50850.1,3702.ATCG00120.1	iPGAM1,GAPC2,ENO1,PGK,PDE345,LOS2,AT2G45290,GAPC1,ATPQ,TPI,AT3G60750,HDR,AT5G08680,ACS,MAB1,ATPA
GO:0010035	Response to inorganic substance	18	801	0.99	1.32e-10	3702.AT1G09780.1,3702.AT1G13440.1,3702.AT1G20630.1,3702.AT1G26630.1,3702.AT1G77120.1,3702.AT2G01140.1,3702.AT2G24200.1,3702.AT2G36530.1,3702.AT2G45290.1,3702.AT3G03780.1,3702.AT3G04120.1,3702.AT3G09940.1,3702.AT3G12580.1,3702.AT3G52880.2,3702.AT3G55440.1,3702.AT3G60750.1,3702.AT5G08680.1,3702.ATCG00490.1	iPGAM1,GAPC2,CAT1,FBR12,ADH1,PDE345,LAP1,LOS2,AT2G45290,MS2,GAPC1,MDHAR,HSP70,MDAR1,TPI,AT3G60750,AT5G08680,RBCL
GO:0009987	Cellular process	53	11004	0.32	5.21e-10	3702.AT1G06410.1,3702.AT1G09780.1,3702.AT1G13440.1,3702.AT1G20630.1,3702.AT1G26630.1,3702.AT1G30510.2,3702.AT1G60900.1,3702.AT1G69740.1,3702.AT1G74030.1,3702.AT1G76690.1,3702.AT1G77120.1,3702.AT1G79550.2,3702.AT2G01140.1,3702.AT2G18020.1,3702.AT2G21590.2,3702.AT2G32800.1,3702.AT2G36530.1,3702.AT2G45290.1,3702.AT2G45890.1,3702.AT3G03720.1,3702.AT3G03780.1,3702.AT3G04120.1,3702.AT3G12580.1,3702.AT3…	TPS7,iPGAM1,GAPC2,CAT1,FBR12,RFNR2,AT1G60900,HEMB1,ENO1,OPR2,ADH1,PGK,PDE345,EMB2296,APL4,AP4.3A,LOS2,AT2G45290,ROPGEF4,CAT4,MS2,GAPC1,HSP70,PPC3,PHO1,AT3G50520,ATPQ,PAP21,GR,TPI,AT3G60750,PSAL,AT4G24830,AT4G33070,APM1,EDA9,HDR,At4g35830,AT5G08680,APL1,MGD2,MS3,MS1,AT5G23250,SS1,ACS,EXPA22,MAB1,PGMP,ATPA,RPOB,RBCL,RPL20
GO:0043436	Oxoacid metabolic process	19	1019	0.91	5.66e-10	3702.AT1G09780.1,3702.AT1G13440.1,3702.AT1G74030.1,3702.AT1G76690.1,3702.AT1G79550.2,3702.AT2G01140.1,3702.AT2G36530.1,3702.AT3G03780.1,3702.AT3G04120.1,3702.AT3G23430.1,3702.AT3G55440.1,3702.AT4G24830.1,3702.AT4G34200.1,3702.AT4G34350.1,3702.AT4G35830.1,3702.AT5G20410.1,3702.AT5G20980.2,3702.AT5G36880.2,3702.AT5G50850.1	iPGAM1,GAPC2,ENO1,OPR2,PGK,PDE345,LOS2,MS2,GAPC1,PHO1,TPI,AT4G24830,EDA9,HDR,At4g35830,MGD2,MS3,ACS,MAB1
GO:0071704	Organic substance metabolic process	43	6962	0.43	6.39e-10	3702.AT1G09780.1,3702.AT1G13440.1,3702.AT1G26630.1,3702.AT1G60900.1,3702.AT1G69740.1,3702.AT1G74030.1,3702.AT1G76690.1,3702.AT1G77120.1,3702.AT1G79550.2,3702.AT2G01140.1,3702.AT2G18020.1,3702.AT2G21590.2,3702.AT2G24200.1,3702.AT2G32800.1,3702.AT2G36530.1,3702.AT2G45290.1,3702.AT3G03780.1,3702.AT3G04120.1,3702.AT3G12580.1,3702.AT3G14940.1,3702.AT3G23430.1,3702.AT3G52300.1,3702.AT3G54660.1,3702.AT3…	iPGAM1,GAPC2,FBR12,AT1G60900,HEMB1,ENO1,OPR2,ADH1,PGK,PDE345,EMB2296,APL4,LAP1,AP4.3A,LOS2,AT2G45290,MS2,GAPC1,HSP70,PPC3,PHO1,ATPQ,GR,TPI,AT3G60750,AT4G24830,APM1,EDA9,HDR,At4g35830,APP1,AT5G08680,APL1,MGD2,MS3,SS1,ACS,MAB1,PGMP,ATPA,RPOB,RBCL,RPL20
GO:0019752	Carboxylic acid metabolic process	18	896	0.94	6.68e-10	3702.AT1G09780.1,3702.AT1G13440.1,3702.AT1G74030.1,3702.AT1G76690.1,3702.AT1G79550.2,3702.AT2G01140.1,3702.AT2G36530.1,3702.AT3G03780.1,3702.AT3G04120.1,3702.AT3G55440.1,3702.AT4G24830.1,3702.AT4G34200.1,3702.AT4G34350.1,3702.AT4G35830.1,3702.AT5G20410.1,3702.AT5G20980.2,3702.AT5G36880.2,3702.AT5G50850.1	iPGAM1,GAPC2,ENO1,OPR2,PGK,PDE345,LOS2,MS2,GAPC1,TPI,AT4G24830,EDA9,HDR,At4g35830,MGD2,MS3,ACS,MAB1
GO:0016051	Carbohydrate biosynthetic process	12	295	1.25	2.38e-09	3702.AT1G13440.1,3702.AT1G79550.2,3702.AT2G01140.1,3702.AT2G21590.2,3702.AT2G45290.1,3702.AT3G04120.1,3702.AT3G55440.1,3702.AT3G60750.1,3702.AT5G19220.1,3702.AT5G24300.1,3702.AT5G51820.1,3702.ATCG00490.1	GAPC2,PGK,PDE345,APL4,AT2G45290,GAPC1,TPI,AT3G60750,APL1,SS1,PGMP,RBCL
GO:0044238	Primary metabolic process	40	6374	0.44	5.92e-09	3702.AT1G09780.1,3702.AT1G13440.1,3702.AT1G26630.1,3702.AT1G60900.1,3702.AT1G74030.1,3702.AT1G76690.1,3702.AT1G79550.2,3702.AT2G01140.1,3702.AT2G18020.1,3702.AT2G21590.2,3702.AT2G24200.1,3702.AT2G32800.1,3702.AT2G36530.1,3702.AT2G45290.1,3702.AT3G03780.1,3702.AT3G04120.1,3702.AT3G12580.1,3702.AT3G14940.1,3702.AT3G52300.1,3702.AT3G55440.1,3702.AT3G60750.1,3702.AT4G24830.1,3702.AT4G33090.1,3702.AT4…	iPGAM1,GAPC2,FBR12,AT1G60900,ENO1,OPR2,PGK,PDE345,EMB2296,APL4,LAP1,AP4.3A,LOS2,AT2G45290,MS2,GAPC1,HSP70,PPC3,ATPQ,TPI,AT3G60750,AT4G24830,APM1,EDA9,HDR,At4g35830,APP1,AT5G08680,APL1,MGD2,MS3,AT5G23250,SS1,ACS,MAB1,PGMP,ATPA,RPOB,RBCL,RPL20
GO:0006006	Glucose metabolic process	7	41	1.87	7.44e-09	3702.AT1G09780.1,3702.AT1G13440.1,3702.AT1G79550.2,3702.AT2G01140.1,3702.AT3G04120.1,3702.AT3G55440.1,3702.AT5G51820.1	iPGAM1,GAPC2,PGK,PDE345,GAPC1,TPI,PGMP
GO:0055114	Oxidation-reduction process	20	1369	0.8	7.83e-09	3702.AT1G13440.1,3702.AT1G20630.1,3702.AT1G30510.2,3702.AT1G76690.1,3702.AT1G77120.1,3702.AT2G21590.2,3702.AT2G45290.1,3702.AT3G04120.1,3702.AT3G09940.1,3702.AT3G14940.1,3702.AT3G52880.2,3702.AT3G54660.1,3702.AT3G60750.1,3702.AT4G34200.1,3702.AT4G34350.1,3702.AT4G35830.1,3702.AT5G19220.1,3702.AT5G23250.1,3702.AT5G50850.1,3702.ATCG00490.1	GAPC2,CAT1,RFNR2,OPR2,ADH1,APL4,AT2G45290,GAPC1,MDHAR,PPC3,MDAR1,GR,AT3G60750,EDA9,HDR,At4g35830,APL1,AT5G23250,MAB1,RBCL
GO:0032787	Monocarboxylic acid metabolic process	13	456	1.09	1.87e-08	3702.AT1G09780.1,3702.AT1G13440.1,3702.AT1G74030.1,3702.AT1G76690.1,3702.AT1G79550.2,3702.AT2G01140.1,3702.AT2G36530.1,3702.AT3G04120.1,3702.AT3G55440.1,3702.AT4G34350.1,3702.AT5G20410.1,3702.AT5G36880.2,3702.AT5G50850.1	iPGAM1,GAPC2,ENO1,OPR2,PGK,PDE345,LOS2,GAPC1,TPI,HDR,MGD2,ACS,MAB1
GO:0006793	Phosphorus metabolic process	21	1723	0.72	5.66e-08	3702.AT1G06410.1,3702.AT1G09780.1,3702.AT1G13440.1,3702.AT1G74030.1,3702.AT1G79550.2,3702.AT2G01140.1,3702.AT2G32800.1,3702.AT2G36530.1,3702.AT2G45290.1,3702.AT3G04120.1,3702.AT3G23430.1,3702.AT3G50520.1,3702.AT3G52300.1,3702.AT3G52810.1,3702.AT3G55440.1,3702.AT3G60750.1,3702.AT4G34350.1,3702.AT5G08680.1,3702.AT5G36880.2,3702.AT5G50850.1,3702.ATCG00120.1	TPS7,iPGAM1,GAPC2,ENO1,PGK,PDE345,AP4.3A,LOS2,AT2G45290,GAPC1,PHO1,AT3G50520,ATPQ,PAP21,TPI,AT3G60750,HDR,AT5G08680,ACS,MAB1,ATPA
GO:0005975	Carbohydrate metabolic process	16	887	0.89	5.84e-08	3702.AT1G09780.1,3702.AT1G13440.1,3702.AT1G74030.1,3702.AT1G79550.2,3702.AT2G01140.1,3702.AT2G21590.2,3702.AT2G36530.1,3702.AT2G45290.1,3702.AT3G04120.1,3702.AT3G55440.1,3702.AT3G60750.1,3702.AT5G19220.1,3702.AT5G24300.1,3702.AT5G50850.1,3702.AT5G51820.1,3702.ATCG00490.1	iPGAM1,GAPC2,ENO1,PGK,PDE345,APL4,LOS2,AT2G45290,GAPC1,TPI,AT3G60750,APL1,SS1,MAB1,PGMP,RBCL
GO:0042221	Response to chemical	25	2590	0.62	7.08e-08	3702.AT1G09780.1,3702.AT1G13440.1,3702.AT1G20630.1,3702.AT1G26630.1,3702.AT1G51700.1,3702.AT1G60900.1,3702.AT1G77120.1,3702.AT1G79550.2,3702.AT2G01140.1,3702.AT2G24200.1,3702.AT2G32800.1,3702.AT2G36530.1,3702.AT2G45290.1,3702.AT3G03780.1,3702.AT3G04120.1,3702.AT3G09940.1,3702.AT3G12580.1,3702.AT3G52880.2,3702.AT3G54660.1,3702.AT3G55440.1,3702.AT3G60750.1,3702.AT4G33070.1,3702.AT5G08680.1,3702.AT5…	iPGAM1,GAPC2,CAT1,FBR12,DOF1,AT1G60900,ADH1,PGK,PDE345,LAP1,AP4.3A,LOS2,AT2G45290,MS2,GAPC1,MDHAR,HSP70,MDAR1,GR,TPI,AT3G60750,AT4G33070,AT5G08680,MS1,RBCL
GO:0044249	Cellular biosynthetic process	23	2275	0.64	2.04e-07	3702.AT1G26630.1,3702.AT1G69740.1,3702.AT1G76690.1,3702.AT2G18020.1,3702.AT2G21590.2,3702.AT3G03780.1,3702.AT3G23430.1,3702.AT3G52300.1,3702.AT3G55440.1,3702.AT4G24830.1,3702.AT4G34200.1,3702.AT4G34350.1,3702.AT5G08680.1,3702.AT5G19220.1,3702.AT5G20410.1,3702.AT5G20980.2,3702.AT5G24300.1,3702.AT5G36880.2,3702.AT5G50850.1,3702.AT5G51820.1,3702.ATCG00120.1,3702.ATCG00190.1,3702.ATCG00660.1	FBR12,HEMB1,OPR2,EMB2296,APL4,MS2,PHO1,ATPQ,TPI,AT4G24830,EDA9,HDR,AT5G08680,APL1,MGD2,MS3,SS1,ACS,MAB1,PGMP,ATPA,RPOB,RPL20
GO:0050896	Response to stimulus	34	5174	0.46	2.16e-07	3702.AT1G09780.1,3702.AT1G13440.1,3702.AT1G20630.1,3702.AT1G26630.1,3702.AT1G51700.1,3702.AT1G60900.1,3702.AT1G76690.1,3702.AT1G77120.1,3702.AT1G79550.2,3702.AT2G01140.1,3702.AT2G24200.1,3702.AT2G32800.1,3702.AT2G36530.1,3702.AT2G45290.1,3702.AT2G45890.1,3702.AT3G03780.1,3702.AT3G04120.1,3702.AT3G09940.1,3702.AT3G12580.1,3702.AT3G23430.1,3702.AT3G52880.2,3702.AT3G54660.1,3702.AT3G55440.1,3702.AT3…	iPGAM1,GAPC2,CAT1,FBR12,DOF1,AT1G60900,OPR2,ADH1,PGK,PDE345,LAP1,AP4.3A,LOS2,AT2G45290,ROPGEF4,MS2,GAPC1,MDHAR,HSP70,PHO1,MDAR1,GR,TPI,AT3G60750,AT4G33070,At4g35830,AT5G08680,MGD2,MS1,AT5G45490,MAB1,PGMP,ATPA,RBCL
GO:0006796	Phosphate-containing compound metabolic process	20	1682	0.71	2.43e-07	3702.AT1G06410.1,3702.AT1G09780.1,3702.AT1G13440.1,3702.AT1G74030.1,3702.AT1G79550.2,3702.AT2G01140.1,3702.AT2G32800.1,3702.AT2G36530.1,3702.AT2G45290.1,3702.AT3G04120.1,3702.AT3G50520.1,3702.AT3G52300.1,3702.AT3G52810.1,3702.AT3G55440.1,3702.AT3G60750.1,3702.AT4G34350.1,3702.AT5G08680.1,3702.AT5G36880.2,3702.AT5G50850.1,3702.ATCG00120.1	TPS7,iPGAM1,GAPC2,ENO1,PGK,PDE345,AP4.3A,LOS2,AT2G45290,GAPC1,AT3G50520,ATPQ,PAP21,TPI,AT3G60750,HDR,AT5G08680,ACS,MAB1,ATPA
GO:0006094	Gluconeogenesis	5	21	2.02	1.27e-06	3702.AT1G13440.1,3702.AT1G79550.2,3702.AT2G01140.1,3702.AT3G04120.1,3702.AT3G55440.1	GAPC2,PGK,PDE345,GAPC1,TPI
GO:0034641	Cellular nitrogen compound metabolic process	22	2435	0.59	3.87e-06	3702.AT1G09780.1,3702.AT1G13440.1,3702.AT1G26630.1,3702.AT1G60900.1,3702.AT1G69740.1,3702.AT1G74030.1,3702.AT1G79550.2,3702.AT2G01140.1,3702.AT2G18020.1,3702.AT2G36530.1,3702.AT3G04120.1,3702.AT3G52300.1,3702.AT3G54660.1,3702.AT3G55440.1,3702.AT4G24830.1,3702.AT4G33090.1,3702.AT5G08680.1,3702.AT5G36880.2,3702.AT5G50850.1,3702.ATCG00120.1,3702.ATCG00190.1,3702.ATCG00660.1	iPGAM1,GAPC2,FBR12,AT1G60900,HEMB1,ENO1,PGK,PDE345,EMB2296,LOS2,GAPC1,ATPQ,GR,TPI,AT4G24830,APM1,AT5G08680,ACS,MAB1,ATPA,RPOB,RPL20
GO:1901564	Organonitrogen compound metabolic process	27	4053	0.46	2.69e-05	3702.AT1G09780.1,3702.AT1G13440.1,3702.AT1G26630.1,3702.AT1G69740.1,3702.AT1G74030.1,3702.AT1G79550.2,3702.AT2G01140.1,3702.AT2G18020.1,3702.AT2G24200.1,3702.AT2G32800.1,3702.AT2G36530.1,3702.AT3G03780.1,3702.AT3G04120.1,3702.AT3G12580.1,3702.AT3G52300.1,3702.AT3G54660.1,3702.AT3G55440.1,3702.AT4G24830.1,3702.AT4G33090.1,3702.AT4G34200.1,3702.AT4G36760.1,3702.AT5G08680.1,3702.AT5G20980.2,3702.AT5…	iPGAM1,GAPC2,FBR12,HEMB1,ENO1,PGK,PDE345,EMB2296,LAP1,AP4.3A,LOS2,MS2,GAPC1,HSP70,ATPQ,GR,TPI,AT4G24830,APM1,EDA9,APP1,AT5G08680,MS3,ACS,MAB1,ATPA,RPL20
GO:0006950	Response to stress	23	3081	0.51	5.04e-05	3702.AT1G09780.1,3702.AT1G13440.1,3702.AT1G20630.1,3702.AT1G26630.1,3702.AT1G76690.1,3702.AT1G77120.1,3702.AT1G79550.2,3702.AT2G01140.1,3702.AT2G32800.1,3702.AT2G36530.1,3702.AT2G45890.1,3702.AT3G04120.1,3702.AT3G09940.1,3702.AT3G12580.1,3702.AT3G23430.1,3702.AT3G52880.2,3702.AT4G33070.1,3702.AT4G35830.1,3702.AT5G20410.1,3702.AT5G45490.1,3702.AT5G50850.1,3702.AT5G51820.1,3702.ATCG00120.1	iPGAM1,GAPC2,CAT1,FBR12,OPR2,ADH1,PGK,PDE345,AP4.3A,LOS2,ROPGEF4,GAPC1,MDHAR,HSP70,PHO1,MDAR1,AT4G33070,At4g35830,MGD2,AT5G45490,MAB1,PGMP,ATPA
GO:0015977	Carbon fixation	4	25	1.84	0.00018	3702.AT2G45290.1,3702.AT3G14940.1,3702.AT3G60750.1,3702.ATCG00490.1	AT2G45290,PPC3,AT3G60750,RBCL
GO:0019252	Starch biosynthetic process	4	31	1.75	0.00038	3702.AT2G21590.2,3702.AT5G19220.1,3702.AT5G24300.1,3702.AT5G51820.1	APL4,APL1,SS1,PGMP
GO:0044283	Small molecule biosynthetic process	10	619	0.85	0.00048	3702.AT1G13440.1,3702.AT1G76690.1,3702.AT1G79550.2,3702.AT2G01140.1,3702.AT3G03780.1,3702.AT3G04120.1,3702.AT3G55440.1,3702.AT4G24830.1,3702.AT4G34200.1,3702.AT5G20980.2	GAPC2,OPR2,PGK,PDE345,MS2,GAPC1,TPI,AT4G24830,EDA9,MS3
GO:0006807	Nitrogen compound metabolic process	29	5335	0.37	0.00049	3702.AT1G09780.1,3702.AT1G13440.1,3702.AT1G26630.1,3702.AT1G60900.1,3702.AT1G69740.1,3702.AT1G74030.1,3702.AT1G79550.2,3702.AT2G01140.1,3702.AT2G18020.1,3702.AT2G24200.1,3702.AT2G32800.1,3702.AT2G36530.1,3702.AT3G03780.1,3702.AT3G04120.1,3702.AT3G12580.1,3702.AT3G52300.1,3702.AT3G54660.1,3702.AT3G55440.1,3702.AT4G24830.1,3702.AT4G33090.1,3702.AT4G34200.1,3702.AT4G36760.1,3702.AT5G08680.1,3702.AT5…	iPGAM1,GAPC2,FBR12,AT1G60900,HEMB1,ENO1,PGK,PDE345,EMB2296,LAP1,AP4.3A,LOS2,MS2,GAPC1,HSP70,ATPQ,GR,TPI,AT4G24830,APM1,EDA9,APP1,AT5G08680,MS3,ACS,MAB1,ATPA,RPOB,RPL20
GO:1901137	Carbohydrate derivative biosynthetic process	8	363	0.98	0.00061	3702.AT3G52300.1,3702.AT3G55440.1,3702.AT5G08680.1,3702.AT5G20410.1,3702.AT5G24300.1,3702.AT5G36880.2,3702.AT5G50850.1,3702.ATCG00120.1	ATPQ,TPI,AT5G08680,MGD2,SS1,ACS,MAB1,ATPA
GO:1901566	Organonitrogen compound biosynthetic process	13	1168	0.69	0.00065	3702.AT1G26630.1,3702.AT1G69740.1,3702.AT2G18020.1,3702.AT3G03780.1,3702.AT3G52300.1,3702.AT4G24830.1,3702.AT4G34200.1,3702.AT5G08680.1,3702.AT5G20980.2,3702.AT5G36880.2,3702.AT5G50850.1,3702.ATCG00120.1,3702.ATCG00660.1	FBR12,HEMB1,EMB2296,MS2,ATPQ,AT4G24830,EDA9,AT5G08680,MS3,ACS,MAB1,ATPA,RPL20
GO:0009605	Response to external stimulus	15	1608	0.61	0.00081	3702.AT1G13440.1,3702.AT1G20630.1,3702.AT1G26630.1,3702.AT1G79550.2,3702.AT2G32800.1,3702.AT2G45890.1,3702.AT3G09940.1,3702.AT3G12580.1,3702.AT3G23430.1,3702.AT3G52880.2,3702.AT4G35830.1,3702.AT5G20410.1,3702.AT5G50850.1,3702.AT5G51820.1,3702.ATCG00120.1	GAPC2,CAT1,FBR12,PGK,AP4.3A,ROPGEF4,MDHAR,HSP70,PHO1,MDAR1,At4g35830,MGD2,MAB1,PGMP,ATPA
GO:0009152	Purine ribonucleotide biosynthetic process	5	94	1.36	0.00091	3702.AT3G52300.1,3702.AT5G08680.1,3702.AT5G36880.2,3702.AT5G50850.1,3702.ATCG00120.1	ATPQ,AT5G08680,ACS,MAB1,ATPA
GO:0006139	Nucleobase-containing compound metabolic process	15	1736	0.58	0.0019	3702.AT1G09780.1,3702.AT1G13440.1,3702.AT1G60900.1,3702.AT1G74030.1,3702.AT1G79550.2,3702.AT2G01140.1,3702.AT2G36530.1,3702.AT3G04120.1,3702.AT3G52300.1,3702.AT3G55440.1,3702.AT5G08680.1,3702.AT5G36880.2,3702.AT5G50850.1,3702.ATCG00120.1,3702.ATCG00190.1	iPGAM1,GAPC2,AT1G60900,ENO1,PGK,PDE345,LOS2,GAPC1,ATPQ,TPI,AT5G08680,ACS,MAB1,ATPA,RPOB
GO:0090407	Organophosphate biosynthetic process	7	313	0.99	0.0022	3702.AT3G52300.1,3702.AT3G55440.1,3702.AT4G34350.1,3702.AT5G08680.1,3702.AT5G36880.2,3702.AT5G50850.1,3702.ATCG00120.1	ATPQ,TPI,HDR,AT5G08680,ACS,MAB1,ATPA
GO:0046483	Heterocycle metabolic process	16	2022	0.54	0.0025	3702.AT1G09780.1,3702.AT1G13440.1,3702.AT1G60900.1,3702.AT1G69740.1,3702.AT1G74030.1,3702.AT1G79550.2,3702.AT2G01140.1,3702.AT2G36530.1,3702.AT3G04120.1,3702.AT3G52300.1,3702.AT3G55440.1,3702.AT5G08680.1,3702.AT5G36880.2,3702.AT5G50850.1,3702.ATCG00120.1,3702.ATCG00190.1	iPGAM1,GAPC2,AT1G60900,HEMB1,ENO1,PGK,PDE345,LOS2,GAPC1,ATPQ,TPI,AT5G08680,ACS,MAB1,ATPA,RPOB
GO:0015979	Photosynthesis	6	225	1.06	0.0037	3702.AT1G30510.2,3702.AT2G45290.1,3702.AT3G14940.1,3702.AT3G60750.1,3702.AT4G12800.1,3702.ATCG00490.1	RFNR2,AT2G45290,PPC3,AT3G60750,PSAL,RBCL
GO:0015980	Energy derivation by oxidation of organic compounds	5	133	1.21	0.0040	3702.AT2G21590.2,3702.AT3G14940.1,3702.AT4G35830.1,3702.AT5G19220.1,3702.AT5G23250.1	APL4,PPC3,At4g35830,APL1,AT5G23250
GO:0006725	Cellular aromatic compound metabolic process	16	2137	0.51	0.0048	3702.AT1G09780.1,3702.AT1G13440.1,3702.AT1G60900.1,3702.AT1G69740.1,3702.AT1G74030.1,3702.AT1G79550.2,3702.AT2G01140.1,3702.AT2G36530.1,3702.AT3G04120.1,3702.AT3G52300.1,3702.AT3G55440.1,3702.AT5G08680.1,3702.AT5G36880.2,3702.AT5G50850.1,3702.ATCG00120.1,3702.ATCG00190.1	iPGAM1,GAPC2,AT1G60900,HEMB1,ENO1,PGK,PDE345,LOS2,GAPC1,ATPQ,TPI,AT5G08680,ACS,MAB1,ATPA,RPOB
GO:0019253	Reductive pentose-phosphate cycle	3	21	1.79	0.0052	3702.AT2G45290.1,3702.AT3G60750.1,3702.ATCG00490.1	AT2G45290,AT3G60750,RBCL
GO:0044271	Cellular nitrogen compound biosynthetic process	11	1068	0.65	0.0070	3702.AT1G26630.1,3702.AT1G69740.1,3702.AT2G18020.1,3702.AT3G52300.1,3702.AT4G24830.1,3702.AT5G08680.1,3702.AT5G36880.2,3702.AT5G50850.1,3702.ATCG00120.1,3702.ATCG00190.1,3702.ATCG00660.1	FBR12,HEMB1,EMB2296,ATPQ,AT4G24830,AT5G08680,ACS,MAB1,ATPA,RPOB,RPL20
GO:1901360	Organic cyclic compound metabolic process	16	2229	0.49	0.0076	3702.AT1G09780.1,3702.AT1G13440.1,3702.AT1G60900.1,3702.AT1G69740.1,3702.AT1G74030.1,3702.AT1G79550.2,3702.AT2G01140.1,3702.AT2G36530.1,3702.AT3G04120.1,3702.AT3G52300.1,3702.AT3G55440.1,3702.AT5G08680.1,3702.AT5G36880.2,3702.AT5G50850.1,3702.ATCG00120.1,3702.ATCG00190.1	iPGAM1,GAPC2,AT1G60900,HEMB1,ENO1,PGK,PDE345,LOS2,GAPC1,ATPQ,TPI,AT5G08680,ACS,MAB1,ATPA,RPOB
GO:0009266	Response to temperature stimulus	8	549	0.8	0.0085	3702.AT1G09780.1,3702.AT1G77120.1,3702.AT1G79550.2,3702.AT2G36530.1,3702.AT3G04120.1,3702.AT3G12580.1,3702.AT5G51820.1,3702.ATCG00120.1	iPGAM1,ADH1,PGK,LOS2,GAPC1,HSP70,PGMP,ATPA
GO:0016310	Phosphorylation	11	1104	0.64	0.0089	3702.AT1G09780.1,3702.AT1G13440.1,3702.AT1G74030.1,3702.AT1G79550.2,3702.AT2G01140.1,3702.AT2G32800.1,3702.AT2G36530.1,3702.AT3G04120.1,3702.AT3G55440.1,3702.AT5G08680.1,3702.AT5G50850.1	iPGAM1,GAPC2,ENO1,PGK,PDE345,AP4.3A,LOS2,GAPC1,TPI,AT5G08680,MAB1
GO:0015986	ATP synthesis coupled proton transport	3	30	1.64	0.0126	3702.AT3G52300.1,3702.AT5G08680.1,3702.ATCG00120.1	ATPQ,AT5G08680,ATPA
GO:0032889	Regulation of vacuole fusion, non-autophagic	2	4	2.34	0.0157	3702.AT1G74030.1,3702.AT2G36530.1	ENO1,LOS2
GO:0009617	Response to bacterium	7	449	0.83	0.0165	3702.AT1G13440.1,3702.AT1G26630.1,3702.AT1G79550.2,3702.AT2G32800.1,3702.AT3G12580.1,3702.AT5G50850.1,3702.ATCG00120.1	GAPC2,FBR12,PGK,AP4.3A,HSP70,MAB1,ATPA
GO:1901700	Response to oxygen-containing compound	12	1414	0.57	0.0165	3702.AT1G20630.1,3702.AT1G51700.1,3702.AT1G60900.1,3702.AT1G77120.1,3702.AT1G79550.2,3702.AT2G32800.1,3702.AT2G36530.1,3702.AT3G04120.1,3702.AT3G09940.1,3702.AT3G52880.2,3702.AT5G22260.1,3702.ATCG00490.1	CAT1,DOF1,AT1G60900,ADH1,PGK,AP4.3A,LOS2,GAPC1,MDHAR,MDAR1,MS1,RBCL
GO:0043603	Cellular amide metabolic process	8	632	0.74	0.0205	3702.AT1G26630.1,3702.AT2G18020.1,3702.AT3G54660.1,3702.AT4G24830.1,3702.AT4G33090.1,3702.AT5G36880.2,3702.AT5G50850.1,3702.ATCG00660.1	FBR12,EMB2296,GR,AT4G24830,APM1,ACS,MAB1,RPL20
GO:0010033	Response to organic substance	13	1719	0.52	0.0236	3702.AT1G20630.1,3702.AT1G51700.1,3702.AT1G60900.1,3702.AT1G77120.1,3702.AT1G79550.2,3702.AT2G32800.1,3702.AT2G36530.1,3702.AT3G04120.1,3702.AT3G09940.1,3702.AT3G12580.1,3702.AT3G52880.2,3702.AT5G22260.1,3702.ATCG00490.1	CAT1,DOF1,AT1G60900,ADH1,PGK,AP4.3A,LOS2,GAPC1,MDHAR,HSP70,MDAR1,MS1,RBCL
GO:0043903	Regulation of symbiotic process	2	6	2.16	0.0262	3702.AT3G09940.1,3702.AT3G52880.2	MDHAR,MDAR1
GO:0006790	Sulfur compound metabolic process	6	350	0.87	0.0293	3702.AT3G03780.1,3702.AT3G54660.1,3702.AT4G34200.1,3702.AT5G20980.2,3702.AT5G36880.2,3702.AT5G50850.1	MS2,GR,EDA9,MS3,ACS,MAB1
GO:0009056	Catabolic process	12	1576	0.52	0.0394	3702.AT1G09780.1,3702.AT1G13440.1,3702.AT1G20630.1,3702.AT1G74030.1,3702.AT1G77120.1,3702.AT1G79550.2,3702.AT2G01140.1,3702.AT2G36530.1,3702.AT3G04120.1,3702.AT3G55440.1,3702.AT4G33090.1,3702.AT5G50850.1	iPGAM1,GAPC2,CAT1,ENO1,ADH1,PGK,PDE345,LOS2,GAPC1,TPI,APM1,MAB1
GO:1901575	Organic substance catabolic process	11	1353	0.55	0.0424	3702.AT1G09780.1,3702.AT1G13440.1,3702.AT1G74030.1,3702.AT1G77120.1,3702.AT1G79550.2,3702.AT2G01140.1,3702.AT2G36530.1,3702.AT3G04120.1,3702.AT3G55440.1,3702.AT4G33090.1,3702.AT5G50850.1	iPGAM1,GAPC2,ENO1,ADH1,PGK,PDE345,LOS2,GAPC1,TPI,APM1,MAB1
GO:0006099	Tricarboxylic acid cycle	3	52	1.4	0.0466	3702.AT3G14940.1,3702.AT4G35830.1,3702.AT5G23250.1	PPC3,At4g35830,AT5G23250
GO:0005978	Glycogen biosynthetic process	2	9	1.99	0.0468	3702.AT2G21590.2,3702.AT5G19220.1	APL4,APL1
GO:0006081	Cellular aldehyde metabolic process	3	53	1.39	0.0482	3702.AT1G77120.1,3702.AT3G55440.1,3702.AT4G34350.1	ADH1,TPI,HDR
Green cluster
#term ID	term description	observed gene count	background gene count	strength	false discovery rate	matching proteins in your network (IDs)	matching proteins in your network (labels)
GO:0007049	Cell cycle	12	489	0.99	7.11e-05	3702.AT1G10710.1,3702.AT1G14920.1,3702.AT2G20000.1,3702.AT2G31970.1,3702.AT3G25980.1,3702.AT3G48750.1,3702.AT3G48860.2,3702.AT4G19560.1,3702.AT4G21270.1,3702.AT5G08020.1,3702.AT5G44340.1,3702.AT5G48820.2	PHS1,GAI,HBT,RAD50,MAD2,CDC2,AT3G48860,CYCT1;2,ATK1,RPA70B,TUB4,ICK6
GO:0006950	Response to stress	24	3081	0.49	0.0017	3702.AT1G11650.2,3702.AT1G14920.1,3702.AT1G49570.1,3702.AT1G53570.1,3702.AT1G56570.1,3702.AT1G68690.1,3702.AT1G74960.2,3702.AT2G19450.1,3702.AT2G27020.1,3702.AT2G31970.1,3702.AT2G33540.1,3702.AT2G44480.1,3702.AT3G07930.3,3702.AT3G16690.1,3702.AT3G48080.1,3702.AT3G48750.1,3702.AT3G54770.1,3702.AT3G61430.2,3702.AT4G19520.1,3702.AT4G19530.1,3702.AT5G08020.1,3702.AT5G54110.1,3702.AT5G57050.1,3702.AT5…	RBP45B,GAI,AT1G49570,MAP3KA,PGN,PERK9,FAB1,TAG1,PAG1,RAD50,At2g33540,BGLU17,AT3G07930,SWEET16,AT3G48080,CDC2,ARP1,PIP1A,AT4G19520,AT4G19530,RPA70B,MAMI,ABI2,AT5G58400
GO:0009987	Cellular process	49	11004	0.25	0.0017	3702.AT1G10710.1,3702.AT1G11545.1,3702.AT1G11650.2,3702.AT1G13210.1,3702.AT1G14690.1,3702.AT1G14920.1,3702.AT1G31600.1,3702.AT1G49570.1,3702.AT1G53570.1,3702.AT1G56570.1,3702.AT1G68690.1,3702.AT1G72730.1,3702.AT1G74960.2,3702.AT2G19450.1,3702.AT2G20000.1,3702.AT2G27020.1,3702.AT2G31970.1,3702.AT2G33540.1,3702.AT2G44480.1,3702.AT2G46600.1,3702.AT3G06380.1,3702.AT3G07930.3,3702.AT3G15730.1,3702.AT3…	PHS1,XTH8,RBP45B,ACA.l,MAP65-7,GAI,AT1G31600,AT1G49570,MAP3KA,PGN,PERK9,AT1G72730,FAB1,TAG1,HBT,PAG1,RAD50,At2g33540,BGLU17,AT2G46600,TLP9,AT3G07930,PLDALPHA1,SWEET16,MGT4,TCX3,MAD2,ARP2,AT3G45850,CDC2,AT3G48860,AT3G51150,ARP1,AT3G60730,PIP1A,AT4G19520,AT4G19530,CYCT1;2,ATK1,PRF4,HMA6,RPA70B,TUB4,AT5G46460,ICK6,MAMI,ABI2,AT5G58400,TUB2
GO:0022402	Cell cycle process	9	333	1.03	0.0017	3702.AT1G10710.1,3702.AT1G14920.1,3702.AT2G20000.1,3702.AT2G31970.1,3702.AT3G25980.1,3702.AT3G48750.1,3702.AT3G48860.2,3702.AT4G21270.1,3702.AT5G48820.2	PHS1,GAI,HBT,RAD50,MAD2,CDC2,AT3G48860,ATK1,ICK6
GO:0009628	Response to abiotic stimulus	17	1785	0.58	0.0056	3702.AT1G14920.1,3702.AT1G56570.1,3702.AT1G68690.1,3702.AT1G74960.2,3702.AT2G19450.1,3702.AT2G27020.1,3702.AT2G33540.1,3702.AT2G44480.1,3702.AT3G16690.1,3702.AT3G20130.1,3702.AT3G48750.1,3702.AT3G54770.1,3702.AT3G61430.2,3702.AT4G19520.1,3702.AT5G08020.1,3702.AT5G54110.1,3702.AT5G57050.1	GAI,PGN,PERK9,FAB1,TAG1,PAG1,At2g33540,BGLU17,SWEET16,CYP705A22,CDC2,ARP1,PIP1A,AT4G19520,RPA70B,MAMI,ABI2
GO:0006970	Response to osmotic stress	9	472	0.88	0.0093	3702.AT1G14920.1,3702.AT1G56570.1,3702.AT2G19450.1,3702.AT2G33540.1,3702.AT2G44480.1,3702.AT3G16690.1,3702.AT3G54770.1,3702.AT5G54110.1,3702.AT5G57050.1	GAI,PGN,TAG1,At2g33540,BGLU17,SWEET16,ARP1,MAMI,ABI2
GO:0007017	Microtubule-based process	6	180	1.12	0.0187	3702.AT1G14690.1,3702.AT3G45850.1,3702.AT3G51150.2,3702.AT4G21270.1,3702.AT5G44340.1,3702.AT5G62690.1	MAP65-7,AT3G45850,AT3G51150,ATK1,TUB4,TUB2
GO:0065007	Biological regulation	29	5216	0.34	0.0211	3702.AT1G13210.1,3702.AT1G14920.1,3702.AT1G26540.1,3702.AT1G50430.1,3702.AT1G53570.1,3702.AT1G68690.1,3702.AT1G72730.1,3702.AT2G19450.1,3702.AT2G20000.1,3702.AT2G20140.1,3702.AT2G31970.1,3702.AT2G33540.1,3702.AT3G06380.1,3702.AT3G15730.1,3702.AT3G22760.1,3702.AT3G25980.1,3702.AT3G27000.1,3702.AT3G48750.1,3702.AT3G48860.2,3702.AT3G54770.1,3702.AT3G60730.1,3702.AT4G19520.1,3702.AT4G19530.1,3702.AT4…	ACA.l,GAI,AT1G26540,DWF5,MAP3KA,PERK9,AT1G72730,TAG1,HBT,RPT2b,RAD50,At2g33540,TLP9,PLDALPHA1,TCX3,MAD2,ARP2,CDC2,AT3G48860,ARP1,AT3G60730,AT4G19520,AT4G19530,CYCT1;2,PRF4,HMA6,RPA70B,ICK6,ABI2
GO:0050896	Response to stimulus	28	5174	0.33	0.0494	3702.AT1G11650.2,3702.AT1G14920.1,3702.AT1G49570.1,3702.AT1G53570.1,3702.AT1G56570.1,3702.AT1G68690.1,3702.AT1G74960.2,3702.AT2G19450.1,3702.AT2G20000.1,3702.AT2G27020.1,3702.AT2G31970.1,3702.AT2G33540.1,3702.AT2G44480.1,3702.AT3G06380.1,3702.AT3G07930.3,3702.AT3G15730.1,3702.AT3G16690.1,3702.AT3G20130.1,3702.AT3G48080.1,3702.AT3G48750.1,3702.AT3G54770.1,3702.AT3G61430.2,3702.AT4G19520.1,3702.AT4…	RBP45B,GAI,AT1G49570,MAP3KA,PGN,PERK9,FAB1,TAG1,HBT,PAG1,RAD50,At2g33540,BGLU17,TLP9,AT3G07930,PLDALPHA1,SWEET16,CYP705A22,AT3G48080,CDC2,ARP1,PIP1A,AT4G19520,AT4G19530,RPA70B,MAMI,ABI2,AT5G58400
Blue cluster
#term ID	term description	observed gene count	background gene count	strength	false discovery rate	matching proteins in your network (IDs)	matching proteins in your network (labels)
GO:0005198	Structural molecule activity	8	412	1.06	0.0023	3702.AT1G35680.1,3702.AT1G72370.1,3702.AT1G79990.1,3702.AT3G08530.1,3702.AT3G09630.1,3702.AT5G15650.1,3702.ATCG00160.1,3702.ATCG00820.1	RPL21C,P40,AT1G79990,AT3G08530,AT3G09630,RGP2,rps2,rps19
GO:0005488	Binding	29	8453	0.31	0.0179	3702.AT1G20020.1,3702.AT1G35680.1,3702.AT1G51600.1,3702.AT1G56070.1,3702.AT1G56410.1,3702.AT1G72370.1,3702.AT1G79590.2,3702.AT2G03150.1,3702.AT2G18960.1,3702.AT2G30060.1,3702.AT2G33210.1,3702.AT3G03960.1,3702.AT3G08530.1,3702.AT3G09630.1,3702.AT3G09710.2,3702.AT3G16940.1,3702.AT3G22830.1,3702.AT3G26810.1,3702.AT3G59740.1,3702.AT3G60030.1,3702.AT4G36990.1,3702.AT5G07290.1,3702.AT5G28540.1,3702.AT5…	FNR2,RPL21C,ZML2,LOS1,HSP70-18,P40,SYP52,emb1579,HA1,AT2G30060,HSP60-2,AT3G03960,AT3G08530,AT3G09630,IQD1,AT3G16940,HSFA6B,AFB2,AT3G59740,SPL12,HSF4,ML4,BIP1,CLPC1,AT5G61390,AT5G64170,HB53,YCF4,rps19
GO:0003735	Structural constituent of ribosome	6	308	1.06	0.0194	3702.AT1G35680.1,3702.AT1G72370.1,3702.AT3G09630.1,3702.AT5G15650.1,3702.ATCG00160.1,3702.ATCG00820.1	RPL21C,P40,AT3G09630,RGP2,rps2,rps19
GO:0044183	Protein folding chaperone	3	23	1.89	0.0194	3702.AT1G56410.1,3702.AT3G03960.1,3702.AT5G28540.1	HSP70-18,AT3G03960,BIP1
GO:0051082	Unfolded protein binding	4	83	1.46	0.0194	3702.AT1G56410.1,3702.AT3G03960.1,3702.AT5G28540.1,3702.ATCG00520.1	HSP70-18,AT3G03960,BIP1,YCF4
GO:0003676	Nucleic acid binding	15	2854	0.5	0.0354	3702.AT1G20020.1,3702.AT1G35680.1,3702.AT1G51600.1,3702.AT1G56070.1,3702.AT1G72370.1,3702.AT2G33210.1,3702.AT3G09630.1,3702.AT3G16940.1,3702.AT3G22830.1,3702.AT3G60030.1,3702.AT4G36990.1,3702.AT5G07290.1,3702.AT5G61390.1,3702.AT5G66700.1,3702.ATCG00820.1	FNR2,RPL21C,ZML2,LOS1,P40,HSP60-2,AT3G09630,AT3G16940,HSFA6B,SPL12,HSF4,ML4,AT5G61390,HB53,rps19
GO:0097159	Organic cyclic compound binding	21	5434	0.36	0.0475	3702.AT1G20020.1,3702.AT1G35680.1,3702.AT1G51600.1,3702.AT1G56070.1,3702.AT1G56410.1,3702.AT1G72370.1,3702.AT2G18960.1,3702.AT2G33210.1,3702.AT3G03960.1,3702.AT3G09630.1,3702.AT3G16940.1,3702.AT3G22830.1,3702.AT3G59740.1,3702.AT3G60030.1,3702.AT4G36990.1,3702.AT5G07290.1,3702.AT5G28540.1,3702.AT5G50920.1,3702.AT5G61390.1,3702.AT5G66700.1,3702.ATCG00820.1	FNR2,RPL21C,ZML2,LOS1,HSP70-18,P40,HA1,HSP60-2,AT3G03960,AT3G09630,AT3G16940,HSFA6B,AT3G59740,SPL12,HSF4,ML4,BIP1,CLPC1,AT5G61390,HB53,rps19
GO:1901363	Heterocyclic compound binding	21	5413	0.36	0.0475	3702.AT1G20020.1,3702.AT1G35680.1,3702.AT1G51600.1,3702.AT1G56070.1,3702.AT1G56410.1,3702.AT1G72370.1,3702.AT2G18960.1,3702.AT2G33210.1,3702.AT3G03960.1,3702.AT3G09630.1,3702.AT3G16940.1,3702.AT3G22830.1,3702.AT3G59740.1,3702.AT3G60030.1,3702.AT4G36990.1,3702.AT5G07290.1,3702.AT5G28540.1,3702.AT5G50920.1,3702.AT5G61390.1,3702.AT5G66700.1,3702.ATCG00820.1	FNR2,RPL21C,ZML2,LOS1,HSP70-18,P40,HA1,HSP60-2,AT3G03960,AT3G09630,AT3G16940,HSFA6B,AT3G59740,SPL12,HSF4,ML4,BIP1,CLPC1,AT5G61390,HB53,rps19
#clustering method	cluster number	cluster color	gene count	protein name	protein identifier	protein description
kmeans	1	Red	63	ACS	3702.AT5G36880.2	Acetyl-coenzyme A synthetase, chloroplastic/glyoxysomal; Encodes a plastidic acetyl-coA synthetase. This enzyme plays a role in converting acetate to acetyl-coA in the plastids. It does not appear to be a major contributor to fatty acid biosynthesis based on mutant phenotypes. The enzyme seems to act as a monomer and may play an important role in preventing the toxic accumulation of fermentation …
kmeans	1	Red	63	ADH1	3702.AT1G77120.1	Arabidopsis thaliana alcohol dehydrogenase; Alcohol dehydrogenase class-P; Alcohol dehydrogenase mostly active on ethanol (EtOH), but exhibits broad substrates selectivity for primary and secondary alcohols (e.g. butanol, propyl alcohol, pentanol, isopentanol, ethylene glycol, isopropanol, methanol and tertiary butyl alcohol). Converts allyl alcohol to highly toxic acryl-aldehyde. Required for su…
kmeans	1	Red	63	AP4.3A	3702.AT2G32800.1	Receptor like protein kinase S.2; AP4.3A; Its function is described as protein serine/threonine kinase activity, protein kinase activity, ATP binding; Involved in protein amino acid phosphorylation; Located in plasma membrane; Expressed in 19 plant structures; Expressed during 10 growth stages; Contains the following InterPro domains: Protein kinase, ATP binding site (InterPro:IPR017441), Serine/…
kmeans	1	Red	63	APL1	3702.AT5G19220.1	Glucose-1-phosphate adenylyltransferase large subunit 1, chloroplastic; Encodes the large subunit of ADP-glucose pyrophosphorylase which catalyzes the first, rate limiting step in starch biosynthesis. The large subunit plays a regulatory role whereas the small subunit (ApS) is the catalytic isoform. Four isoforms (ApL1-4) have been identified. ApL1 is the major large subunit isoform present in le…
kmeans	1	Red	63	APL4	3702.AT2G21590.2	Probable glucose-1-phosphate adenylyltransferase large subunit, chloroplastic; Encodes the large subunit of ADP-glucose pyrophosphorylase, the enzyme which catalyzes the first and limiting step in starch biosynthesis. The large subunit plays a regulatory role whereas the small subunit (ApS) is the catalytic isoform. Four isoforms of the large subunit (ApL1-4) have been described; Belongs to the b…
kmeans	1	Red	63	APM1	3702.AT4G33090.1	Puromycin-sensitive aminopeptidase; Metallopeptidase that binds to the auxin transport inhibitor N-1-naphthylphthalamic acid (NPA). Required for embryonic and seedling development as well as cell cycle progression. Homodimerization is required to proper localization and activity. May play a negative role in the regulation of PIN auxin transport proteins
kmeans	1	Red	63	APP1	3702.AT4G36760.1	Arabidopsis thaliana aminopeptidase p1; Arabidopsis aminopeptidase P1; Belongs to the peptidase M24B family
kmeans	1	Red	63	AT1G29820	3702.AT1G29820.2	Magnesium transporter CorA-like family protein; Its function is described as metal ion transmembrane transporter activity; Involved in metal ion transport, transmembrane transport; Located in membrane; Expressed in 21 plant structures; Expressed during 13 growth stages; Contains the following InterPro domains: Mg2+ transporter protein, CorA-like (InterPro:IPR002523); BEST Arabidopsis thaliana pro…
kmeans	1	Red	63	AT1G60900	3702.AT1G60900.1	U2 snRNP auxilliary factor, large subunit, splicing factor; Necessary for the splicing of pre-mRNA; Belongs to the splicing factor SR family
kmeans	1	Red	63	AT2G45290	3702.AT2G45290.1	Transketolase-2, chloroplastic; Catalyzes the reversible transfer of a two-carbon ketol group from fructose-6-phosphate or sedoheptulose-7-phosphate to glyceraldehyde-3-phosphate to yield xylulose-5-phosphate and erythrose-4-phosphate or ribose-5-phosphate, respectively (By similarity). Could act as a stress sensor involved in adaptation process; Belongs to the transketolase family
kmeans	1	Red	63	AT3G50520	3702.AT3G50520.1	2,3-bisphosphoglycerate-dependent phosphoglycerate mutase; May play a role in carbohydrates metabolism
kmeans	1	Red	63	AT3G60750	3702.AT3G60750.1	Transketolase-1, chloroplastic; Catalyzes the reversible transfer of a two-carbon ketol group from fructose-6-phosphate or sedoheptulose-7-phosphate to glyceraldehyde-3-phosphate to yield xylulose-5-phosphate and erythrose-4-phosphate or ribose-5-phosphate, respectively (By similarity). Could act as a stress sensor involved in adaptation process
kmeans	1	Red	63	AT4G24830	3702.AT4G24830.1	Argininosuccinate synthase, chloroplastic; Arginosuccinate synthase family; Its function is described as argininosuccinate synthase activity, ATP binding; Involved in arginine biosynthetic process; Located in chloroplast stroma, chloroplast; Expressed in 25 plant structures; Expressed during 15 growth stages; Contains the following InterPro domains: Rossmann-like alpha/beta/alpha sandwich fold (I…
kmeans	1	Red	63	AT4G33070	3702.AT4G33070.1	Thiamine pyrophosphate dependent pyruvate decarboxylase family protein; May play a role in ethanolic fermentation during anoxia; Belongs to the TPP enzyme family
kmeans	1	Red	63	AT5G06050	3702.AT5G06050.1	Putative methyltransferase family protein; Involved in biological_process unknown; Located in endomembrane system; Expressed in 22 plant structures; Expressed during 13 growth stages; Contains the following InterPro domains: Protein of unknown function DUF248, methyltransferase putative (InterPro:IPR004159); BEST Arabidopsis thaliana protein match is: S-adenosyl-L-methionine-dependent methyltrans…
kmeans	1	Red	63	AT5G08680	3702.AT5G08680.1	ATP synthase subunit beta-3, mitochondrial; Mitochondrial membrane ATP synthase (F(1)F(0) ATP synthase or Complex V) produces ATP from ADP in the presence of a proton gradient across the membrane which is generated by electron transport complexes of the respiratory chain. F-type ATPases consist of two structural domains, F(1) - containing the extramembraneous catalytic core, and F(0) - containing…
kmeans	1	Red	63	AT5G23250	3702.AT5G23250.1	Succinate--CoA ligase [ADP-forming] subunit alpha-2, mitochondrial; Succinyl-CoA synthetase functions in the citric acid cycle (TCA), coupling the hydrolysis of succinyl-CoA to the synthesis of ATP and thus represents the only step of substrate- level phosphorylation in the TCA. The alpha subunit of the enzyme binds the substrates coenzyme A and phosphate, while succinate binding and nucleotide s…
kmeans	1	Red	63	AT5G45490	3702.AT5G45490.1	P-loop containing nucleoside triphosphate hydrolases superfamily protein; Possible disease resistance protein
kmeans	1	Red	63	ATPA	3702.ATCG00120.1	F-type h+/na+-transporting atpase subunit alpha; Encodes the ATPase alpha subunit, which is a subunit of ATP synthase and part of the CF1 portion which catalyzes the conversion of ADP to ATP using the proton motive force. This complex is located in the thylakoid membrane of the chloroplast; Belongs to the ATPase alpha/beta chains family
kmeans	1	Red	63	ATPQ	3702.AT3G52300.1	ATP synthase subunit d, mitochondrial; Mitochondrial membrane ATP synthase (F(1)F(0) ATP synthase or Complex V) produces ATP from ADP in the presence of a proton gradient across the membrane which is generated by electron transport complexes of the respiratory chain. F-type ATPases consist of two structural domains, F(1) - containing the extramembraneous catalytic core, and F(0) - containing the …
kmeans	1	Red	63	At4g35830	3702.AT4G35830.1	Aconitate hydratase 1; Encodes an aconitase that can catalyze the conversion of citrate to isocitrate through a cis-aconitate intermediate, indicating that it may participate in the TCA cycle and other primary metabolic pathways. The protein is believed to accumulate in the mitochondria and the cytosol. It affects CSD2 (At2g28190 - a superoxide dismutase) transcript levels and may play a role in …
kmeans	1	Red	63	CAT1	3702.AT1G20630.1	Catalase-1; Occurs in almost all aerobically respiring organisms and serves to protect cells from the toxic effects of hydrogen peroxide; Belongs to the catalase family
kmeans	1	Red	63	CAT4	3702.AT3G03720.1	Solute carrier family 7 (cationic amino acid transporter), member 1; Encodes a member of the cationic amino acid transporter (CAT) subfamily of amino acid polyamine choline transporters
kmeans	1	Red	63	DOF1	3702.AT1G51700.1	Dof zinc finger protein DOF1.7; Transcription factor that binds specifically to a 5'- AA[AG]G-3' consensus core sequence
kmeans	1	Red	63	EDA9	3702.AT4G34200.1	D-3-phosphoglycerate dehydrogenase / 2-oxoglutarate reductase; Involved in the plastidial phosphorylated pathway of serine biosynthesis (PPSB). Required for mature pollen development
kmeans	1	Red	63	EMB2296	3702.AT2G18020.1	Ribosomal protein L2 family; Embryo defective 2296 (EMB2296); Its function is described as structural constituent of ribosome, protein binding; Involved in translation, embryo development ending in seed dormancy; Located in 7 components; Expressed in male gametophyte, guard cell, cultured cell; Expressed during L mature pollen stage, M germinated pollen stage; Contains the following InterPro doma…
kmeans	1	Red	63	ENO1	3702.AT1G74030.1	Enolase 1, chloroplastic; Encodes the plastid-localized phosphoenolpyruvate enolase. Mutant plants have abnormal trichomes
kmeans	1	Red	63	EXPA22	3702.AT5G39270.1	Expansin-A22; Causes loosening and extension of plant cell walls by disrupting non-covalent bonding between cellulose microfibrils and matrix glucans. No enzymatic activity has been found (By similarity)
kmeans	1	Red	63	FBR12	3702.AT1G26630.1	Eukaryotic translation initiation factor 5A-1 (eIF-5A 1) protein; The precise role of eIF-5A in protein biosynthesis is not known but it may function as a bimodular protein capable of binding to both RNA and proteins. Regulates cytokinin-mediated root protoxylem specification and represses secifically the expression of AHP6. Regulates the induction of programmed cell death caused by infection wit…
kmeans	1	Red	63	GAPC1	3702.AT3G04120.1	Glyceraldehyde-3-phosphate dehydrogenase GAPC1, cytosolic; Key enzyme in glycolysis that catalyzes the first step of the pathway by converting D-glyceraldehyde 3-phosphate (G3P) into 3-phospho-D-glyceroyl phosphate. Essential for the maintenance of cellular ATP levels and carbohydrate metabolism. Required for full fertility. Involved in response to oxidative stress by mediating plant responses to…
kmeans	1	Red	63	GAPC2	3702.AT1G13440.1	Glyceraldehyde-3-phosphate dehydrogenase GAPC2, cytosolic; Key enzyme in glycolysis that catalyzes the first step of the pathway by converting D-glyceraldehyde 3-phosphate (G3P) into 3-phospho-D-glyceroyl phosphate. Essential for the maintenance of cellular ATP levels and carbohydrate metabolism (By similarity). Binds DNA in vitro
kmeans	1	Red	63	GR	3702.AT3G54660.1	Glutathione reductase, chloroplastic; Encodes glutathione reductase that is most likely localized in the chloroplast
kmeans	1	Red	63	HB51	3702.AT5G03790.1	Putative homeobox-leucine zipper protein ATHB-51; Encodes a homeodomain leucine zipper class I (HD-Zip I) meristem identity regulator that acts together with LFY to induce CAL expression. It binds to the CAL promoter proximal CAATNATTG element. LMI1 acts primarily downstream of LFY in meristem identity regulation. The interaction between LFY, LMI1 and CAL resembles a feed-forward loop transcripti…
kmeans	1	Red	63	HDR	3702.AT4G34350.1	4-hydroxy-3-methylbut-2-enyl diphosphate reductase, chloroplastic; Arabidopsis ISPH is involved in the plastid nonmevalonate pathway of isoprenoid biosynthesis. It was shown to complement the lethal phenotype of E. coli ispH mutant and is therefore most likely encodes a protein with 4-hydroxy-3-methylbut-2-en-1-yl diphosphate reductase activity involved in the last step of mevalonate-independent …
kmeans	1	Red	63	HEMB1	3702.AT1G69740.1	Delta-aminolevulinic acid dehydratase 1, chloroplastic; Catalyzes an early step in the biosynthesis of tetrapyrroles. Binds two molecules of 5-aminolevulinate per subunit, each at a distinct site, and catalyzes their condensation to form porphobilinogen (By similarity); Belongs to the ALAD family
kmeans	1	Red	63	HSP70	3702.AT3G12580.1	Probable mediator of RNA polymerase II transcription subunit 37c; Component of the Mediator complex, a coactivator involved in the regulated transcription of nearly all RNA polymerase II-dependent genes. Mediator functions as a bridge to convey information from gene-specific regulatory proteins to the basal RNA polymerase II transcription machinery. The Mediator complex, having a compact conforma…
kmeans	1	Red	63	LAP1	3702.AT2G24200.1	Cytosol aminopeptidase family protein; Presumably involved in the processing and regular turnover of intracellular proteins. Catalyzes the removal of unsubstituted N-terminal amino acids from various peptides (Probable). Possesses leucine aminopeptidase activity against the model substrate leucine-amido methyl coumarin. Possesses Cys-Gly dipeptidase activity. In addition, can cleave Cys-Leu and L…
kmeans	1	Red	63	LOS2	3702.AT2G36530.1	Bifunctional enolase 2/transcriptional activator; Multifunctional enzyme that acts as an enolase involved in the metabolism and as a positive regulator of cold-responsive gene transcription. Binds to the cis-element the gene promoter of STZ/ZAT10, a zinc finger transcriptional repressor
kmeans	1	Red	63	MAB1	3702.AT5G50850.1	Pyruvate dehydrogenase E1 component subunit beta-1, mitochondrial; The pyruvate dehydrogenase complex catalyzes the overall conversion of pyruvate to acetyl-CoA and CO(2). It contains multiple copies of three enzymatic components: pyruvate dehydrogenase (E1), dihydrolipoamide acetyltransferase (E2) and lipoamide dehydrogenase (E3)
kmeans	1	Red	63	MDAR1	3702.AT3G52880.2	Monodehydroascorbate reductase 1, peroxisomal; Catalyzes the conversion of monodehydroascorbate to ascorbate, oxidizing NADH in the process. Required for producing sufficient ascorbate to maintain the interaction between Piriformospora indica and Arabidopsis in a mutualistic state
kmeans	1	Red	63	MDHAR	3702.AT3G09940.1	Arabidopsis thaliana monodehydroascorbate reductase 3; Catalyzes the conversion of monodehydroascorbate to ascorbate, oxidizing NADH in the process . Required for producing sufficient ascorbate to maintain the interaction between Piriformospora indica and Arabidopsis in a mutualistic state
kmeans	1	Red	63	MGD2	3702.AT5G20410.1	Monogalactosyldiacylglycerol synthase 2, chloroplastic; Involved in the synthesis of the major structural component of photosynthetic membranes and in the chloroplast envelope biogenesis. Can use both prokaryotic (18:1/16:0) or eukaryotic (18:2/18:2) 1,2-diacylglycerol species, but operates with some preference for the eukaryotic one; Belongs to the glycosyltransferase 28 family
kmeans	1	Red	63	MS1	3702.AT5G22260.1	RING/FYVE/PHD zinc finger superfamily protein; Transcriptional activator required for anther and post- meiotic pollen development and maturation. Seems to regulate inflorescence branching and floral development. May control tapetal development by directly regulating tapetal programmed cell death (PCD) and breakdown. Implicated in pollen cytosolic components and wall development (e.g. exine and in…
kmeans	1	Red	63	MS2	3702.AT3G03780.1	5-methyltetrahydropteroyltriglutamate--homocysteine methyltransferase; Catalyzes the transfer of a methyl group from 5- methyltetrahydrofolate to homocysteine resulting in methionine formation
kmeans	1	Red	63	MS3	3702.AT5G20980.2	5-methyltetrahydropteroyltriglutamate--homocysteine methyltransferase; Catalyzes the transfer of a methyl group from 5- methyltetrahydrofolate to homocysteine resulting in methionine formation
kmeans	1	Red	63	OPR2	3702.AT1G76690.1	12-oxophytodienoate reductase 2; Specifically cleaves olefinic bonds in alpha,beta- unsaturated carbonyls and may be involved in detoxification or modification of these reactive compounds. May be involved in the biosynthesis or metabolism of oxylipin signaling molecules. In vitro, reduces 9R,13R-12-oxophyodienoic acid (9R,13R-OPDA) to 9R,13R-OPC-8:0, but only poorly 9S,13S-OPDA, the natural precu…
kmeans	1	Red	63	PAP21	3702.AT3G52810.1	Purple acid phosphatase 21 (PAP21); Its function is described as protein serine/threonine phosphatase activity, acid phosphatase activity; Involved in biological_process unknown; Located in endomembrane system; Expressed in petal, leaf whorl, fruit, sepal, flower; Expressed during 4 anthesis, petal differentiation and expansion stage; Contains the following InterPro domains: Metallophosphoesteras…
kmeans	1	Red	63	PDE345	3702.AT2G01140.1	Fructose-bisphosphate aldolase, class i; Plays a key role in glycolysis and gluconeogenesis
kmeans	1	Red	63	PGK	3702.AT1G79550.2	Encodes cytosolic phosphoglycerate kinase (PGK)
kmeans	1	Red	63	PGMP	3702.AT5G51820.1	Arabidopsis thaliana phosphoglucomutase; Phosphoglucomutase, chloroplastic; Encodes a plastid isoform of the enzyme phosphoglucomutase involved in controlling photosynthetic carbon flow. Effective petiole movement against the direction of the gravity requires functional PGM activity that is required for full development of amyloplasts
kmeans	1	Red	63	PHO1	3702.AT3G23430.1	Phosphate transporter PHO1; Inositol polyphosphate sensor that associates with transcription factors to regulate inorganic phosphate (Pi) starvation responses. Probably acts by binding inositol polyphosphate via its SPX domain. Acts as a Pi exporter, mediating efflux of Pi out of cells. Transfers Pi from the epidermal and cortical cells to the root xylem vessels. Involved in the transfer of Pi fr…
kmeans	1	Red	63	PP2-A3	3702.AT2G26820.1	Immune-associated nucleotide-binding protein 10; Phloem protein 2-A3 (PP2-A3); Contains the following InterPro domains: AIG1 (InterPro:IPR006703); BEST Arabidopsis thaliana protein match is: P-loop containing nucleoside triphosphate hydrolases superfamily protein (TAIR:AT1G33900.1); Has 7075 Blast hits to 5270 proteins in 530 species: Archae - 11; Bacteria - 693; Metazoa - 2878; Fungi - 405; Plan…
kmeans	1	Red	63	PPC3	3702.AT3G14940.1	Encodes a cytosolic phosphoenolpyruvate carboxylase (PEPC) that has activity when expressed in E.coli. Its mRNA is most abundantly expressed in roots and siliques. PPC3 belongs to the plant-type PEPC family. It can form an enzymatically active complex with a castor bean ortholog of PPC4, which encodes a bacterial-type PEPC
kmeans	1	Red	63	PSAL	3702.AT4G12800.1	Photosystem i reaction center subunit xi, chloroplastic; Encodes subunit L of photosystem I reaction center; Belongs to the PsaL family
kmeans	1	Red	63	RBCL	3702.ATCG00490.1	Ribulose-1,5-bisphosphate carboxylase/oxygenase large subunit; Ribulose bisphosphate carboxylase large chain; RuBisCO catalyzes two reactions: the carboxylation of D- ribulose 1,5-bisphosphate, the primary event in carbon dioxide fixation, as well as the oxidative fragmentation of the pentose substrate in the photorespiration process. Both reactions occur simultaneously and in competition at the …
kmeans	1	Red	63	RFNR2	3702.AT1G30510.2	Ferredoxin--NADP reductase, root isozyme 2, chloroplastic; Maintains the supply of reduced ferredoxin under non- photosynthetic conditions
kmeans	1	Red	63	ROPGEF4	3702.AT2G45890.1	Rop (rho of plants) guanine nucleotide exchange factor 4; Rop guanine nucleotide exchange factor 4; Encodes a member of KPP-like gene family, homolog of KPP (kinase partner protein) gene in tomato. Also a member of the RopGEF (guanine nucleotide exchange factor) family, containing the novel PRONE domain (plant-specific Rop nucleotide exchanger), which is exclusively active towards members of the …
kmeans	1	Red	63	RPL20	3702.ATCG00660.1	50S ribosomal protein L20, chloroplastic; Binds directly to 23S ribosomal RNA and is necessary for the in vitro assembly process of the 50S ribosomal subunit. It is not involved in the protein synthesizing functions of that subunit (By similarity)
kmeans	1	Red	63	RPOB	3702.ATCG00190.1	Dna-directed rna polymerase subunit beta; Chloroplast DNA-dependent RNA polymerase B subunit. The transcription of this gene is regulated by a nuclear encoded RNA polymerase. This gene has been transferred to mitochondrial genome during crucifer evolution
kmeans	1	Red	63	SS1	3702.AT5G24300.1	Starch synthase 1, chloroplastic/amyloplastic; SSI is a plastidial enzyme and crucial for the synthesis of normal amylopectin in the leaves of Arabidopsis. The absence of SSI results in a deficiency in the number of shorter glucans which in turn affect the formation and connection of the amylopectin clusters in starch
kmeans	1	Red	63	TPI	3702.AT3G55440.1	Triosephosphate isomerase, cytosolic; Encodes triosephosphate isomerase; Belongs to the triosephosphate isomerase family
kmeans	1	Red	63	TPS7	3702.AT1G06410.1	Probable alpha,alpha-trehalose-phosphate synthase [UDP-forming] 7; Encodes an enzyme putatively involved in trehalose biosynthesis. Though the protein has both trehalose-6-phosphate synthase (TPS)-like and trehalose-6-phosphate phosphatase (TPP)-like domains, neither activity has been detected in enzymatic assays nor has the protein been able to complement yeast TPS or TPP mutants; In the N-termi…
kmeans	1	Red	63	iPGAM1	3702.AT1G09780.1	2,3-bisphosphoglycerate-independent phosphoglycerate mutase 1; Catalyzes the interconversion of 2-phosphoglycerate and 3-phosphoglycerate; Belongs to the BPG-independent phosphoglycerate mutase family
kmeans	2	Green	69	ABCI19	3702.AT1G03905.1	P-loop containing nucleoside triphosphate hydrolases superfamily protein; Its function is described as nucleoside-triphosphatase activity, ATPase activity, nucleotide binding, ATP binding; Expressed in 8 plant structures; Expressed during petal differentiation and expansion stage, D bilateral stage; Contains the following InterPro domains: ATPase, AAA+ type, core (InterPro:IPR003593), ABC transpo…
kmeans	2	Green	69	ABI2	3702.AT5G57050.1	Protein phosphatase 2C family protein; Repressor of the abscisic acid (ABA) signaling pathway that regulates numerous ABA responses, such as stomatal closure, osmotic water permeability of the plasma membrane (Pos), high light stress, response to glucose, seed germination and inhibition of vegetative growth. During the stomatal closure regulation, modulates the inward calcium-channel permeability…
kmeans	2	Green	69	ACA.l	3702.AT1G13210.1	Probable phospholipid-transporting ATPase 11; Involved in transport of phospholipids
kmeans	2	Green	69	ARP1	3702.AT3G54770.1	Rna-binding (rrm/rbd/rnp motifs) family protein; Probable RNA-binding protein involved in the regulation of abscisic acid (ABA) response during seed germination. May regulate transcript levels of several germination-responsive genes under ABA
kmeans	2	Green	69	ARP2	3702.AT3G27000.1	Actin-related protein 2; Functions as ATP-binding component of the Arp2/3 complex which is involved in regulation of actin polymerization and together with an activating nucleation-promoting factor (NPF) mediates the formation of branched actin networks. Seems to contact the pointed end of the daughter actin filament (By similarity). Arp2/3 complex plays a critical role in the control of cell mor…
kmeans	2	Green	69	AT1G04560	3702.AT1G04560.1	Uncharacterized protein At1g04560; AWPM-19-like family protein; Its function is described as molecular_function unknown; Involved in biological_process unknown; Located in endomembrane system; Contains the following InterPro domains: AWPM-19-like (InterPro:IPR008390); BEST Arabidopsis thaliana protein match is: AWPM-19-like family protein (TAIR:AT5G46530.1); Has 177 Blast hits to 177 proteins in …
kmeans	2	Green	69	AT1G14240	3702.AT1G14240.2	GDA1/CD39 nucleoside phosphatase family protein; Catalyzes the hydrolysis of phosphoanhydride bonds of nucleoside tri- and di-phosphates
kmeans	2	Green	69	AT1G26540	3702.AT1G26540.1	Agenet domain-containing protein; May be involved in the polar growth of plant cells via transportation of RNAs
kmeans	2	Green	69	AT1G31600	3702.AT1G31600.1	RNA-binding (RRM/RBD/RNP motifs) family protein; Its function is described as nucleic acid binding; Involved in biological_process unknown; Located in cellular_component unknown; Expressed in 23 plant structures; Expressed during 13 growth stages; Contains the following InterPro domains: RNA recognition motif, RNP-1 (InterPro:IPR000504); BEST Arabidopsis thaliana protein match is: 2-oxoglutarate …
kmeans	2	Green	69	AT1G49570	3702.AT1G49570.1	Peroxidase superfamily protein; Removal of H(2)O(2), oxidation of toxic reductants, biosynthesis and degradation of lignin, suberization, auxin catabolism, response to environmental stresses such as wounding, pathogen attack and oxidative stress. These functions might be dependent on each isozyme/isoform in each plant tissue
kmeans	2	Green	69	AT1G63130	3702.AT1G63130.1	Pentatricopeptide repeat-containing protein At1g63130, mitochondrial; Transacting siRNA generating locus. Its derived siR9as targets AT1G62930 for cleavage. Itself is targeted by TAS2-derived ta-siR2140 for cleavage
kmeans	2	Green	69	AT1G63370	3702.AT1G63370.1	Flavin-containing monooxygenase FMO GS-OX-like 5; Catalyzes the conversion of methylthioalkyl glucosinolates of any chain length into methylsulfinylalkyl glucosinolates
kmeans	2	Green	69	AT1G66720	3702.AT1G66720.1	S-adenosyl-L-methionine-dependent methyltransferases superfamily protein; Its function is described as S-adenosylmethionine-dependent methyltransferase activity, methyltransferase activity; Involved in biological_process unknown; Located in cellular_component unknown; Contains the following InterPro domains: SAM dependent carboxyl methyltransferase (InterPro:IPR005299); BEST Arabidopsis thaliana …
kmeans	2	Green	69	AT1G72730	3702.AT1G72730.1	DEA(D/H)-box RNA helicase family protein; ATP-dependent RNA helicase which is a subunit of the eIF4F complex involved in cap recognition and is required for mRNA binding to ribosome. In the current model of translation initiation, eIF4A unwinds RNA secondary structures in the 5'-UTR of mRNAs which is necessary to allow efficient binding of the small ribosomal subunit, and subsequent scanning for …
kmeans	2	Green	69	AT2G16760	3702.AT2G16760.1	Calcium-dependent phosphotriesterase superfamily protein; Its function is described as molecular_function unknown; Located in endoplasmic reticulum; Expressed in 10 plant structures; Expressed during 6 growth stages; Contains the following InterPro domains: SMP-30/Gluconolaconase/LRE-like region (InterPro:IPR013658), Six-bladed beta-propeller, TolB-like (InterPro:IPR011042); BEST Arabidopsis thal…
kmeans	2	Green	69	AT2G46600	3702.AT2G46600.1	Calcium-binding protein kic and related proteins; Calcium-binding EF-hand family protein; Calcium-binding regulatory protein that interacts with kinesin motor protein KCBP in a calcium-dependent manner. Inhibits KCBP microtubule binding activity and microtubule-stimulated ATPase activity. Involved in the regulation of trichome branching through its interaction with KCBP
kmeans	2	Green	69	AT3G07930	3702.AT3G07930.3	Methyl-cpg-binding domain protein 4; Monofunctional DNA glycosylase targeting U:G and T:G mispairs . Excises uracil derivatives and exhibits a preference for a CpG sequence context, irrespective of the methylation status of the complementary strand . The activity follows a biphasic kinetics, with an initial burst of product accumulation followed by a slower phase . Specifically binds its reaction…
kmeans	2	Green	69	AT3G15670	3702.AT3G15670.1	Late embryogenesis abundant protein (lea) family protein; Involved dehydration tolerance
kmeans	2	Green	69	AT3G21380	3702.AT3G21380.1	Mannose-binding lectin superfamily protein; Contains the following InterPro domains: Mannose-binding lectin (InterPro:IPR001229); BEST Arabidopsis thaliana protein match is: myrosinase-binding protein 1 (TAIR:AT1G52040.1); Has 1897 Blast hits to 750 proteins in 41 species: Archae - 0; Bacteria - 4; Metazoa - 0; Fungi - 0; Plants - 1886; Viruses - 0; Other Eukaryotes - 7 (source: NCBI BLink)
kmeans	2	Green	69	AT3G23605	3702.AT3G23605.1	Plant UBX domain-containing protein 12; Ubiquitin-like superfamily protein; Contains the following InterPro domains: UBX (InterPro:IPR001012); BEST Arabidopsis thaliana protein match is: structural constituent of ribosome (TAIR:AT4G14250.1); Has 105 Blast hits to 100 proteins in 22 species: Archae - 0; Bacteria - 0; Metazoa - 4; Fungi - 0; Plants - 91; Viruses - 0; Other Eukaryotes - 10 (source: …
kmeans	2	Green	69	AT3G45850	3702.AT3G45850.1	P-loop containing nucleoside triphosphate hydrolases superfamily protein; Responsible for microtubule translocation. May be important for the organization of phragmoplast-specific arrays of microtubules (By similarity). Plays an essential role in stabilizing the mitotic spindle. Required during mitotic cytokinesis (By similarity)
kmeans	2	Green	69	AT3G48080	3702.AT3G48080.1	Alpha/beta-hydrolases superfamily protein; Acts as a second functional copy of EDS1. Can mediate HRT- mediated resistance to turnip crinkle virus
kmeans	2	Green	69	AT3G48860	3702.AT3G48860.2	Stomatal cytokinesis defective 2; Involved in growth and development through its role in cytokinesis and polarized cell expansion. Required for plasma membrane internalization. May function in clathrin-mediated membrane trafficking, including plasma membrane endocytosis, essential to both cytokinesis and cell expansion
kmeans	2	Green	69	AT3G51120	3702.AT3G51120.1	DNA binding;zinc ion binding;nucleic acid binding;nucleic acid binding; Its function is described as DNA binding, zinc ion binding, nucleic acid binding; Involved in histone modification, transcription initiation; Located in nucleus; Expressed in 22 plant structures; Expressed during 13 growth stages; Contains the following InterPro domains: Zinc finger, CCCH-type (InterPro:IPR000571), Plus-3 dom…
kmeans	2	Green	69	AT3G51150	3702.AT3G51150.2	ATP binding microtubule motor family protein; Its function is described as microtubule motor activity, ATP binding; Involved in microtubule-based movement; Expressed in 21 plant structures; Expressed during 15 growth stages; Contains the following InterPro domains: Kinesin, motor region, conserved site (InterPro:IPR019821), Protein of unknown function DUF3490 (InterPro:IPR021881), Kinesin, motor …
kmeans	2	Green	69	AT3G60730	3702.AT3G60730.1	Plant invertase/pectin methylesterase inhibitor superfamily; Acts in the modification of cell walls via demethylesterification of cell wall pectin; In the C-terminal section; belongs to the pectinesterase family
kmeans	2	Green	69	AT4G19520	3702.AT4G19520.1	Disease resistance protein (TIR-NBS-LRR class) family; Its function is described as transmembrane receptor activity, ATP binding; Involved in signal transduction, apoptosis, defense response, innate immune response; Located in intrinsic to membrane; Contains the following InterPro domains: NB-ARC (InterPro:IPR002182), Leucine-rich repeat (InterPro:IPR001611), Disease resistance protein (InterPro:…
kmeans	2	Green	69	AT4G19530	3702.AT4G19530.1	Disease resistance protein (TIR-NBS-LRR class) family; Encodes a TIR-NB-LRR resistance protein. Transient expression in tobacco induces cell death
kmeans	2	Green	69	AT5G46460	3702.AT5G46460.1	Pentatricopeptide repeat-containing protein At5g46460, mitochondrial; Pentatricopeptide repeat (PPR) superfamily protein; Involved in biological_process unknown; Located in mitochondrion; Expressed in 20 plant structures; Expressed during 11 growth stages; Contains the following InterPro domains: Pentatricopeptide repeat (InterPro:IPR002885); BEST Arabidopsis thaliana protein match is: Tetratrico…
kmeans	2	Green	69	AT5G47980	3702.AT5G47980.1	HXXXD-type acyl-transferase family protein; Probably involved in the modification of desaturated thalian-diol
kmeans	2	Green	69	AT5G53730	3702.AT5G53730.1	Late embryogenesis abundant (lea) hydroxyproline-rich glycoprotein family; Involved in the regulation of sugar, amino acid and some primary metabolite export from companion cells (CCs) to sieve elements (SEs) in phloem. Required for apoplastic phloem sugar loading in source leaves in order to transport it to sink tissues. Required for correct sugar partitioning between source leaves and sink orga…
kmeans	2	Green	69	AT5G58400	3702.AT5G58400.1	Peroxidase superfamily protein; Removal of H(2)O(2), oxidation of toxic reductants, biosynthesis and degradation of lignin, suberization, auxin catabolism, response to environmental stresses such as wounding, pathogen attack and oxidative stress. These functions might be dependent on each isozyme/isoform in each plant tissue; Belongs to the peroxidase family. Classical plant (class III) peroxidas…
kmeans	2	Green	69	ATK1	3702.AT4G21270.1	Kinesin-like protein in arabidopsis thaliana a protein; Kinesin that supports microtubule movement in an ATP- dependent manner and has a minus-end directed polarity. Plays a crucial role in spindle morphogenesis in male meiosis. In mitosis, is required for normal microtubule accumulation at the spindle poles during prophase and may play a role in spindle assembly during prometaphase
kmeans	2	Green	69	At2g33540	3702.AT2G33540.1	RNA polymerase II C-terminal domain phosphatase-like 3; Processively dephosphorylates 'Ser-2' and/or 'Ser-5' of the heptad repeats YSPTSPS in the C-terminal domain of the largest RNA polymerase II subunit (RPB1). This promotes the activity of RNA polymerase II (By similarity). Negative regulator of stress gene transcription involved in abscisic acid (ABA) mediated signaling pathway and cold resis…
kmeans	2	Green	69	BGLU17	3702.AT2G44480.1	Beta glucosidase 17 (BGLU17); Its function is described as cation binding, hydrolase activity, hydrolyzing O-glycosyl compounds, catalytic activity; Involved in carbohydrate metabolic process; Located in endomembrane system; Expressed in stem, hypocotyl, sepal, male gametophyte, root; Expressed during 4 anthesis; Contains the following InterPro domains: Glycoside hydrolase, family 1 (InterPro:IPR…
kmeans	2	Green	69	CDC2	3702.AT3G48750.1	Cyclin-dependent kinase a-1; A-type cyclin-dependent kinase. Together with its specific inhibitor, the Kip-related protein, KRP2 they regulate the mitosis-to-endocycle transition during leaf development. Dominant negative mutations abolish cell division. Loss of function phenotype has reduced fertility with failure to transmit via pollen. Pollen development is arrested at the second mitotic divis…
kmeans	2	Green	69	CYCT1;2	3702.AT4G19560.1	Cyclin family protein; CYCT1;2; Contains the following InterPro domains: Cyclin-like (InterPro:IPR011028), Cyclin-related (InterPro:IPR013763), Transcription regulator cyclin (InterPro:IPR015429), Cyclin, N-terminal (InterPro:IPR006671), Cyclin (InterPro:IPR006670); BEST Arabidopsis thaliana protein match is: Cyclin family protein (TAIR:AT5G45190.1); Has 2418 Blast hits to 2418 proteins in 249 sp…
kmeans	2	Green	69	CYP705A22	3702.AT3G20130.1	Cytochrome p450, family 705, subfamily a, polypeptide 22; Plays a role in the gravitropic response of the inflorescence stems and roots. May affect the synthesis of flavonols that have a role in regulating auxin transport
kmeans	2	Green	69	DWF5	3702.AT1G50430.1	Ergosterol biosynthesis ERG4/ERG24 family; Production of cholesterol by reduction of C7-C8 double bond of 7-dehydrocholesterol (7-DHC). Lesions in the gene coding for the enzyme cause dwarfism; Belongs to the ERG4/ERG24 family
kmeans	2	Green	69	FAB1	3702.AT1G74960.2	3-oxoacyl-[acyl-carrier-protein] synthase II, chloroplastic; Essential protein that catalyzes the condensation reaction of fatty acid synthesis by the addition to an acyl acceptor of two carbons from malonyl-ACP. Specific for elongation from C-16 and C-16 to unsaturated C-18 fatty acids. Confers resistance to low temperatures by maintaining chloroplast membranes integrity. Involved in the regulat…
kmeans	2	Green	69	FLA10	3702.AT3G60900.1	FASCICLIN-like arabinogalactan-protein 10; May be a cell surface adhesion protein
kmeans	2	Green	69	GAI	3702.AT1G14920.1	GRAS family transcription factor family protein; Similar to a putative transcription factor and transcriptional coactivators. Repressor of GA responses and involved in gibberellic acid mediated signaling. Member of the DELLA proteins that restrain the cell proliferation and expansion that drives plant growth. The protein undergoes degradation in response to GA via the 26S proteasome. GAI may be i…
kmeans	2	Green	69	HBT	3702.AT2G20000.1	Cell division cycle protein 27 homolog B; Component of the anaphase promoting complex/cyclosome (APC/C), a cell cycle-regulated E3 ubiquitin-protein ligase complex that controls progression through mitosis and the G1 phase of the cell cycle. The APC/C complex controls several key steps in the cell cycle by mediating ubiquitination and subsequent degradation of target proteins such as cyclins. The…
kmeans	2	Green	69	HMA6	3702.AT4G33520.2	Copper-transporting ATPase PAA1, chloroplastic; Mediates copper transfer across the plastid envelope. Required for the delivery of copper into the plastid stroma, which is essential for the function of copper proteins. Seems to be selective for monovalent copper Cu(+) transport. Plays also a role in glucose signaling-mediated cell proliferation of root meristem in non-green tissues; Belongs to th…
kmeans	2	Green	69	ICK6	3702.AT5G48820.2	Inhibitor/interactor with cyclin-dependent kinase; Kip-related protein (KRP) gene, encodes CDK (cyclin-dependent kinase) inhibitor (CKI), negative regulator of cell division. Binds to D type and CDC2A cyclins and may inhibit cell cycle. Seven KRP genes were found in Arabidopsis thaliana. Differential expression patterns for distinct KRPs were revealed by in situ hybridization; Belongs to the CDI …
kmeans	2	Green	69	MAD2	3702.AT3G25980.1	Mitotic spindle checkpoint protein MAD2; Required for the execution of the mitotic checkpoint which monitors the process of kinetochore-spindle attachment and delays the onset of anaphase when this process is not complete. It inhibits the activity of the anaphase promoting complex by sequestering CDC20 until all chromosomes are aligned at the metaphase plate
kmeans	2	Green	69	MAMI	3702.AT5G54110.1	Membrane-associated mannitol-induced; Encodes a highly polar protein with more than 60% hydrophilic amino acid residues that is associated with the plasma membrane. It has limited secondary structure similarity to VAP-33 from Aplysia, which may be involved in membrane trafficking
kmeans	2	Green	69	MAP3KA	3702.AT1G53570.1	MEK kinase (MAP3Ka); Belongs to the protein kinase superfamily. STE Ser/Thr protein kinase family. MAP kinase kinase kinase subfamily
kmeans	2	Green	69	MAP65-7	3702.AT1G14690.1	Microtubule-associated protein 65-7 (MAP65-7); Contains the following InterPro domains: Microtubule-associated protein, MAP65/ASE1-type (InterPro:IPR007145); BEST Arabidopsis thaliana protein match is: Microtubule associated protein (MAP65/ASE1) family protein (TAIR:AT2G01910.1); Has 3902 Blast hits to 3379 proteins in 390 species: Archae - 69; Bacteria - 268; Metazoa - 1928; Fungi - 367; Plants …
kmeans	2	Green	69	MGT4	3702.AT3G19640.1	Magnesium transporter mrs2-3; Transmembrane magnesium transporter. One of nine family members; Belongs to the CorA metal ion transporter (MIT) (TC 1.A.35.5) family
kmeans	2	Green	69	PAG1	3702.AT2G27020.1	20S proteasome alpha subunit G1; The proteasome is a multicatalytic proteinase complex which is characterized by its ability to cleave peptides with Arg, Phe, Tyr, Leu, and Glu adjacent to the leaving group at neutral or slightly basic pH. The proteasome has an ATP-dependent proteolytic activity
kmeans	2	Green	69	PERK9	3702.AT1G68690.1	Proline-rich receptor-like protein kinase PERK9; Could be involved in the negative regulation of root growth
kmeans	2	Green	69	PGN	3702.AT1G56570.1	Putative pentatricopeptide repeat-containing protein At1g56570; Tetratricopeptide repeat (TPR)-like superfamily protein; Contains the following InterPro domains: Pentatricopeptide repeat (InterPro:IPR002885); BEST Arabidopsis thaliana protein match is: pentatricopeptide (PPR) repeat-containing protein (TAIR:AT2G22070.1); Has 40728 Blast hits to 13683 proteins in 261 species: Archae - 0; Bacteria …
kmeans	2	Green	69	PHS1	3702.AT1G10710.1	Poor homologous synapsis 1; Required for accurate chromosome segregation in meiosis. Required for pairing to occur between homologous chromosomes. Acts in early recombination steps and ensures pairing fidelity and proper repair of meiotic DNA double-strand-breaks. Regulates recombination and pairing of homologous chromosomes during meiotic prophase by controlling transport of RAD50 from cytoplasm…
kmeans	2	Green	69	PIP1A	3702.AT3G61430.2	Arabidopsis thaliana plasma membrane intrinsic protein 1; A member of the plasma membrane intrinsic protein subfamily PIP1. localizes to the plasma membrane and exhibits water transport activity in Xenopus oocyte. expressed ubiquitously and protein level decreases slightly during leaf development; Belongs to the MIP/aquaporin (TC 1.A.8) family. PIP (TC 1.A.8.11) subfamily
kmeans	2	Green	69	PLDALPHA1	3702.AT3G15730.1	Phospholipase D alpha 1; Hydrolyzes glycerol-phospholipids at the terminal phosphodiesteric bond to generate phosphatidic acids (PA). Plays an important role in various cellular processes, including phytohormone action and response to stress, characterized by acidification of the cell. Involved in wound induction of jasmonic acid. May be involved in membrane lipid remodeling. Probably involved in…
kmeans	2	Green	69	PRF4	3702.AT4G29340.1	Profilin-3; Profilin is a low-molecular weight, actin monomer-binding protein that regulates the organization of actin cytoskeleton in eukaryotes, including higher plants. PRF4 and PRF5 are late pollen-specific and are not detectable in other cell types of the plant body including microspores and root hairs. Immunocytochemical studies at the subcellular level reveal that both the constitutive and…
kmeans	2	Green	69	RAD50	3702.AT2G31970.1	DNA repair-recombination protein (RAD50); Implicated in double-strand breaks (DSBs) repair by non- homologous end joining (NHEJ). Involved in telomere maintenance. Involved in telomerase action on chromosome ends. Required during meiosis for both male and female gametophytic development, for pairing and synapsis of homologous chromosomes during the early stages of meiotic recombination, especiall…
kmeans	2	Green	69	RBP45B	3702.AT1G11650.2	RNA-binding (RRM/RBD/RNP motifs) family protein; Heterogeneous nuclear ribonucleoprotein (hnRNP)-protein binding the poly(A) tail of mRNA and probably involved in some steps of pre-mRNA maturation; Belongs to the polyadenylate-binding RBP45 family
kmeans	2	Green	69	RPA70B	3702.AT5G08020.1	Replication protein A 70 kDa DNA-binding subunit B; Component of the replication protein A complex (RPA) required for DNA recombination, repair and replication. The activity of RPA is mediated by single-stranded DNA binding and protein interactions (By similarity). Probably involved in repair of double-strand DNA breaks (DSBs) induced by genotoxic stresses (By similarity)
kmeans	2	Green	69	RPT2b	3702.AT2G20140.1	26S proteasome regulatory subunit 4 homolog B; The 26S protease is involved in the ATP-dependent degradation of ubiquitinated proteins. The regulatory (or ATPase) complex confers ATP dependency and substrate specificity to the 26S complex
kmeans	2	Green	69	SSL3	3702.AT1G08470.1	Protein STRICTOSIDINE SYNTHASE-LIKE 3; Although this enzyme is predicted to encode a strictosidine synthase (SS), it lacks a conserved catalytic glutamate residue found in active SS enzymes and it is not expected to have SS activity
kmeans	2	Green	69	SWEET16	3702.AT3G16690.1	Solute carrier family 50 (sugar transporter); Bidirectional sugar transporter SWEET16; Mediates both low-affinity uptake and efflux of sugar across the vacuolar membrane. Regulates sugars homeostasis in leaves and roots by exporting/importing them through the tonoplast regarding metabolic demand. Acts as a vacuolar hexose transporter, such as glucose (Glc), fructose (Fru), and sucrose (Suc)
kmeans	2	Green	69	TAG1	3702.AT2G19450.1	Arabidopsis thaliana acyl-coa:diacylglycerol acyltransferase; Membrane bound O-acyl transferase (MBOAT) family protein; Major contributor to triacylglycerol (TAG) synthesis and oil accumulation in seeds. Catalyzes the acylation of the sn-3 hydroxy group of sn-1,2-diacylglycerol using acyl-CoA. Can use palmitoyl-CoA and oleoyl-CoA as substrates. Can use oleoyl-CoA and linoleoyl-CoA as substrates. …
kmeans	2	Green	69	TCX3	3702.AT3G22760.1	Tesmin/TSO1-like CXC domain-containing protein; CXC domain containing TSO1-like protein 1. The gene is expressed in stamens, pollen mother cells, and immature ovules
kmeans	2	Green	69	TLP9	3702.AT3G06380.1	Tubby-like F-box protein 9; Component of SCF(ASK-cullin-F-box) E3 ubiquitin ligase complexes, which may mediate the ubiquitination and subsequent proteasomal degradation of target proteins. Confers sensitivity to ABA during seed germination and early seedling development; Belongs to the TUB family
kmeans	2	Green	69	TUB2	3702.AT5G62690.1	Tubulin beta chain 2; Tubulin is the major constituent of microtubules. It binds two moles of GTP, one at an exchangeable site on the beta chain and one at a non-exchangeable site on the alpha chain; Belongs to the tubulin family
kmeans	2	Green	69	TUB4	3702.AT5G44340.1	Tubulin beta-4 chain; Tubulin is the major constituent of microtubules. It binds two moles of GTP, one at an exchangeable site on the beta chain and one at a non-exchangeable site on the alpha chain; Belongs to the tubulin family
kmeans	2	Green	69	XTH8	3702.AT1G11545.1	Probable xyloglucan endotransglucosylase/hydrolase protein 8; Catalyzes xyloglucan endohydrolysis (XEH) and/or endotransglycosylation (XET). Cleaves and religates xyloglucan polymers, an essential constituent of the primary cell wall, and thereby participates in cell wall construction of growing tissues (By similarity); Belongs to the glycosyl hydrolase 16 family. XTH group 1 subfamily
kmeans	3	Blue	46	AFB2	3702.AT3G26810.1	Protein AUXIN SIGNALING F-BOX 2; Component of SCF(ASK-cullin-F-box) E3 ubiquitin ligase complexes, which may mediate the ubiquitination and subsequent proteasomal degradation of target proteins. Confers sensitivity to the virulent bacterial pathogen P.syringae (By similarity). Auxin receptor that mediates Aux/IAA proteins proteasomal degradation and auxin-regulated transcription. Involved in embr…
kmeans	3	Blue	46	APR2	3702.AT1G62180.1	3'-PHOSPHOADENOSINE-5'-PHOSPHOSULFATE (PAPS) REDUCTASE HOMOLOG 43; 5'-adenylylsulfate reductase 2, chloroplastic; Reduces sulfate for Cys biosynthesis. Substrate preference is adenosine-5'-phosphosulfate (APS) >> 3'- phosphoadenosine-5'-phosphosulfate (PAPS). Uses glutathione or DTT as source of protons
kmeans	3	Blue	46	ARFB1C	3702.AT3G03120.1	Putative ADP-ribosylation factor; A member of ARF GTPase family. A thaliana has 21 members of this family, known to be essential for vesicle coating and uncoating and functions in GTP-binding. Gene encoding ADP-ribosylation factor and similar to ADP-ribosylation factor 1; ARF 1 (GP:385340) {Drosophila melanogaster}, other ARFs and ARF-like proteins
kmeans	3	Blue	46	ASD1	3702.AT3G10740.1	Arabidopsis thaliana alpha-l-arabinofuranosidase 1; Alpha-L-arabinofuranosidase 1; May be involved in the coordinated dissolution of the cell wall matrix during abscission and in the secondary cell wall formation in xylem vessels. Prefers arabinoxylan, but may also use pectic arabinans as substrates
kmeans	3	Blue	46	AT1G23070	3702.AT1G23070.1	Protein of unknown function (DUF300); Contains the following InterPro domains: Protein of unknown function DUF300 (InterPro:IPR005178); BEST Arabidopsis thaliana protein match is: Protein of unknown function (DUF300) (TAIR:AT4G38360.2); Has 840 Blast hits to 837 proteins in 189 species: Archae - 0; Bacteria - 0; Metazoa - 286; Fungi - 190; Plants - 245; Viruses - 0; Other Eukaryotes - 119 (source…
kmeans	3	Blue	46	AT1G79990	3702.AT1G79990.1	Coatomer subunit beta'-1; The coatomer is a cytosolic protein complex that binds to dilysine motifs and reversibly associates with Golgi non- clathrin-coated vesicles, which further mediate biosynthetic protein transport from the ER, via the Golgi up to the trans Golgi network. Coatomer complex is required for budding from Golgi membranes, and is essential for the retrograde Golgi-to-ER transport…
kmeans	3	Blue	46	AT2G30060	3702.AT2G30060.1	Pleckstrin homology (PH) domain superfamily protein; Its function is described as Ran GTPase binding; Involved in intracellular transport, protein import into nucleus, translocation; Located in cellular_component unknown; Expressed in 23 plant structures; Expressed during 13 growth stages; Contains the following InterPro domains: Ran binding protein 1 (InterPro:IPR000156), Pleckstrin homology-typ…
kmeans	3	Blue	46	AT3G03960	3702.AT3G03960.1	TCP-1/cpn60 chaperonin family protein; Molecular chaperone; assists the folding of proteins upon ATP hydrolysis. Known to play a role, in vitro, in the folding of actin and tubulin. Contributes to stem cell maintenance through its impact on transcription factors trafficking through plasmodesmata . Probably involved in refolding translocated, partially unfolded proteins, including viral movement p…
kmeans	3	Blue	46	AT3G08530	3702.AT3G08530.1	Clathrin heavy chain 2; Clathrin is the major protein of the polyhedral coat of coated pits and vesicles (By similarity). Mediates endocytosis and is required for a correct polar distribution of PIN auxin transporters
kmeans	3	Blue	46	AT3G09630	3702.AT3G09630.1	Ribosomal protein L4/L1 family; Its function is described as structural constituent of ribosome; Involved in translation; Located in 9 components; Expressed in 26 plant structures; Expressed during 14 growth stages; Contains the following InterPro domains: Ribosomal protein L4/L1e (InterPro:IPR002136), Ribosomal protein L4/L1e, eukaryotic/archaeal, conserved site (InterPro:IPR013000); BEST Arabid…
kmeans	3	Blue	46	AT3G14205	3702.AT3G14205.1	Phosphatidylinositol 3,5-bisphosphate 5-phosphatase; Phosphoinositide phosphatase family protein; The PI(3,5)P2 regulatory complex regulates both the synthesis and turnover of phosphatidylinositol 3,5-bisphosphate (PtdIns(3,5)P2)
kmeans	3	Blue	46	AT3G16940	3702.AT3G16940.1	Calmodulin-binding transcription activator 6; Transcription activator that binds calmodulin in a calcium-dependent manner in vitro. Binds to the DNA consensus sequence 5'-[ACG]CGCG[GTC]-3' (By similarity). Regulates transcriptional activity in response to calcium signals (Probable)
kmeans	3	Blue	46	AT3G59740	3702.AT3G59740.1	Concanavalin A-like lectin protein kinase family protein; Involved in resistance response to the pathogenic oomycetes Phytophthora infestans and Phytophthora capsici and to the pathogenic bacteria Pseudomonas syringae; In the C-terminal section; belongs to the protein kinase superfamily. Ser/Thr protein kinase family
kmeans	3	Blue	46	AT4G13990	3702.AT4G13990.1	Exostosin family protein; Functions in xyloglucan synthesis by adding side chains to the xylosylated glucan backbone. Involved in the galactosylation of hemicellulose xyloglucan
kmeans	3	Blue	46	AT4G39170	3702.AT4G39170.1	Phosphatidylinositol/phosphatidylcholine transfer protein SFH6; Required for transport of secretory proteins from the Golgi complex. Catalyzes the transfer of phosphatidylinositol and phosphatidylcholine between membranes in vitro (By similarity)
kmeans	3	Blue	46	AT5G43920	3702.AT5G43920.1	Transducin family protein / WD-40 repeat family protein; Contains the following InterPro domains: WD40 repeat 2 (InterPro:IPR019782), WD40 repeat, conserved site (InterPro:IPR019775), WD40 repeat (InterPro:IPR001680), CTLH, C-terminal LisH motif (InterPro:IPR006595), G-protein beta WD-40 repeat, region (InterPro:IPR020472), WD40 repeat-like-containing domain (InterPro:IPR011046), WD40-repeat-cont…
kmeans	3	Blue	46	AT5G61390	3702.AT5G61390.1	Polynucleotidyl transferase, ribonuclease h-like superfamily protein; Probable exonuclease involved in enuclation of sieve elements
kmeans	3	Blue	46	AT5G64170	3702.AT5G64170.2	Night light-inducible and clock-regulated 1; Transcriptional coactivator necessary for expression of the clock genes PRR5 and TOC1 . Antagonizes REV8 function in the regulation of anthocyanin accumulation . Involved in red light input to the clock . Activates clock-controlled genes with afternoon peak . Mediates light inhibition of hypocotyl elongation
kmeans	3	Blue	46	At4g09000	3702.AT4G09000.2	General regulatory factor 1; Encodes a 14-3-3 gene, designated GRF1 chi (for general regulatory factor1-G-box factor 14-3-3 homolog isoform chi). The major native forms of 14-3-3s are homo- and hetero-dimers, the biological functions of which are to interact physically with specific client proteins and thereby effect a change in the client. As a result, 14-3-3s are involved in a vast array of pro…
kmeans	3	Blue	46	BIP1	3702.AT5G28540.1	Mediator of RNA polymerase II transcription subunit 37a; Component of the Mediator complex, a coactivator involved in the regulated transcription of nearly all RNA polymerase II-dependent genes. Mediator functions as a bridge to convey information from gene-specific regulatory proteins to the basal RNA polymerase II transcription machinery. The Mediator complex, having a compact conformation in i…
kmeans	3	Blue	46	CLPC1	3702.AT5G50920.1	Atp-dependent clp protease atp-binding subunit clpc; Chaperone protein ClpC1, chloroplastic; Molecular chaperone that hydrolyzes ATP and is associated with the chloroplast protein import apparatus. May function as the motor for chloroplast protein translocation, as translocation requires ATP hydrolysis in the stroma. May interact with a ClpP-like protease involved in degradation of denatured prot…
kmeans	3	Blue	46	EXPB5	3702.AT3G60570.1	Expansin-B5; May cause loosening and extension of plant cell walls by disrupting non-covalent bonding between cellulose microfibrils and matrix glucans. No enzymatic activity has been found (By similarity)
kmeans	3	Blue	46	FNR2	3702.AT1G20020.1	Ferredoxin--NADP reductase, leaf isozyme 2, chloroplastic; Encodes a leaf-type ferredoxin:NADP(H) oxidoreductase. It is present in both chloroplast stroma and thylakoid membranes but is more abundant in the stroma
kmeans	3	Blue	46	HA1	3702.AT2G18960.1	ATPase 1, plasma membrane-type; The plasma membrane H(+) ATPase of plants and fungi generates a proton gradient that drives the active transport of nutrients by H(+)-symport. The resulting external acidification and/or internal alkinization may mediate growth responses. Forms a functional cation-translocating unit with CNGC17 that is activated by PSKR1/BAK1 and possibly other BAK1/RLK complexes
kmeans	3	Blue	46	HB53	3702.AT5G66700.1	Homeobox-leucine zipper protein ATHB-53; Encodes a homeodomain protein. Member of HD-ZIP 1 family, most closely related to HB5. AtHB53 is auxin-inducible and its induction is inhibited by cytokinin, especially in roots therefore may be involved in root development; Belongs to the HD-ZIP homeobox family. Class I subfamily
kmeans	3	Blue	46	HSF4	3702.AT4G36990.1	Heat stress transcription factor B-1; Encodes a protein whose sequence is similar to heat shock factors that regulate the expression of heat shock proteins. Transcript level is increased in response to heat shock. However, overexpression of this gene did not result in the increase of decrease of heat shock proteins; Belongs to the HSF family. Class B subfamily
kmeans	3	Blue	46	HSFA6B	3702.AT3G22830.1	Arabidopsis thaliana heat shock transcription factor a6b; Heat stress transcription factor A-6b; Transcriptional activator that specifically binds DNA sequence 5'-AGAAnnTTCT-3' known as heat shock promoter elements (HSE)
kmeans	3	Blue	46	HSP60-2	3702.AT2G33210.1	Chaperonin CPN60-like 1, mitochondrial; Implicated in mitochondrial protein import and macromolecular assembly. May facilitate the correct folding of imported proteins. May also prevent misfolding and promote the refolding and proper assembly of unfolded polypeptides generated under stress conditions in the mitochondrial matrix (By similarity)
kmeans	3	Blue	46	HSP70-18	3702.AT1G56410.1	Heat shock protein 70 (hsp 70) family protein; Encodes a heat shock protein whose gene expression is induced by heat and dehydration; Belongs to the heat shock protein 70 (TC 1.A.33) family. DnaK subfamily
kmeans	3	Blue	46	IQD1	3702.AT3G09710.2	Protein IQ-DOMAIN 1; Modulates expression of glucosinolate pathway genes. May associate with nucleic acids and regulate gene expression at the transcriptional or post-transcriptional level. Recruits KLCR1 and calmodulin proteins to microtubules, thus being a potential scaffold in cellular signaling and trafficking
kmeans	3	Blue	46	LOS1	3702.AT1G56070.1	Ribosomal protein s5/elongation factor g/iii/v family protein; Catalyzes the GTP-dependent ribosomal translocation step during translation elongation. During this step, the ribosome changes from the pre-translocational (PRE) to the post-translocational (POST) state as the newly formed A-site-bound peptidyl-tRNA and P-site-bound deacylated tRNA move to the P and E sites, respectively. Catalyzes th…
kmeans	3	Blue	46	ML4	3702.AT5G07290.1	AML4 A member of mei2-like gene family, predominantly plant-based family of genes encoding RNA binding proteins with characteristic presence of a highly conserved RNA binding motif first described in the mei2 gene of the fission yeast S. pombe. In silico analyses reveal nine mei2 -like genes in A. thaliana. They were grouped into four distinct clades, based on overall sequence similarity and subf…
kmeans	3	Blue	46	P40	3702.AT1G72370.1	40S ribosomal protein Sa-1; Required for the assembly and/or stability of the 40S ribosomal subunit. Required for the processing of the 20S rRNA- precursor to mature 18S rRNA in a late step of the maturation of 40S ribosomal subunits; Belongs to the universal ribosomal protein uS2 family
kmeans	3	Blue	46	PCLPP	3702.ATCG00670.1	Chloroplastic ATP-dependent Clp protease proteolytic subunit 1; Encodes the only ClpP (caseinolytic protease) encoded within the plastid genome. Contains a highly conserved catalytic triad of Ser-type proteases (Ser-His-Asp). Part of the 350 kDa chloroplast Clp complex. The name reflects nomenclature described in Adam et. al (2001)
kmeans	3	Blue	46	RGP2	3702.AT5G15650.1	Reversibly glycosylated polypeptide / udp-arabinopyranose mutase; Reversibly glycosylated polypeptide 2; UDP-L-arabinose mutase involved in the biosynthesis of cell wall non-cellulosic polysaccharides. Catalyzes the interconvertion of UDP-L-arabinopyranose (UDP-Arap) and UDP-L- arabinofuranose (UDP-Araf) in vitro. Preferentially catalyzes the formation of UDP-Arap from UDP-Araf. At thermodynamic …
kmeans	3	Blue	46	RPL21C	3702.AT1G35680.1	50S ribosomal protein L21, chloroplastic; This protein binds to 23S ribosomal RNA in the presence of protein L20
kmeans	3	Blue	46	SPL12	3702.AT3G60030.1	Squamosa promoter-binding-like protein 12; Trans-acting factor that binds specifically to the consensus nucleotide sequence 5'-TNCGTACAA-3'
kmeans	3	Blue	46	SYP52	3702.AT1G79590.2	Syntaxin of plants syp5; Encodes one of 24 Arabidopsis syntaxins. Its mRNA has been shown to be expressed
kmeans	3	Blue	46	TIFY8	3702.AT4G32570.1	TIFY domain protein 8; Repressor of jasmonate responses
kmeans	3	Blue	46	YCF1.2	3702.ATCG01130.1	Translocon at the inner envelope membrane of chloroplasts 214; Involved in protein precursor import into chloroplasts. May be part of an intermediate translocation complex acting as a protein- conducting channel at the inner envelope
kmeans	3	Blue	46	YCF4	3702.ATCG00520.1	Encodes a protein required for photosystem I assembly and stability. In cyanobacteria, loss of function mutation in this gene increases PSII/PSI ratio without any influence on photoautotrophic growth
kmeans	3	Blue	46	ZML2	3702.AT1G51600.1	GATA transcription factor 28; Transcriptional activator that specifically binds 5'- GATA-3' or 5'-GAT-3' motifs within gene promoters; Belongs to the type IV zinc-finger family. Class C subfamily
kmeans	3	Blue	46	emb1579	3702.AT2G03150.1	ATP/GTP-binding protein family; Embryo defective 1579 (emb1579); Its function is described as binding, calcium ion binding; Involved in embryo development ending in seed dormancy; Located in cytosol; Expressed in 24 plant structures; Expressed during 14 growth stages; Contains the following InterPro domains: EF-HAND 2 (InterPro:IPR018249), EF-hand-like domain (InterPro:IPR011992); Has 35333 Blast…
kmeans	3	Blue	46	rps19	3702.ATCG00820.1	30S ribosomal protein S19, chloroplastic; Protein S19 forms a complex with S13 that binds strongly to the 16S ribosomal RNA
kmeans	3	Blue	46	rps2	3702.ATCG00160.1	30S ribosomal protein S2, chloroplastic; Chloroplast ribosomal protein S2
kmeans	3	Blue	46	scpl10	3702.AT2G23000.1	Serine carboxypeptidase-like clade i; Serine carboxypeptidase-like 10; Involved in the biosynthesis of sinapoylated anthocyanins

## Sheet: Clusters_information_RM
Proteomic profiling and rhizosphere-associated microbial communities reveal adaptive mechanisms of Dioclea apurensis Kunth in eastern Amazon's rehabilitating minelands
Sidney Vasconcelos do Nascimento, Paulo Henrique de Oliveira Costa, Héctor Herrera, Cecílio Frois Caldeira Júnior, Markus Gastauer, Silvio Junio Ramos, Guilherme Oliveira, Rafael Borges da Silva Valadares
Supplementary Dataset 2. Clusters of PPI enrichment of RM plants proteins in STRING.
Red cluster
#term ID	term description	observed gene count	background gene count	strength	false discovery rate	matching proteins in your network (IDs)	matching proteins in your network (labels)
GO:0009266	Response to temperature stimulus	6	549	1.2	0.0253	3702.AT1G07400.1,3702.AT1G74310.1,3702.AT2G36530.1,3702.AT3G12580.1,3702.AT3G26650.1,3702.ATCG00120.1	AT1G07400,HSP101,LOS2,HSP70,GAPA,ATPA
Green cluster
#term ID	term description	observed gene count	background gene count	strength	false discovery rate	matching proteins in your network (IDs)	matching proteins in your network (labels)
GO:0110165	Cellular anatomical entity	23	13776	0.28	0.0041	3702.AT1G09630.1,3702.AT1G14720.1,3702.AT1G17260.1,3702.AT1G18970.1,3702.AT1G19835.1,3702.AT1G76860.1,3702.AT2G27370.1,3702.AT2G39730.1,3702.AT3G16740.1,3702.AT3G21720.1,3702.AT3G22110.1,3702.AT3G51260.1,3702.AT3G59580.2,3702.AT3G61890.1,3702.AT4G01610.1,3702.AT4G04450.1,3702.AT4G28220.1,3702.AT4G37070.2,3702.AT5G04230.2,3702.AT5G13300.1,3702.AT5G14780.1,3702.AT5G43940.2,3702.AT5G59340.1	RAB11c,XTH28,AHA10,GLP4,AT1G19835,LSM3B,CASP3,RCA,AT3G16740,ICL,PAC1,PAD1,AT3G59580,HB-12,AT4G01610,WRKY42,NDB1,PLP1,PAL3,SFC,FDH,HOT5,WOX2
Blue cluster
#term ID	term description	observed gene count	background gene count	strength	false discovery rate	matching proteins in your network (IDs)	matching proteins in your network (labels)
GO:0006412	Translation	8	437	1.29	9.52e-05	3702.AT1G48630.1,3702.AT1G50200.1,3702.AT3G53870.1,3702.AT3G56300.1,3702.AT4G36130.1,3702.AT5G15200.1,3702.ATCG00770.1,3702.ATMG00210.1	RACK1B_AT,ALATS,AT3G53870,AT3G56300,AT4G36130,AT5G15200,RPS8,RPL5
GO:0010467	Gene expression	10	1235	0.93	0.00032	3702.AT1G48630.1,3702.AT1G50200.1,3702.AT3G53870.1,3702.AT3G56300.1,3702.AT4G23920.1,3702.AT4G36130.1,3702.AT5G08550.1,3702.AT5G15200.1,3702.ATCG00770.1,3702.ATMG00210.1	RACK1B_AT,ALATS,AT3G53870,AT3G56300,UGE2,AT4G36130,ILP1,AT5G15200,RPS8,RPL5
GO:0034645	Cellular macromolecule biosynthetic process	9	1040	0.96	0.00067	3702.AT1G48630.1,3702.AT1G50200.1,3702.AT3G53870.1,3702.AT3G56300.1,3702.AT4G36130.1,3702.AT5G08550.1,3702.AT5G15200.1,3702.ATCG00770.1,3702.ATMG00210.1	RACK1B_AT,ALATS,AT3G53870,AT3G56300,AT4G36130,ILP1,AT5G15200,RPS8,RPL5
GO:0044237	Cellular metabolic process	19	6729	0.47	0.00067	3702.AT1G13750.1,3702.AT1G22500.1,3702.AT1G35580.2,3702.AT1G48630.1,3702.AT1G50200.1,3702.AT3G53870.1,3702.AT3G56300.1,3702.AT4G10570.1,3702.AT4G17770.1,3702.AT4G23920.1,3702.AT4G29830.1,3702.AT4G36130.1,3702.AT5G04330.1,3702.AT5G08550.1,3702.AT5G15200.1,3702.AT5G66150.1,3702.ATCG00690.1,3702.ATCG00770.1,3702.ATMG00210.1	AT1G13750,ATL15,CINV1,RACK1B_AT,ALATS,AT3G53870,AT3G56300,UBP9,TPS5,UGE2,VIP3,AT4G36130,CYP84A4,ILP1,AT5G15200,AT5G66150,PSBT,RPS8,RPL5
GO:0008152	Metabolic process	20	7962	0.42	0.0011	3702.AT1G13750.1,3702.AT1G22500.1,3702.AT1G35580.2,3702.AT1G48630.1,3702.AT1G50200.1,3702.AT1G79320.1,3702.AT3G53870.1,3702.AT3G56300.1,3702.AT4G10570.1,3702.AT4G17770.1,3702.AT4G23920.1,3702.AT4G29830.1,3702.AT4G36130.1,3702.AT5G04330.1,3702.AT5G08550.1,3702.AT5G15200.1,3702.AT5G66150.1,3702.ATCG00690.1,3702.ATCG00770.1,3702.ATMG00210.1	AT1G13750,ATL15,CINV1,RACK1B_AT,ALATS,MC6,AT3G53870,AT3G56300,UBP9,TPS5,UGE2,VIP3,AT4G36130,CYP84A4,ILP1,AT5G15200,AT5G66150,PSBT,RPS8,RPL5
GO:0019538	Protein metabolic process	13	3075	0.65	0.0018	3702.AT1G22500.1,3702.AT1G48630.1,3702.AT1G50200.1,3702.AT1G79320.1,3702.AT3G53870.1,3702.AT3G56300.1,3702.AT4G10570.1,3702.AT4G29830.1,3702.AT4G36130.1,3702.AT5G15200.1,3702.AT5G66150.1,3702.ATCG00770.1,3702.ATMG00210.1	ATL15,RACK1B_AT,ALATS,MC6,AT3G53870,AT3G56300,UBP9,VIP3,AT4G36130,AT5G15200,AT5G66150,RPS8,RPL5
GO:0006807	Nitrogen compound metabolic process	16	5335	0.5	0.0044	3702.AT1G22500.1,3702.AT1G35580.2,3702.AT1G48630.1,3702.AT1G50200.1,3702.AT1G79320.1,3702.AT3G53870.1,3702.AT3G56300.1,3702.AT4G10570.1,3702.AT4G23920.1,3702.AT4G29830.1,3702.AT4G36130.1,3702.AT5G08550.1,3702.AT5G15200.1,3702.AT5G66150.1,3702.ATCG00770.1,3702.ATMG00210.1	ATL15,CINV1,RACK1B_AT,ALATS,MC6,AT3G53870,AT3G56300,UBP9,UGE2,VIP3,AT4G36130,ILP1,AT5G15200,AT5G66150,RPS8,RPL5
GO:0044267	Cellular protein metabolic process	12	2809	0.65	0.0044	3702.AT1G22500.1,3702.AT1G48630.1,3702.AT1G50200.1,3702.AT3G53870.1,3702.AT3G56300.1,3702.AT4G10570.1,3702.AT4G29830.1,3702.AT4G36130.1,3702.AT5G15200.1,3702.AT5G66150.1,3702.ATCG00770.1,3702.ATMG00210.1	ATL15,RACK1B_AT,ALATS,AT3G53870,AT3G56300,UBP9,VIP3,AT4G36130,AT5G15200,AT5G66150,RPS8,RPL5
GO:0043170	Macromolecule metabolic process	15	4720	0.53	0.0049	3702.AT1G22500.1,3702.AT1G48630.1,3702.AT1G50200.1,3702.AT1G79320.1,3702.AT3G53870.1,3702.AT3G56300.1,3702.AT4G10570.1,3702.AT4G23920.1,3702.AT4G29830.1,3702.AT4G36130.1,3702.AT5G08550.1,3702.AT5G15200.1,3702.AT5G66150.1,3702.ATCG00770.1,3702.ATMG00210.1	ATL15,RACK1B_AT,ALATS,MC6,AT3G53870,AT3G56300,UBP9,UGE2,VIP3,AT4G36130,ILP1,AT5G15200,AT5G66150,RPS8,RPL5
GO:1901564	Organonitrogen compound metabolic process	14	4053	0.56	0.0049	3702.AT1G22500.1,3702.AT1G35580.2,3702.AT1G48630.1,3702.AT1G50200.1,3702.AT1G79320.1,3702.AT3G53870.1,3702.AT3G56300.1,3702.AT4G10570.1,3702.AT4G29830.1,3702.AT4G36130.1,3702.AT5G15200.1,3702.AT5G66150.1,3702.ATCG00770.1,3702.ATMG00210.1	ATL15,CINV1,RACK1B_AT,ALATS,MC6,AT3G53870,AT3G56300,UBP9,VIP3,AT4G36130,AT5G15200,AT5G66150,RPS8,RPL5
GO:0044260	Cellular macromolecule metabolic process	13	3665	0.57	0.0085	3702.AT1G22500.1,3702.AT1G48630.1,3702.AT1G50200.1,3702.AT3G53870.1,3702.AT3G56300.1,3702.AT4G10570.1,3702.AT4G29830.1,3702.AT4G36130.1,3702.AT5G08550.1,3702.AT5G15200.1,3702.AT5G66150.1,3702.ATCG00770.1,3702.ATMG00210.1	ATL15,RACK1B_AT,ALATS,AT3G53870,AT3G56300,UBP9,VIP3,AT4G36130,ILP1,AT5G15200,AT5G66150,RPS8,RPL5
GO:0071704	Organic substance metabolic process	17	6962	0.41	0.0190	3702.AT1G22500.1,3702.AT1G35580.2,3702.AT1G48630.1,3702.AT1G50200.1,3702.AT1G79320.1,3702.AT3G53870.1,3702.AT3G56300.1,3702.AT4G10570.1,3702.AT4G23920.1,3702.AT4G29830.1,3702.AT4G36130.1,3702.AT5G04330.1,3702.AT5G08550.1,3702.AT5G15200.1,3702.AT5G66150.1,3702.ATCG00770.1,3702.ATMG00210.1	ATL15,CINV1,RACK1B_AT,ALATS,MC6,AT3G53870,AT3G56300,UBP9,UGE2,VIP3,AT4G36130,CYP84A4,ILP1,AT5G15200,AT5G66150,RPS8,RPL5
GO:0044249	Cellular biosynthetic process	10	2275	0.67	0.0210	3702.AT1G48630.1,3702.AT1G50200.1,3702.AT3G53870.1,3702.AT3G56300.1,3702.AT4G36130.1,3702.AT5G04330.1,3702.AT5G08550.1,3702.AT5G15200.1,3702.ATCG00770.1,3702.ATMG00210.1	RACK1B_AT,ALATS,AT3G53870,AT3G56300,AT4G36130,CYP84A4,ILP1,AT5G15200,RPS8,RPL5
GO:0009987	Cellular process	21	11004	0.3	0.0236	3702.AT1G13750.1,3702.AT1G22500.1,3702.AT1G35580.2,3702.AT1G48630.1,3702.AT1G50200.1,3702.AT3G10440.1,3702.AT3G10670.1,3702.AT3G53870.1,3702.AT3G56300.1,3702.AT4G10570.1,3702.AT4G17770.1,3702.AT4G23920.1,3702.AT4G29830.1,3702.AT4G36130.1,3702.AT5G04330.1,3702.AT5G08550.1,3702.AT5G15200.1,3702.AT5G66150.1,3702.ATCG00690.1,3702.ATCG00770.1,3702.ATMG00210.1	AT1G13750,ATL15,CINV1,RACK1B_AT,ALATS,AT3G10440,NAP7,AT3G53870,AT3G56300,UBP9,TPS5,UGE2,VIP3,AT4G36130,CYP84A4,ILP1,AT5G15200,AT5G66150,PSBT,RPS8,RPL5
GO:0044238	Primary metabolic process	16	6374	0.42	0.0266	3702.AT1G22500.1,3702.AT1G35580.2,3702.AT1G48630.1,3702.AT1G50200.1,3702.AT1G79320.1,3702.AT3G53870.1,3702.AT3G56300.1,3702.AT4G10570.1,3702.AT4G23920.1,3702.AT4G29830.1,3702.AT4G36130.1,3702.AT5G08550.1,3702.AT5G15200.1,3702.AT5G66150.1,3702.ATCG00770.1,3702.ATMG00210.1	ATL15,CINV1,RACK1B_AT,ALATS,MC6,AT3G53870,AT3G56300,UBP9,UGE2,VIP3,AT4G36130,ILP1,AT5G15200,AT5G66150,RPS8,RPL5
GO:1901576	Organic substance biosynthetic process	10	2363	0.65	0.0266	3702.AT1G48630.1,3702.AT1G50200.1,3702.AT3G53870.1,3702.AT3G56300.1,3702.AT4G36130.1,3702.AT5G04330.1,3702.AT5G08550.1,3702.AT5G15200.1,3702.ATCG00770.1,3702.ATMG00210.1	RACK1B_AT,ALATS,AT3G53870,AT3G56300,AT4G36130,CYP84A4,ILP1,AT5G15200,RPS8,RPL5
GO:0034641	Cellular nitrogen compound metabolic process	10	2435	0.64	0.0315	3702.AT1G48630.1,3702.AT1G50200.1,3702.AT3G53870.1,3702.AT3G56300.1,3702.AT4G23920.1,3702.AT4G36130.1,3702.AT5G08550.1,3702.AT5G15200.1,3702.ATCG00770.1,3702.ATMG00210.1	RACK1B_AT,ALATS,AT3G53870,AT3G56300,UGE2,AT4G36130,ILP1,AT5G15200,RPS8,RPL5
#clustering method	cluster number	cluster color	gene count	protein name	protein identifier	protein description
kmeans	1	Red	19	ACT11	3702.AT3G12110.1	Actin, other eukaryote; Actin-11; Actins are highly conserved proteins that are involved in various types of cell motility and are ubiquitously expressed in all eukaryotic cells. Essential component of cell cytoskeleton; plays an important role in cytoplasmic streaming, cell shape determination, cell division, organelle movement and extension growth. This is considered as one of the reproductive …
kmeans	1	Red	19	ACT8	3702.AT1G49240.1	Frizzy and kinked shoots; Actin-8; Actins are highly conserved proteins that are involved in various types of cell motility and are ubiquitously expressed in all eukaryotic cells. Essential component of cell cytoskeleton; plays an important role in cytoplasmic streaming, cell shape determination, cell division, organelle movement and extension growth. This is considered as one of the vegetative a…
kmeans	1	Red	19	AT1G07400	3702.AT1G07400.1	HSP20-like chaperones superfamily protein; Cytosolic mediator for sorting and targeting of nascent chloroplast outer envelope membrane (OEM) proteins to the chloroplast. Functions as a AKR2A cofactor to facilitates the targeting of OEP7 to chloroplasts; Belongs to the small heat shock protein (HSP20) family
kmeans	1	Red	19	AT2G41090	3702.AT2G41090.1	Calcium-binding EF-hand family protein; Potential calcium sensor
kmeans	1	Red	19	AT3G23690	3702.AT3G23690.1	Basic helix-loop-helix (bHLH) DNA-binding superfamily protein; Its function is described as DNA binding, sequence-specific DNA binding transcription factor activity; Involved in regulation of transcription; Located in nucleus; Expressed in 22 plant structures; Expressed during 13 growth stages; Contains the following InterPro domains: Helix-loop-helix DNA-binding domain (InterPro:IPR001092), Heli…
kmeans	1	Red	19	AT4G36820	3702.AT4G36820.1	Calcium uniporter protein, mitochondrial; Mitochondrial inner membrane calcium uniporter that mediates calcium uptake into mitochondria. Constitutes a pore-forming and calcium-conducting subunit. Mitochondrial calcium homeostasis plays key roles in cellular physiology and regulates cell bioenergetics, cytoplasmic calcium signals and activation of cell death pathways
kmeans	1	Red	19	ATPA	3702.ATCG00120.1	F-type h+/na+-transporting atpase subunit alpha; Encodes the ATPase alpha subunit, which is a subunit of ATP synthase and part of the CF1 portion which catalyzes the conversion of ADP to ATP using the proton motive force. This complex is located in the thylakoid membrane of the chloroplast; Belongs to the ATPase alpha/beta chains family
kmeans	1	Red	19	CPK2	3702.AT3G10660.1	Calmodulin-domain protein kinase cdpk isoform 2; Predicted to encode calcium-dependent protein kinase and is localized to the ER. Protein is myristoylated in a cell-free extract. Changing the proposed myristoylated site, G residue in the amino terminal, to A prevented the meristoylation . The G to A mutation decreased AtCPK2 membrane association by approximately 50%
kmeans	1	Red	19	CSD1	3702.AT1G08830.1	Superoxide dismutase, cu-zn family; Encodes a cytosolic copper/zinc superoxide dismutase CSD1 that can detoxify superoxide radicals. Its expression is affected by miR398-directed mRNA cleavage. Regulated by biotic and abiotic stress; Belongs to the Cu-Zn superoxide dismutase family
kmeans	1	Red	19	GAPA	3702.AT3G26650.1	Glyceraldehyde-3-phosphate dehydrogenase (NADP+) (phosphorylating); Encodes one of the two subunits forming the photosynthetic glyceraldehyde-3-phosphate dehydrogenase (GAPDH) and as such a constituent of the supramolecular complex with phosphoribulokinase (PRK) thought to be linked by a small peptide encoded by CP12-2. GapA-1 is coordinately expressed by light with PRK and CP12-2. The enzyme act…
kmeans	1	Red	19	HSP101	3702.AT1G74310.1	Atp-dependent clp protease atp-binding subunit clpb; Chaperone protein ClpB1; Encodes ClpB1, which belongs to the Casein lytic proteinase/heat shock protein 100 (Clp/Hsp100) family. Involved in refolding of proteins which form aggregates under heat stress. Also known as AtHsp101. AtHsp101 is a cytosolic heat shock protein required for acclimation to high temperature
kmeans	1	Red	19	HSP70	3702.AT3G12580.1	Probable mediator of RNA polymerase II transcription subunit 37c; Component of the Mediator complex, a coactivator involved in the regulated transcription of nearly all RNA polymerase II-dependent genes. Mediator functions as a bridge to convey information from gene-specific regulatory proteins to the basal RNA polymerase II transcription machinery. The Mediator complex, having a compact conforma…
kmeans	1	Red	19	HSP93-III	3702.AT3G48870.1	Chaperone protein ClpC2, chloroplastic; Molecular chaperone. May act as a suppressor of FtsH-mediated thylakoid membrane biogenesis and may enhance photoinhibition. Seems not involved in chloroplastic protein import. Probable component of the TIC-associated stromal import motor involved in inner membrane translocation. Has an ATPase activity, but no ADPase activity. Interacts with transit peptide…
kmeans	1	Red	19	LOS2	3702.AT2G36530.1	Bifunctional enolase 2/transcriptional activator; Multifunctional enzyme that acts as an enolase involved in the metabolism and as a positive regulator of cold-responsive gene transcription. Binds to the cis-element the gene promoter of STZ/ZAT10, a zinc finger transcriptional repressor
kmeans	1	Red	19	NDB3	3702.AT4G21490.1	External alternative NAD(P)H-ubiquinone oxidoreductase B3, mitochondrial; Alternative NADH-ubiquinone oxidoreductase which catalyzes the oxidation of mitochondrial NADH does not translocate protons across the inner mitochondrial membrane
kmeans	1	Red	19	NDHJ	3702.ATCG00420.1	NAD(P)H-quinone oxidoreductase subunit J, chloroplastic; NDH shuttles electrons from NAD(P)H:plastoquinone, via FMN and iron-sulfur (Fe-S) centers, to quinones in the photosynthetic chain and possibly in a chloroplast respiratory chain. The immediate electron acceptor for the enzyme in this species is believed to be plastoquinone. Couples the redox reaction to proton translocation, and thus conse…
kmeans	1	Red	19	PYD2	3702.AT5G12200.1	Dihydropyrimidinase; Catalyzes the second step of the reductive pyrimidine degradation, the reversible hydrolytic ring opening of dihydropyrimidines. Can catalyze the ring opening of 5,6-dihydrouracil to N-carbamoyl-alanine and of 5,6-dihydrothymine to N-carbamoyl-amino isobutyrate. Involved in the recycling of nitrogen from nucleobases to general nitrogen metabolism
kmeans	1	Red	19	RBCL	3702.ATCG00490.1	Ribulose-1,5-bisphosphate carboxylase/oxygenase large subunit; Ribulose bisphosphate carboxylase large chain; RuBisCO catalyzes two reactions: the carboxylation of D- ribulose 1,5-bisphosphate, the primary event in carbon dioxide fixation, as well as the oxidative fragmentation of the pentose substrate in the photorespiration process. Both reactions occur simultaneously and in competition at the …
kmeans	1	Red	19	TUA3	3702.AT5G19770.1	Tubulin alpha-3; Tubulin is the major constituent of microtubules. It binds two moles of GTP, one at an exchangeable site on the beta chain and one at a non-exchangeable site on the alpha chain
kmeans	2	Green	24	AHA10	3702.AT1G17260.1	Autoinhibited H(+)-ATPase isoform 10; The plasma membrane H(+) ATPase of plants and fungi generates a proton gradient that drives the active transport of nutrients by H(+)-symport. The resulting external acidification and/or internal alkinization may mediate growth responses; Belongs to the cation transport ATPase (P-type) (TC 3.A.3) family. Type IIIA subfamily
kmeans	2	Green	24	AT1G19835	3702.AT1G19835.1	Plant protein of unknown function (DUF869); Its function is described as molecular_function unknown; Involved in biological_process unknown; Located in plasma membrane; Expressed in 22 plant structures; Expressed during 13 growth stages; Contains the following InterPro domains: Protein of unknown function DUF869, plant (InterPro:IPR008587); BEST Arabidopsis thaliana protein match is: Plant protei…
kmeans	2	Green	24	AT3G16740	3702.AT3G16740.1	F-box and associated interaction domains-containing protein; Component of SCF(ASK-cullin-F-box) E3 ubiquitin ligase complexes, which may mediate the ubiquitination and subsequent proteasomal degradation of target proteins
kmeans	2	Green	24	AT3G59580	3702.AT3G59580.2	Plant regulator RWP-RK family protein; Probable transcription factor
kmeans	2	Green	24	AT4G01610	3702.AT4G01610.1	Cysteine proteinases superfamily protein; Thiol protease that possesses high activity toward the cathepsin synthetic substrate Arg-Arg-7-amino-4-methylcoumarin (RR-AMC) and the papain substrate Gly-Arg-Arg-AMC (GRR-AMC). Can cleave the papain substrate Phe-Arg-AMC (FR-AMC) and the caspase-3 substrate Asp- Glu-Val-Asp-rhodamine 110 (DEVD-R110). Has no activity towards the caspase-6 substrate VEID-…
kmeans	2	Green	24	AT5G60760	3702.AT5G60760.1	P-loop containing nucleoside triphosphate hydrolases superfamily protein; Required for the accumulation of phytic acid in seeds. Phytic acid is the primary storage form of phosphorus in cereal grains and other plant seeds
kmeans	2	Green	24	CASP3	3702.AT2G27370.1	Uncharacterised protein family (UPF0497); Regulates membrane-cell wall junctions and localized cell wall deposition. Required for establishment of the Casparian strip membrane domain (CSD) and the subsequent formation of Casparian strips, a cell wall modification of the root endodermis that determines an apoplastic barrier between the intraorganismal apoplasm and the extraorganismal apoplasm and …
kmeans	2	Green	24	FDH	3702.AT5G14780.1	Formate dehydrogenase, chloroplastic/mitochondrial; Catalyzes the NAD(+)-dependent oxidation of formate to carbon dioxide. Involved in the cell stress response; Belongs to the D-isomer specific 2-hydroxyacid dehydrogenase family. FDH subfamily
kmeans	2	Green	24	GLP4	3702.AT1G18970.1	Germin-like protein subfamily T member 1; May play a role in plant defense. Probably has no oxalate oxidase activity even if the active site is conserved
kmeans	2	Green	24	HB-12	3702.AT3G61890.1	Homeobox-leucine zipper protein athb-12; Encodes a homeodomain leucine zipper class I (HD-Zip I) protein. Loss of function mutant has abnormally shaped leaves and stems
kmeans	2	Green	24	HOT5	3702.AT5G43940.2	S-(hydroxymethyl)glutathione dehydrogenase / alcohol dehydrogenase; GroES-like zinc-binding dehydrogenase family protein; Encodes a glutathione-dependent formaldehyde dehydrogenase (also known as class III type alcohol dehydrogenase) reduces S-nitrosoglutathione (GSNO), the condensation product of glutathione and NO, that is a naturally occurring NO reservoir and also a reactive nitrogen intermed…
kmeans	2	Green	24	ICL	3702.AT3G21720.1	Isocitrate lyase; Involved in storage lipid mobilization during the growth of higher plant seedling; Belongs to the isocitrate lyase/PEP mutase superfamily. Isocitrate lyase family
kmeans	2	Green	24	LSM3B	3702.AT1G76860.1	Small nuclear ribonucleoprotein family protein; Component of LSM protein complexes, which are involved in RNA processing. Component of the cytoplasmic LSM1-LSM7 complex which is involved in mRNA degradation by promoting decapping and leading to accurate 5'-3' mRNA decay. The cytoplasmic LSM1-LSM7 complex regulates developmental gene expression by the decapping of specific development- related tra…
kmeans	2	Green	24	NDB1	3702.AT4G28220.1	External alternative NAD(P)H-ubiquinone oxidoreductase B1, mitochondrial; Alternative NADH-ubiquinone oxidoreductase which catalyzes the oxidation of mitochondrial NADH does not translocate protons across the inner mitochondrial membrane (By similarity). Calcium-dependent NAD(P)H dehydrogenase. Binds calcium ions
kmeans	2	Green	24	PAC1	3702.AT3G22110.1	Proteasome subunit alpha type-4-A; The proteasome is a multicatalytic proteinase complex which is characterized by its ability to cleave peptides with Arg, Phe, Tyr, Leu, and Glu adjacent to the leaving group at neutral or slightly basic pH. The proteasome has an ATP-dependent proteolytic activity
kmeans	2	Green	24	PAD1	3702.AT3G51260.1	20S proteasome alpha subunit PAD1; The proteasome is a multicatalytic proteinase complex which is characterized by its ability to cleave peptides with Arg, Phe, Tyr, Leu, and Glu adjacent to the leaving group at neutral or slightly basic pH. The proteasome has an ATP-dependent proteolytic activity. Mediates the association of the SCF(TIR1) E3 ubiquitin ligase complex with the proteasome
kmeans	2	Green	24	PAL3	3702.AT5G04230.2	Phenyl alanine ammonia-lyase 3; Member of Phenylalanine ammonialyase (PAL) gene family. Differs significantly from PAL1 and PAL2 and other sequenced plant PAL genes. Arabidopsis has four PALs: AT2G37040 (PAL1), AT3G53260 (PAL2), AT5G04230 (PAL3) and AT3G10340 (PAL4)
kmeans	2	Green	24	PLP1	3702.AT4G37070.2	Acyl transferase/acyl hydrolase/lysophospholipase superfamily protein; Possesses non-specific lipolytic acyl hydrolase (LAH) activity. Catalyzes the hydrolysis of the neutral lipids monogalactosyldiacylglycerol (MGDG), digalactosyldiacylglycerol (DGDG) and phosphatidylglycerol (PG), and less efficiently the polar lipids phosphatidylcholine (PC) and phosphatidylinositol (PI), but not the storage l…
kmeans	2	Green	24	RAB11c	3702.AT1G09630.1	Ras-related protein rab-11a; Ras-related protein RABA2a; Encodes a putative GTP-binding protein. Associates with organelles on a pathway from the Golgi to the plasma membrane in interphase. In dividing cells acts at the cell plate
kmeans	2	Green	24	RCA	3702.AT2G39730.1	Ribulose bisphosphate carboxylase/oxygenase activase, chloroplastic; Activation of RuBisCO (ribulose-1,5-bisphosphate carboxylase/oxygenase; EC 4.1.1.39) involves the ATP-dependent carboxylation of the epsilon-amino group of lysine leading to a carbamate structure
kmeans	2	Green	24	SFC	3702.AT5G13300.1	ADP-ribosylation factor GTPase-activating protein AGD3; Belongs to 15-member small GTPase gene family, ARF-GAP domain proteins (AGD); corresponds to AGD3, and is one of four proteins belonging to class 1, together with AGD1, AGD2 and AGD4. The protein contains four domains: BAR domain, PH domain, an ARF-GAP domain, and two Ankyrin repeats. In sfc mutants, the secondary and tertiary veins of cotyl…
kmeans	2	Green	24	WOX2	3702.AT5G59340.1	Encodes a WUSCHEL-related homeobox gene family member with 65 amino acids in its homeodomain. Proteins in this family contain a sequence of eight residues (TLPLFPMH) downstream of the homeodomain called the WUS box. WOX2 has a putative Zinc finger domain downstream of the homeodomain. Transcripts are expressed in the egg cell, the zygote and the apical cell lineage and are reduced in met3-1 early…
kmeans	2	Green	24	WRKY42	3702.AT4G04450.1	WRKY family transcription factor; Transcription factor. Interacts specifically with the W box (5'-(T)TGAC[CT]-3'), a frequently occurring elicitor- responsive cis-acting element (By similarity). Modulates phosphate homeostasis and Pi translocation by regulating PHO1 expression
kmeans	2	Green	24	XTH28	3702.AT1G14720.1	Probable xyloglucan endotransglucosylase/hydrolase protein 28; Catalyzes xyloglucan endohydrolysis (XEH) and/or endotransglycosylation (XET). Cleaves and religates xyloglucan polymers, an essential constituent of the primary cell wall, and thereby participates in cell wall construction of growing tissues (By similarity); Belongs to the glycosyl hydrolase 16 family. XTH group 3 subfamily
kmeans	3	Blue	26	ALATS	3702.AT1G50200.1	Alanyl-tRNA synthetase; Catalyzes the attachment of alanine to tRNA(Ala) in a two-step reaction: alanine is first activated by ATP to form Ala- AMP and then transferred to the acceptor end of tRNA(Ala). Also edits incorrectly charged tRNA(Ala) via its editing domain; Belongs to the class-II aminoacyl-tRNA synthetase family
kmeans	3	Blue	26	AT1G03982	3702.AT1G03982.1	PAK-box/P21-Rho-binding family protein; Functions as downstream effector of Rho-related GTP binding proteins of the "Rho of Plants" (ROPs) family. Participates in the propagation of ROP GTPase signals in specific cellular responses (By similarity)
kmeans	3	Blue	26	AT1G13750	3702.AT1G13750.1	Purple acid phosphatases superfamily protein; Its function is described as hydrolase activity, protein serine/threonine phosphatase activity, metal ion binding, acid phosphatase activity; Involved in biological_process unknown; Located in endomembrane system; Expressed in 21 plant structures; Expressed during 13 growth stages; Contains the following InterPro domains: Purple acid phosphatase, N-te…
kmeans	3	Blue	26	AT3G04820	3702.AT3G04820.1	Pseudouridine synthase family protein; Its function is described as pseudouridine synthase activity; Involved in pseudouridine synthesis, RNA modification; Expressed in 21 plant structures; Expressed during 13 growth stages; Contains the following InterPro domains: Pseudouridine synthase, catalytic domain (InterPro:IPR020103), Pseudouridine synthase, TruD (InterPro:IPR001656), Pseudouridine synth…
kmeans	3	Blue	26	AT3G10440	3702.AT3G10440.1	Shugoshin c terminus; Protects sister chromatid centromere cohesion in meiosis I but not through the protection of the cohesin SYN1 . Required with SGO2 for full protection of centromeric cohesion during anaphase I . Required to prevent precocious release of pericentromeric cohesins during meiosis . Not necessary for the maintenance of the synaptonemal complex (SC) . Not required for monopolar sp…
kmeans	3	Blue	26	AT3G53870	3702.AT3G53870.1	Ribosomal protein S3 family protein; Its function is described as structural constituent of ribosome, RNA binding; Involved in response to salt stress, translation; Located in cytosolic small ribosomal subunit, cytosolic ribosome, membrane; Expressed in root, leaf; Contains the following InterPro domains: K Homology, prokaryotic type (InterPro:IPR009019), K Homology, type 2 (InterPro:IPR004044), …
kmeans	3	Blue	26	AT3G56300	3702.AT3G56300.1	Cysteinyl-tRNA synthetase, class Ia family protein; Its function is described as cysteine-tRNA ligase activity, nucleotide binding, ATP binding; Involved in cysteinyl-tRNA aminoacylation, translation; Located in cytoplasm; Expressed in 11 plant structures; Expressed during 6 growth stages; Contains the following InterPro domains: Rossmann-like alpha/beta/alpha sandwich fold (InterPro:IPR014729), …
kmeans	3	Blue	26	AT4G36130	3702.AT4G36130.1	Ribosomal protein L2 family; Its function is described as structural constituent of ribosome; Involved in translation; Located in cytosolic ribosome, ribosome, cytosolic large ribosomal subunit, plasma membrane, vacuole; Expressed in guard cell, cultured cell; Contains the following InterPro domains: Nucleic acid-binding, OB-fold (InterPro:IPR012340), Ribosomal protein L2 (InterPro:IPR002171), Tr…
kmeans	3	Blue	26	AT5G15200	3702.AT5G15200.1	Ribosomal protein S4; Its function is described as structural constituent of ribosome; Involved in translation; Located in 7 components; Expressed in 26 plant structures; Expressed during 14 growth stages; Contains the following InterPro domains: Ribosomal protein S4 (InterPro:IPR001912), Ribosomal protein S4, conserved site (InterPro:IPR018079), Ribosomal protein S4/S9, eukaryotic/archaeal (Inte…
kmeans	3	Blue	26	AT5G66150	3702.AT5G66150.1	Glycosyl hydrolase family 38 protein; Liberates mannose from p-nitrophenyl-alpha-D-mannoside in vitro
kmeans	3	Blue	26	ATL15	3702.AT1G22500.1	Arabidopsis thaliana arabidopsis toxicos en levadura 15; E3 ubiquitin-protein ligase ATL15; E3 ubiquitin-protein ligase able to catalyze polyubiquitination with ubiquitin-conjugating enzyme E2 UBC8, UBC10, UBC11, UBC28 and UBC29 in vitro
kmeans	3	Blue	26	CINV1	3702.AT1G35580.2	Alkaline/neutral invertase CINV1; Cytosolic invertase that specifically cleaves sucrose into glucose and fructose and is involved in the regulation of multiple tissue development including primary root elongation, root hair growth, leaf and silique development, and floral transition. Is involved in osmotic stress-induced inhibition on lateral root growth by controlling the concentration of hexose…
kmeans	3	Blue	26	CYP84A4	3702.AT5G04330.1	Cytochrome p450 superfamily protein; Cytochrome P450 involved in the production of catechol- substituted substrates needed for the arabidopyrones biosynthesis. Converts p-coumaraldehyde into caffealdehyde
kmeans	3	Blue	26	ILP1	3702.AT5G08550.1	Gc-rich sequence dna-binding factor-like protein; Transcriptional repressor regulating endoreduplication through control of A-type cyclins expression . Does not bind to promoter sequences (in vitro) and may act by interacting with tissue-specific transcription factors . Enhances the endocycle in endoreduplicating cells in seedlings . Required for efficient splicing
kmeans	3	Blue	26	MC6	3702.AT1G79320.1	Metacaspase-6; Metacaspase 6 (MC6); Its function is described as cysteine-type endopeptidase activity; Involved in proteolysis; Located in cellular_component unknown; Expressed in stem, root; Contains the following InterPro domains: Peptidase C14, caspase catalytic (InterPro:IPR011600); BEST Arabidopsis thaliana protein match is: metacaspase 5 (TAIR:AT1G79330.1); Has 1177 Blast hits to 1175 prote…
kmeans	3	Blue	26	NAP7	3702.AT3G10670.1	ABC transporter I family member 6, chloroplastic; Plastidic SufC-like ATP-binding cassette/ATPase essential for Arabidopsis embryogenesis. Involved in the biogenesis and/or repair of oxidatively damaged Fe-S clusters. Expressed in embryos and meristems
kmeans	3	Blue	26	PSBT	3702.ATCG00690.1	Photosystem ii reaction center protein t; Encodes photosystem II 5 kD protein subunit PSII-T. This is a plastid-encoded gene (PsbTc) which also has a nuclear-encoded paralog (PsbTn)
kmeans	3	Blue	26	RACK1B_AT	3702.AT1G48630.1	Receptor for activated C kinase 1B; Encodes a protein with similarity to mammalian RACKs. RACKs function to shuttle activated protein kinase C to different subcellular sites and may also function as a scaffold through physical interactions with other proteins. RACK1B has no phenotype on its own and probably acts redundantly with RACK1A and RACK1C; Belongs to the WD repeat G protein beta family. R…
kmeans	3	Blue	26	RPL11B	3702.AT3G58700.1	Ribosomal L5P family protein; Its function is described as structural constituent of ribosome; Involved in translation; Located in cytosolic ribosome, cytosolic large ribosomal subunit, vacuole; Expressed in 23 plant structures; Expressed during 13 growth stages; Contains the following InterPro domains: Ribosomal protein L5 (InterPro:IPR002132), Ribosomal protein L5, conserved site (InterPro:IPR0…
kmeans	3	Blue	26	RPL5	3702.ATMG00210.1	Encodes a mitochondrial ribosomal protein L5, a constituent of the large subunit of the ribosomal complex
kmeans	3	Blue	26	RPS28A	3702.AT3G10090.1	Nucleic acid-binding, OB-fold-like protein; Its function is described as structural constituent of ribosome; Involved in translation, ribosome biogenesis; Located in cytosolic small ribosomal subunit, cytosolic ribosome, ribosome, cell wall; Expressed in 22 plant structures; Expressed during 13 growth stages; Contains the following InterPro domains: Nucleic acid-binding, OB-fold-like (InterPro:IP…
kmeans	3	Blue	26	RPS8	3702.ATCG00770.1	30S ribosomal protein S8, chloroplastic; One of the primary rRNA binding proteins, it binds directly to 16S rRNA central domain where it helps coordinate assembly of the platform of the 30S subunit
kmeans	3	Blue	26	TPS5	3702.AT4G17770.1	Alpha,alpha-trehalose-phosphate synthase [UDP-forming] 5; Encodes an enzyme putatively involved in trehalose biosynthesis. The protein has a trehalose synthase (TPS)-like domain that may or may not be active as well as a trehalose phosphatase (TPP)-like domain. Phosphorylated TPS5 extracted from Arabidopsis cells binds directly to 14-3-3 isoforms; In the N-terminal section; belongs to the glycosy…
kmeans	3	Blue	26	UBP9	3702.AT4G10570.1	Ubiquitin carboxyl-terminal hydrolase 10; Recognizes and hydrolyzes the peptide bond at the C- terminal Gly of ubiquitin. Involved in the processing of poly- ubiquitin precursors as well as that of ubiquitinated proteins (By similarity)
kmeans	3	Blue	26	UGE2	3702.AT4G23920.1	UDP-D-glucose/UDP-D-galactose 4-epimerase 2; Catalyzes the interconversion between UDP-glucose and UDP-galactose. Cooperates with UGE3 in pollen development and with UGE4 in cell wall carbohydrate biosynthesis and growth; Belongs to the NAD(P)-dependent epimerase/dehydratase family
kmeans	3	Blue	26	VIP3	3702.AT4G29830.1	Transducin/WD40 repeat-like superfamily protein; Component of the PAF1 complex (PAF1C) which is involved in histone modifications such as methylation on histone H3 'Lys-4' (H3K4me3) . Involved in regulation of flowering time. Required for the expression of the flowering repressor and MADS box gene FLC . Required for histone H3 trimethylation on 'Lys-4' (H3K4me3) and histone dimethylation on 'Lys-…
